# Supplementary material for: A multi-omics analysis reveals that the lysine deacetylase ABHD14B influences glucose metabolism in mammals
Source: J Biol Chem. 2022 Jun 11;298(7):102128. doi: 10.1016/j.jbc.2022.102128 (PMC9270251; doi:10.1016/j.jbc.2022.102128)
Supplement: Table S1 [file mmc2.xlsx]

## Sheet: 1.All_DEGs_Control vs KD_2
Gene ID	baseMean	log2FoldChange	lfcSE	stat	pvalue	padj
ENSG00000166432	227.645	3.10912	0.159335	19.5131	8.49962e-85	1.48726e-80
ENSG00000244879	995.999	1.45591	0.0754779	19.2892	6.61679e-83	5.78903e-79
ENSG00000186480	467.291	-2.12845	0.11498	-18.5115	1.66822e-76	9.73016e-73
ENSG00000117450	1960.28	-1.44679	0.0823005	-17.5793	3.54695e-69	1.55161e-65
ENSG00000251562	34162.9	1.46801	0.0866397	16.9439	2.13639e-64	7.47651e-61
ENSG00000080824	12402.8	-1.1321	0.0674773	-16.7774	3.56941e-63	1.04096e-59
ENSG00000169710	1053.87	-1.38682	0.087201	-15.9037	5.96861e-57	1.49198e-53
ENSG00000156042	134.029	2.55821	0.164389	15.5619	1.3206e-54	2.88847e-51
ENSG00000155368	993.493	-1.31029	0.0846882	-15.4719	5.36593e-54	1.04326e-50
ENSG00000115541	1040.37	-1.74367	0.115029	-15.1586	6.64984e-52	1.05781e-48
ENSG00000161547	1040.39	-1.68952	0.111438	-15.161	6.40394e-52	1.05781e-48
ENSG00000106948	109.631	3.21782	0.21331	15.0852	2.02628e-51	2.95465e-48
ENSG00000142168	2454.21	-0.871824	0.059061	-14.7614	2.59746e-49	3.49618e-46
ENSG00000120437	399.463	-1.70309	0.115635	-14.7282	4.2505e-49	5.31252e-46
ENSG00000188177	317.928	2.02906	0.138482	14.6522	1.30475e-48	1.52203e-45
ENSG00000160818	1493.52	-1.18176	0.083927	-14.0808	4.98324e-45	5.4498e-42
ENSG00000159199	738.053	-1.55909	0.112624	-13.8433	1.3961e-43	1.437e-40
ENSG00000112972	426.262	-1.5847	0.117174	-13.5244	1.12321e-41	1.09188e-38
ENSG00000131473	1013.57	-1.07665	0.0798447	-13.4842	1.93659e-41	1.78349e-38
ENSG00000135842	109.488	2.47264	0.183861	13.4484	3.14407e-41	2.61976e-38
ENSG00000176046	251.27	2.48081	0.184436	13.4508	3.04637e-41	2.61976e-38
ENSG00000167553	2210.57	-1.27306	0.096721	-13.1622	1.44854e-39	1.15212e-36
ENSG00000096384	10475.3	-1.08943	0.0828567	-13.1484	1.73865e-39	1.32273e-36
ENSG00000109971	911.736	-1.69366	0.129933	-13.0349	7.74773e-39	5.64874e-36
ENSG00000179218	1507.85	-1.16821	0.0903355	-12.9319	2.97439e-38	2.08184e-35
ENSG00000223745	210.348	1.65958	0.128464	12.9186	3.53308e-38	2.37776e-35
ENSG00000177606	1182.52	1.2126	0.0939769	12.9031	4.32091e-38	2.80027e-35
ENSG00000163468	2151.13	-0.809688	0.0630878	-12.8343	1.05328e-37	6.58226e-35
ENSG00000070669	1178.48	1.55045	0.121172	12.7954	1.73921e-37	1.04941e-34
ENSG00000204387	789.171	1.42213	0.111744	12.7267	4.20015e-37	2.44981e-34
ENSG00000135269	445.407	1.24973	0.0983853	12.7024	5.73779e-37	3.23871e-34
ENSG00000172893	268.201	-1.47886	0.117125	-12.6263	1.51206e-36	8.26811e-34
ENSG00000196230	4861.34	-1.01407	0.0806901	-12.5675	3.18762e-36	1.69021e-33
ENSG00000198712	30836.6	-1.11778	0.0893711	-12.5072	6.81741e-36	3.50856e-33
ENSG00000026025	2738.96	1.16075	0.0934312	12.4236	1.94666e-35	9.7322e-33
ENSG00000107731	550.412	1.39515	0.112779	12.3706	3.76987e-35	1.83236e-32
ENSG00000078487	122.838	2.14901	0.175729	12.2291	2.17395e-34	1.0281e-31
ENSG00000104356	240.457	-1.47812	0.120947	-12.2213	2.39315e-34	1.10198e-31
ENSG00000112715	308.187	1.65682	0.13645	12.1423	6.30451e-34	2.82862e-31
ENSG00000239672	621.656	-1.26692	0.104862	-12.0818	1.31826e-33	5.76672e-31
ENSG00000146592	645.346	1.22214	0.101682	12.0193	2.81387e-33	1.17231e-30
ENSG00000188229	808.446	-1.41005	0.117305	-12.0204	2.77524e-33	1.17231e-30
ENSG00000130164	141.197	-1.8349	0.152895	-12.001	3.50988e-33	1.42828e-30
ENSG00000116133	1085.7	-1.55794	0.131424	-11.8543	2.04415e-32	8.1292e-30
ENSG00000060982	699.191	1.12047	0.0945823	11.8465	2.24283e-32	8.72112e-30
ENSG00000139269	146.437	2.55448	0.21647	11.8006	3.87651e-32	1.47459e-29
ENSG00000072274	289.566	-1.49798	0.128341	-11.6718	1.77584e-31	6.61141e-29
ENSG00000101255	225.368	1.90505	0.163858	11.6262	3.03204e-31	1.08275e-28
ENSG00000198899	25149	-1.73534	0.149248	-11.6273	2.99548e-31	1.08275e-28
ENSG00000198804	7757.59	-0.811678	0.0701819	-11.5653	6.17401e-31	2.16066e-28
ENSG00000229807	32627.4	0.736487	0.064193	11.473	1.80296e-30	6.18591e-28
ENSG00000165280	673.562	-1.09944	0.0963527	-11.4106	3.70312e-30	1.2461e-27
ENSG00000086061	815.995	-1.05187	0.0926774	-11.3498	7.43157e-30	2.45354e-27
ENSG00000034510	1121.5	-0.861857	0.0760001	-11.3402	8.29407e-30	2.68759e-27
ENSG00000245532	2604.4	1.00756	0.0889047	11.3331	8.99892e-30	2.86297e-27
ENSG00000143799	4043.85	-0.623951	0.0552758	-11.288	1.50504e-29	4.70272e-27
ENSG00000115053	10183.5	-0.692137	0.0614473	-11.2639	1.97781e-29	6.04962e-27
ENSG00000182463	296.997	1.27231	0.112967	11.2627	2.00525e-29	6.04962e-27
ENSG00000168653	1045.12	-1.01848	0.0905448	-11.2483	2.35997e-29	6.99911e-27
ENSG00000116991	207.873	1.42486	0.127525	11.1732	5.51555e-29	1.58215e-26
ENSG00000198938	45845.9	-1.09636	0.0981191	-11.1737	5.48286e-29	1.58215e-26
ENSG00000143458	270.537	1.29606	0.116077	11.1655	6.01575e-29	1.6978e-26
ENSG00000189403	1663.4	-0.942456	0.084516	-11.1512	7.06384e-29	1.96195e-26
ENSG00000177700	659.552	-1.54238	0.138508	-11.1357	8.40929e-29	2.29915e-26
ENSG00000116161	879.06	-0.856674	0.0773398	-11.0767	1.62671e-28	4.3791e-26
ENSG00000140105	485.869	1.1343	0.102463	11.0704	1.7462e-28	4.62955e-26
ENSG00000236404	67.6531	2.53076	0.229077	11.0477	2.25025e-28	5.87685e-26
ENSG00000100216	619.283	-0.930095	0.0852128	-10.915	9.77703e-28	2.51586e-25
ENSG00000162733	882.821	1.02267	0.0944508	10.8275	2.54948e-27	6.46535e-25
ENSG00000100889	362.89	1.25087	0.116787	10.7107	9.06905e-27	2.267e-24
ENSG00000084207	2023.5	-0.838277	0.0791028	-10.5973	3.06674e-26	7.55799e-24
ENSG00000177971	994.588	-0.952526	0.0899058	-10.5947	3.15333e-26	7.66346e-24
ENSG00000147180	502.523	1.06645	0.101224	10.5356	5.92211e-26	1.41952e-23
ENSG00000172757	1874.84	-0.765314	0.0730478	-10.4769	1.10316e-25	2.60853e-23
ENSG00000104549	338.485	-1.23797	0.118619	-10.4365	1.68872e-25	3.9399e-23
ENSG00000177410	1261.34	1.55152	0.148809	10.4263	1.88066e-25	4.32996e-23
ENSG00000079459	388.147	-1.26062	0.121052	-10.4138	2.14419e-25	4.8726e-23
ENSG00000116584	428.49	1.58226	0.152355	10.3854	2.88922e-25	6.48149e-23
ENSG00000099977	1549.5	-0.979751	0.0955406	-10.2548	1.12604e-24	2.4941e-22
ENSG00000100028	783.046	-1.00031	0.0976419	-10.2446	1.25096e-24	2.73617e-22
ENSG00000111371	973.888	0.852547	0.0832657	10.2389	1.32761e-24	2.86796e-22
ENSG00000133466	57.1117	2.44235	0.239544	10.1958	2.06951e-24	4.41613e-22
ENSG00000184840	845.503	-0.799598	0.0790942	-10.1094	5.01714e-24	1.05771e-21
ENSG00000129946	154.475	1.58707	0.158344	10.023	1.2082e-23	2.5168e-21
ENSG00000123416	7637.52	-0.924321	0.0923313	-10.0109	1.36482e-23	2.8096e-21
ENSG00000196305	939.063	0.842832	0.0842607	10.0027	1.48347e-23	3.01835e-21
ENSG00000179912	459.799	1.09312	0.110097	9.92865	3.12449e-23	6.28418e-21
ENSG00000111669	1660.31	-0.966735	0.0974549	-9.91982	3.41383e-23	6.78809e-21
ENSG00000161980	433.72	-0.993187	0.101039	-9.82975	8.38238e-23	1.64803e-20
ENSG00000248498	185.567	1.69309	0.172563	9.81141	1.00553e-22	1.95498e-20
ENSG00000148225	65.1653	2.05381	0.209827	9.78811	1.26641e-22	2.43513e-20
ENSG00000167515	386.293	-1.09635	0.112676	-9.73006	2.24462e-22	4.26917e-20
ENSG00000132768	139.745	-1.44903	0.148953	-9.72809	2.28857e-22	4.30595e-20
ENSG00000173113	1478.47	-0.629671	0.0654031	-9.62754	6.1178e-22	1.13882e-19
ENSG00000198695	813.175	-1.19525	0.124221	-9.62196	6.45889e-22	1.18966e-19
ENSG00000164161	79.8817	1.78274	0.185667	9.60185	7.85257e-22	1.43129e-19
ENSG00000127364	139.791	1.46464	0.15256	9.60045	7.9599e-22	1.4359e-19
ENSG00000132341	4891.8	-0.761411	0.0795239	-9.57461	1.02241e-21	1.82553e-19
ENSG00000153879	456.012	1.37185	0.143519	9.55864	1.19309e-21	2.10875e-19
ENSG00000182551	384.807	-1.04263	0.109758	-9.49938	2.1114e-21	3.69453e-19
ENSG00000126247	542.721	-0.92322	0.0972556	-9.49272	2.25082e-21	3.89949e-19
ENSG00000203799	54.8449	2.14724	0.2265	9.48009	2.54054e-21	4.35828e-19
ENSG00000132963	1050.68	-0.79437	0.0839971	-9.45711	3.16563e-21	5.37789e-19
ENSG00000130489	236.239	-1.29577	0.13731	-9.43681	3.84304e-21	6.42724e-19
ENSG00000171848	332.621	-1.04889	0.111153	-9.43643	3.85678e-21	6.42724e-19
ENSG00000183431	444.874	-1.07835	0.114324	-9.43238	4.00874e-21	6.61745e-19
ENSG00000145700	59.006	2.10628	0.226884	9.28351	1.63978e-20	2.68158e-18
ENSG00000108883	335.009	-1.00755	0.108713	-9.26796	1.89736e-20	3.07407e-18
ENSG00000133134	672.362	0.868199	0.0937098	9.26476	1.95516e-20	3.13866e-18
ENSG00000126267	614.284	-1.06117	0.114746	-9.24795	2.28839e-20	3.64021e-18
ENSG00000099194	1371.83	-0.73807	0.0800517	-9.21992	2.97314e-20	4.68684e-18
ENSG00000204388	269.434	-2.06426	0.225174	-9.1674	4.84547e-20	7.57019e-18
ENSG00000135116	393.395	0.863674	0.0944866	9.1407	6.20494e-20	9.60833e-18
ENSG00000090266	776.729	-0.864123	0.0946031	-9.13419	6.58958e-20	1.01144e-17
ENSG00000143569	388.017	-0.967124	0.106849	-9.05132	1.41255e-19	2.14929e-17
ENSG00000114315	839.424	0.693166	0.0766262	9.04607	1.48206e-19	2.23561e-17
ENSG00000125148	268.297	-1.44111	0.159619	-9.02845	1.74125e-19	2.60414e-17
ENSG00000135069	1809.84	1.09943	0.121809	9.02581	1.78369e-19	2.645e-17
ENSG00000212907	2618.19	-1.06083	0.117561	-9.02361	1.81994e-19	2.67607e-17
ENSG00000155380	1973.49	-0.706234	0.0782908	-9.02066	1.86957e-19	2.72614e-17
ENSG00000049656	703.078	-0.934456	0.103917	-8.99232	2.42058e-19	3.50044e-17
ENSG00000131711	1101.61	1.01639	0.113149	8.98271	2.64167e-19	3.78885e-17
ENSG00000252481	31.6533	-2.48934	0.277462	-8.97183	2.91631e-19	4.14875e-17
ENSG00000172115	832.738	-0.815712	0.0912196	-8.94229	3.81202e-19	5.37925e-17
ENSG00000159167	74.9863	1.71889	0.193196	8.89712	5.73163e-19	8.02337e-17
ENSG00000004779	681.529	-0.752455	0.0846817	-8.88569	6.35265e-19	8.82211e-17
ENSG00000120699	467.499	0.832668	0.093736	8.88312	6.50133e-19	8.9575e-17
ENSG00000105982	81.9861	1.71558	0.193572	8.86272	7.80867e-19	1.06747e-16
ENSG00000112699	373.811	1.12804	0.127432	8.85214	8.58538e-19	1.16455e-16
ENSG00000265972	593.041	1.02351	0.115856	8.83429	1.00737e-18	1.35592e-16
ENSG00000135930	418.301	-1.06188	0.120597	-8.80522	1.30592e-18	1.74435e-16
ENSG00000172428	409.899	-1.04515	0.118919	-8.78875	1.51235e-18	2.00478e-16
ENSG00000172922	392.88	-1.18874	0.13532	-8.78467	1.56824e-18	2.06323e-16
ENSG00000154518	2084.09	-0.865143	0.098532	-8.78033	1.62997e-18	2.12845e-16
ENSG00000087087	984.944	-0.740641	0.0844631	-8.76881	1.80561e-18	2.34034e-16
ENSG00000163617	123.403	1.34626	0.153564	8.76677	1.83858e-18	2.36555e-16
ENSG00000189306	509.577	-1.01538	0.115837	-8.76561	1.85765e-18	2.37264e-16
ENSG00000116761	248.09	1.30101	0.148701	8.74914	2.1498e-18	2.72588e-16
ENSG00000184009	6316.95	-0.832719	0.0952338	-8.74394	2.25119e-18	2.8339e-16
ENSG00000065526	2065.19	-0.919235	0.105333	-8.72697	2.61578e-18	3.26936e-16
ENSG00000131467	413.007	-0.790278	0.0909803	-8.68626	3.74575e-18	4.64845e-16
ENSG00000224032	511.932	1.23298	0.142947	8.62539	6.38767e-18	7.87122e-16
ENSG00000105447	281.592	-1.29625	0.15041	-8.6181	6.80745e-18	8.27199e-16
ENSG00000170027	600.811	-0.866559	0.100544	-8.61866	6.77393e-18	8.27199e-16
ENSG00000067064	167.26	-1.54185	0.179098	-8.60894	7.37393e-18	8.89856e-16
ENSG00000120438	1245.62	-0.594019	0.0691274	-8.5931	8.46509e-18	1.01454e-15
ENSG00000169689	452.3	-1.05815	0.123155	-8.59205	8.5432e-18	1.01693e-15
ENSG00000175061	2107.32	0.742036	0.0869167	8.53732	1.37365e-17	1.62406e-15
ENSG00000105327	516.888	0.779028	0.0917116	8.49432	1.99093e-17	2.33808e-15
ENSG00000160213	708.274	-0.755878	0.0890123	-8.49183	2.03402e-17	2.37275e-15
ENSG00000177556	223.685	-1.06874	0.126117	-8.47416	2.36789e-17	2.74393e-15
ENSG00000128573	149.615	1.13921	0.13471	8.45678	2.74851e-17	3.16404e-15
ENSG00000182481	456.655	-1.01622	0.120242	-8.45142	2.87786e-17	3.29129e-15
ENSG00000150593	586.083	0.799989	0.0947257	8.44532	3.03214e-17	3.44522e-15
ENSG00000198176	428.693	-0.865447	0.102832	-8.41616	3.89023e-17	4.39169e-15
ENSG00000210144	94.7778	-1.83472	0.218072	-8.41336	3.98419e-17	4.46894e-15
ENSG00000099622	1039.84	0.999841	0.119149	8.39148	4.80058e-17	5.35035e-15
ENSG00000052802	113.992	-1.38719	0.165442	-8.38479	5.08156e-17	5.62766e-15
ENSG00000153132	403.72	1.01478	0.121171	8.37478	5.53288e-17	6.08895e-15
ENSG00000205464	56.7498	1.88678	0.225374	8.37177	5.6757e-17	6.20709e-15
ENSG00000114867	2181.75	-0.756388	0.0903838	-8.36863	5.82927e-17	6.33544e-15
ENSG00000198668	2204.56	-0.579149	0.0693742	-8.34819	6.93143e-17	7.4868e-15
ENSG00000230989	779.15	-0.675225	0.0811118	-8.32462	8.45999e-17	9.08177e-15
ENSG00000104267	40.8899	-2.03994	0.245321	-8.31539	9.14495e-17	9.75722e-15
ENSG00000090861	522.524	0.698307	0.084057	8.30754	9.77055e-17	1.03615e-14
ENSG00000186193	298.435	-0.968632	0.116789	-8.29384	1.0965e-16	1.15582e-14
ENSG00000179115	531.104	-0.782744	0.0944161	-8.29036	1.12907e-16	1.18302e-14
ENSG00000185630	649.936	0.797943	0.0963008	8.28595	1.17172e-16	1.2204e-14
ENSG00000004478	525.801	-0.85126	0.103263	-8.24364	1.67056e-16	1.7195e-14
ENSG00000090273	236.599	-1.07138	0.129959	-8.24396	1.66604e-16	1.7195e-14
ENSG00000161981	174.749	-1.22714	0.14893	-8.23971	1.72626e-16	1.76643e-14
ENSG00000130770	1946.85	-0.669108	0.0813359	-8.22648	1.92802e-16	1.96142e-14
ENSG00000160193	243.06	-1.18786	0.14441	-8.22565	1.94129e-16	1.96351e-14
ENSG00000185010	52.8938	1.94228	0.237096	8.19198	2.56955e-16	2.58402e-14
ENSG00000113161	236.685	-1.1533	0.141242	-8.16544	3.20262e-16	3.20226e-14
ENSG00000130224	263.127	0.933659	0.114401	8.16125	3.31577e-16	3.29656e-14
ENSG00000092841	833.841	-0.846424	0.103751	-8.15818	3.40096e-16	3.36215e-14
ENSG00000242485	484.635	-0.975607	0.119729	-8.14847	3.68561e-16	3.62308e-14
ENSG00000101849	1212.11	0.785951	0.096557	8.13977	3.96044e-16	3.8715e-14
ENSG00000175197	142.319	1.63191	0.200589	8.13563	4.09788e-16	3.98359e-14
ENSG00000104722	721.738	-0.927171	0.114114	-8.12492	4.47643e-16	4.32554e-14
ENSG00000130766	1905.81	0.880519	0.108381	8.12431	4.49907e-16	4.32554e-14
ENSG00000130513	30.6921	2.3863	0.294562	8.10119	5.44235e-16	5.20384e-14
ENSG00000185950	264.654	1.00659	0.124302	8.09793	5.59037e-16	5.31632e-14
ENSG00000099800	931.664	-0.7168	0.0885777	-8.09233	5.85354e-16	5.5365e-14
ENSG00000160131	684.539	-0.723865	0.0894727	-8.09034	5.94996e-16	5.59744e-14
ENSG00000155115	538.905	-0.790944	0.0978214	-8.0856	6.18612e-16	5.78848e-14
ENSG00000125726	40.5027	2.19377	0.2716	8.07721	6.62633e-16	6.16742e-14
ENSG00000149294	645.519	0.684657	0.0848146	8.07239	6.89365e-16	6.38228e-14
ENSG00000136261	663.141	-0.776334	0.0964105	-8.05237	8.12029e-16	7.47836e-14
ENSG00000168906	389.788	-1.09925	0.136611	-8.04653	8.51714e-16	7.80277e-14
ENSG00000198721	383.123	-0.837598	0.104307	-8.03013	9.73659e-16	8.87348e-14
ENSG00000130487	13.7596	2.76244	0.344054	8.02908	9.82032e-16	8.90342e-14
ENSG00000198931	657.612	-0.931356	0.116267	-8.01049	1.14252e-15	1.02584e-13
ENSG00000250337	234.161	0.991695	0.123801	8.01042	1.14321e-15	1.02584e-13
ENSG00000108592	345.852	-0.909844	0.113629	-8.00712	1.17422e-15	1.04829e-13
ENSG00000182199	928.164	0.631577	0.0789659	7.9981	1.26358e-15	1.12234e-13
ENSG00000247809	72.5571	1.56722	0.196864	7.96092	1.70759e-15	1.50906e-13
ENSG00000166136	766.03	-0.810513	0.102036	-7.94338	1.96747e-15	1.72999e-13
ENSG00000084090	1638.25	-0.632502	0.0799126	-7.91493	2.47387e-15	2.16439e-13
ENSG00000179958	496.88	-0.710668	0.0898036	-7.91358	2.50097e-15	2.17721e-13
ENSG00000136010	384.912	1.19652	0.15159	7.89313	2.94703e-15	2.54025e-13
ENSG00000164778	295.517	-1.00555	0.127393	-7.89334	2.94197e-15	2.54025e-13
ENSG00000149547	1370.59	-0.587799	0.0745108	-7.88878	3.05157e-15	2.61747e-13
ENSG00000169230	753.696	-0.704469	0.0894163	-7.87853	3.31251e-15	2.82743e-13
ENSG00000162772	401.358	1.19943	0.152273	7.87684	3.35772e-15	2.85211e-13
ENSG00000120694	1344.44	-0.986414	0.125445	-7.86332	3.74081e-15	3.16216e-13
ENSG00000167525	51.2811	1.79818	0.229309	7.84175	4.44324e-15	3.73788e-13
ENSG00000101361	2231.5	-0.624942	0.0797951	-7.83183	4.80821e-15	4.02556e-13
ENSG00000100304	500.381	-0.959154	0.122753	-7.81369	5.55398e-15	4.62779e-13
ENSG00000241553	271.317	-0.854064	0.109384	-7.80796	5.8123e-15	4.82007e-13
ENSG00000234741	1408.39	1.0103	0.129941	7.77507	7.54062e-15	6.22386e-13
ENSG00000147383	177.211	-1.34191	0.173158	-7.74962	9.21652e-15	7.5714e-13
ENSG00000143977	866.571	-0.944509	0.121951	-7.74498	9.55955e-15	7.81649e-13
ENSG00000136270	186.369	-1.00248	0.129491	-7.74173	9.80758e-15	7.982e-13
ENSG00000128626	163.985	-1.05362	0.136233	-7.73399	1.04231e-14	8.44368e-13
ENSG00000159228	177.291	-1.16396	0.150992	-7.70874	1.27062e-14	1.02458e-12
ENSG00000111716	3221.32	-0.512601	0.0665068	-7.70751	1.28297e-14	1.02979e-12
ENSG00000100567	470.701	-0.88901	0.115738	-7.68124	1.57556e-14	1.25887e-12
ENSG00000168439	546.512	-0.953639	0.124273	-7.67374	1.67057e-14	1.32871e-12
ENSG00000128228	165.311	-1.28405	0.167594	-7.66166	1.83547e-14	1.45326e-12
ENSG00000246695	94.335	1.40383	0.183448	7.65247	1.97149e-14	1.55392e-12
ENSG00000110958	1657.5	-0.643485	0.0841445	-7.64739	2.05107e-14	1.59593e-12
ENSG00000149357	290.207	-0.807377	0.105566	-7.6481	2.03969e-14	1.59593e-12
ENSG00000203760	303.89	-0.992277	0.129755	-7.64732	2.05214e-14	1.59593e-12
ENSG00000227354	76.4298	1.59076	0.208169	7.64164	2.14477e-14	1.66058e-12
ENSG00000169621	53.3639	1.67307	0.21905	7.63784	2.20888e-14	1.697e-12
ENSG00000233016	576.945	0.729838	0.0955571	7.63771	2.2112e-14	1.697e-12
ENSG00000106263	898.71	-0.656543	0.0860142	-7.63296	2.29429e-14	1.75307e-12
ENSG00000105364	311.301	-0.867135	0.113692	-7.62708	2.40136e-14	1.82691e-12
ENSG00000107829	166.26	1.1549	0.151863	7.60489	2.85148e-14	2.15997e-12
ENSG00000132002	291.695	-1.07294	0.141223	-7.59747	3.01968e-14	2.27751e-12
ENSG00000255717	1465.56	0.92029	0.121143	7.59671	3.03758e-14	2.28118e-12
ENSG00000269893	853.435	0.798334	0.105367	7.57672	3.54412e-14	2.65021e-12
ENSG00000250067	100.998	1.5392	0.203254	7.57276	3.65372e-14	2.72054e-12
ENSG00000164088	98.2981	1.31931	0.174458	7.5623	3.95995e-14	2.93606e-12
ENSG00000168496	764.112	-0.736334	0.0975052	-7.55174	4.29468e-14	3.17082e-12
ENSG00000150779	381.641	-1.02684	0.136146	-7.54214	4.62325e-14	3.39906e-12
ENSG00000185437	49.2658	1.79219	0.237784	7.53707	4.80649e-14	3.51899e-12
ENSG00000173692	1241.59	-0.716738	0.0955414	-7.50186	6.29183e-14	4.58727e-12
ENSG00000048162	180.844	-1.08764	0.145049	-7.49848	6.45619e-14	4.68757e-12
ENSG00000101182	1858.87	-0.583808	0.0779015	-7.49417	6.67177e-14	4.82407e-12
ENSG00000164032	4659.17	-0.495198	0.0661566	-7.48524	7.14149e-14	5.12139e-12
ENSG00000175265	602.135	0.828016	0.110613	7.48573	7.11511e-14	5.12139e-12
ENSG00000189283	201.85	0.990042	0.132531	7.4703	8.00144e-14	5.71466e-12
ENSG00000054282	541.871	0.892681	0.119562	7.46625	8.25148e-14	5.86929e-12
ENSG00000166963	96.6347	-1.44067	0.193327	-7.452	9.19331e-14	6.51274e-12
ENSG00000132603	117.095	-1.41691	0.190243	-7.4479	9.48352e-14	6.66437e-12
ENSG00000148450	247.978	0.932966	0.125261	7.44815	9.4655e-14	6.66437e-12
ENSG00000198736	99.2258	-1.43988	0.193388	-7.44558	9.65218e-14	6.75575e-12
ENSG00000134333	1257.83	-0.861894	0.115924	-7.43498	1.04583e-13	7.29079e-12
ENSG00000182923	268.108	0.846888	0.113944	7.43248	1.06577e-13	7.40031e-12
ENSG00000077935	17.1311	2.49387	0.335664	7.42968	1.08858e-13	7.52291e-12
ENSG00000184900	1231.05	-0.602266	0.0810667	-7.42927	1.09202e-13	7.52291e-12
ENSG00000179950	408.154	-0.706872	0.0953272	-7.41522	1.21421e-13	8.33184e-12
ENSG00000149927	170.406	1.19526	0.161202	7.41469	1.21908e-13	8.33258e-12
ENSG00000117020	711.312	0.688723	0.0929992	7.40569	1.30468e-13	8.88301e-12
ENSG00000102317	653.353	-0.650597	0.0878993	-7.40161	1.34539e-13	9.12465e-12
ENSG00000101972	3465.61	0.657279	0.0890808	7.37846	1.60136e-13	1.08187e-11
ENSG00000130985	750.484	-0.65029	0.0881484	-7.37722	1.61633e-13	1.08779e-11
ENSG00000248092	295.96	0.869636	0.11798	7.37103	1.69309e-13	1.13508e-11
ENSG00000113048	480.533	-0.697642	0.0948567	-7.35469	1.91364e-13	1.27805e-11
ENSG00000136732	187.085	1.00833	0.13727	7.3456	2.04838e-13	1.36284e-11
ENSG00000176406	170.053	1.24439	0.169434	7.34442	2.06654e-13	1.36971e-11
ENSG00000118217	508.473	0.822232	0.112059	7.33752	2.17594e-13	1.43678e-11
ENSG00000112695	857.587	-0.78869	0.107561	-7.33248	2.25929e-13	1.4862e-11
ENSG00000080298	97.0853	1.46203	0.199956	7.31174	2.63705e-13	1.72821e-11
ENSG00000157020	253.36	-0.935179	0.128046	-7.30344	2.80498e-13	1.8314e-11
ENSG00000167552	282.696	-0.89434	0.122577	-7.29616	2.9609e-13	1.92602e-11
ENSG00000087191	477.071	-0.874651	0.119895	-7.29511	2.9841e-13	1.93392e-11
ENSG00000249395	134.137	1.27336	0.174586	7.29361	3.01759e-13	1.94841e-11
ENSG00000223960	48.299	1.65081	0.226492	7.28863	3.13132e-13	2.01441e-11
ENSG00000108528	284.249	-1.01037	0.138676	-7.28582	3.19727e-13	2.0493e-11
ENSG00000099783	4077.07	-0.531842	0.0731391	-7.27166	3.55109e-13	2.26777e-11
ENSG00000198625	874.825	0.639327	0.0879932	7.26564	3.71276e-13	2.3624e-11
ENSG00000108018	21.1735	2.27845	0.313778	7.26132	3.83319e-13	2.43019e-11
ENSG00000143222	467.136	-0.669843	0.0923349	-7.2545	4.03163e-13	2.53004e-11
ENSG00000185825	694.425	-0.74187	0.102253	-7.25525	4.00913e-13	2.53004e-11
ENSG00000205922	23.6692	2.23812	0.308518	7.25441	4.03407e-13	2.53004e-11
ENSG00000180957	695.02	-0.581165	0.0801492	-7.25104	4.13598e-13	2.58469e-11
ENSG00000189159	466.402	-0.727698	0.100883	-7.21325	5.46322e-13	3.40197e-11
ENSG00000127774	551.444	-0.838039	0.116308	-7.20536	5.78898e-13	3.59204e-11
ENSG00000104979	402.542	-0.787634	0.109753	-7.17644	7.15512e-13	4.39989e-11
ENSG00000151012	501.958	0.908097	0.126526	7.17714	7.11824e-13	4.39989e-11
ENSG00000184076	563.438	-1.05584	0.14713	-7.17622	7.16636e-13	4.39989e-11
ENSG00000143319	411.618	-0.823629	0.115183	-7.15062	8.63854e-13	5.28522e-11
ENSG00000196262	730.175	-0.848623	0.118876	-7.13874	9.41918e-13	5.74274e-11
ENSG00000145912	699.014	-0.832028	0.11668	-7.13085	9.97529e-13	6.06068e-11
ENSG00000117318	404.96	-0.847972	0.118988	-7.12653	1.0293e-12	6.23206e-11
ENSG00000266472	1060.81	-0.647106	0.0908442	-7.12325	1.05414e-12	6.36048e-11
ENSG00000116288	670.474	-0.645365	0.0906334	-7.12061	1.07451e-12	6.42343e-11
ENSG00000117592	764.404	-0.668591	0.0939032	-7.12	1.07926e-12	6.42343e-11
ENSG00000125166	586.733	-0.604545	0.084908	-7.12	1.07925e-12	6.42343e-11
ENSG00000169136	83.7371	1.29187	0.181409	7.1213	1.06917e-12	6.42343e-11
ENSG00000100804	903.672	-0.724468	0.10177	-7.1187	1.08952e-12	6.4625e-11
ENSG00000165349	90.0557	1.4366	0.201896	7.11556	1.11462e-12	6.58907e-11
ENSG00000074800	3867.41	-0.648617	0.0912597	-7.10738	1.18267e-12	6.96782e-11
ENSG00000166347	268.797	-0.759536	0.106939	-7.10249	1.22527e-12	7.19455e-11
ENSG00000153363	251.585	0.920332	0.129772	7.0919	1.32285e-12	7.74156e-11
ENSG00000179532	38.4473	1.75051	0.247044	7.0858	1.38242e-12	8.06322e-11
ENSG00000167085	713.706	-0.668286	0.0943204	-7.08528	1.38765e-12	8.06681e-11
ENSG00000119705	1633.37	-0.549741	0.0776417	-7.08048	1.43655e-12	8.32345e-11
ENSG00000063438	144.8	0.954382	0.134835	7.07816	1.46076e-12	8.43578e-11
ENSG00000167371	201.89	1.0608	0.149952	7.07427	1.50233e-12	8.64732e-11
ENSG00000178921	173.008	-1.07033	0.151547	-7.06269	1.63309e-12	9.3691e-11
ENSG00000117877	396.23	-0.970999	0.137508	-7.06141	1.64817e-12	9.39402e-11
ENSG00000163946	978.62	0.712354	0.100874	7.0618	1.64365e-12	9.39402e-11
ENSG00000137124	112.577	-1.21242	0.171925	-7.05204	1.76315e-12	1.00168e-10
ENSG00000106028	1771.83	-0.514615	0.073175	-7.03265	2.02641e-12	1.14751e-10
ENSG00000184164	246.516	-1.00759	0.143299	-7.03137	2.04512e-12	1.15437e-10
ENSG00000070756	9261.32	0.693257	0.0987261	7.02202	2.18682e-12	1.23038e-10
ENSG00000164463	205.712	0.939136	0.133849	7.01636	2.2772e-12	1.27713e-10
ENSG00000124596	192.909	0.99053	0.141293	7.01048	2.37502e-12	1.32773e-10
ENSG00000112081	2114.47	-0.739253	0.105481	-7.0084	2.41053e-12	1.3433e-10
ENSG00000124172	2007.91	-0.551693	0.0788002	-7.00116	2.53844e-12	1.41008e-10
ENSG00000183978	217.582	-0.871362	0.124527	-6.99736	2.60839e-12	1.44435e-10
ENSG00000146731	2229.65	-0.625226	0.0894392	-6.99052	2.73868e-12	1.51172e-10
ENSG00000109084	571.885	-0.7597	0.108742	-6.98629	2.82249e-12	1.55308e-10
ENSG00000197345	665.823	-0.601675	0.0861433	-6.98458	2.85701e-12	1.56715e-10
ENSG00000113391	245.84	0.87019	0.124641	6.98158	2.91869e-12	1.59598e-10
ENSG00000165271	86.1176	-1.29083	0.185481	-6.95936	3.41825e-12	1.86332e-10
ENSG00000162063	217.51	-0.868102	0.12477	-6.95762	3.46065e-12	1.88057e-10
ENSG00000198467	112.706	1.09864	0.157965	6.95494	3.52719e-12	1.9108e-10
ENSG00000244462	359.941	-0.840621	0.120897	-6.95322	3.57034e-12	1.92821e-10
ENSG00000172361	32.56	1.99054	0.286824	6.93993	3.92299e-12	2.11214e-10
ENSG00000092621	1236.77	0.620396	0.0895478	6.9281	4.26525e-12	2.28936e-10
ENSG00000100413	225.324	-0.967738	0.139771	-6.92376	4.39806e-12	2.35343e-10
ENSG00000147155	210.056	-0.991938	0.143408	-6.9169	4.6165e-12	2.46279e-10
ENSG00000171492	132.892	1.20539	0.174296	6.91575	4.65395e-12	2.47522e-10
ENSG00000078018	21.1149	2.08465	0.30146	6.91519	4.67224e-12	2.47742e-10
ENSG00000176593	64.7369	1.46236	0.211613	6.91055	4.82765e-12	2.55209e-10
ENSG00000131374	177.159	0.945014	0.136793	6.90837	4.90239e-12	2.5838e-10
ENSG00000272888	267.88	0.780401	0.113053	6.90298	5.09216e-12	2.67576e-10
ENSG00000116649	663.872	-0.620067	0.0898652	-6.89996	5.20161e-12	2.72508e-10
ENSG00000143155	710.303	0.552187	0.0801354	6.89068	5.55255e-12	2.90025e-10
ENSG00000147162	578.011	0.924366	0.134313	6.88215	5.89542e-12	3.07018e-10
ENSG00000103599	51.2924	1.62441	0.236062	6.88131	5.93046e-12	3.07392e-10
ENSG00000197451	1441.37	-0.63651	0.0925008	-6.88114	5.93774e-12	3.07392e-10
ENSG00000111684	156.549	-1.04501	0.151998	-6.87515	6.19225e-12	3.19622e-10
ENSG00000198380	237.316	0.801805	0.116724	6.86921	6.45589e-12	3.32251e-10
ENSG00000159267	173.621	0.919161	0.133857	6.86673	6.56923e-12	3.37092e-10
ENSG00000133019	123.059	1.03544	0.150958	6.8591	6.92955e-12	3.54542e-10
ENSG00000132510	57.5539	1.46865	0.214373	6.85089	7.33934e-12	3.74413e-10
ENSG00000160752	509.456	-0.739576	0.108108	-6.84106	7.86108e-12	3.99864e-10
ENSG00000184575	514.684	0.773564	0.113113	6.83886	7.98273e-12	4.04875e-10
ENSG00000089737	1040.39	-0.567638	0.0831848	-6.82382	8.86502e-12	4.48324e-10
ENSG00000187479	111.746	1.0859	0.159324	6.81569	9.38138e-12	4.71711e-10
ENSG00000214575	70.16	1.41636	0.207804	6.81586	9.37026e-12	4.71711e-10
ENSG00000169020	1277.73	-0.825047	0.121183	-6.80828	9.87713e-12	4.938e-10
ENSG00000215417	128.259	-1.00955	0.148275	-6.80861	9.85456e-12	4.938e-10
ENSG00000163812	254.549	-0.768566	0.112953	-6.80429	1.01552e-11	5.06255e-10
ENSG00000196715	303.972	-0.759346	0.111617	-6.80312	1.02374e-11	5.08905e-10
ENSG00000103035	612.59	-0.601108	0.0884232	-6.79808	1.06021e-11	5.25539e-10
ENSG00000198715	178.981	-0.941153	0.138495	-6.79558	1.07878e-11	5.33233e-10
ENSG00000003147	98.3799	1.28615	0.189438	6.78931	1.12672e-11	5.55362e-10
ENSG00000215375	65.4069	1.37188	0.202173	6.78568	1.15538e-11	5.67888e-10
ENSG00000122873	431.796	-0.669706	0.098716	-6.78417	1.16753e-11	5.71229e-10
ENSG00000169504	226.748	0.975686	0.143821	6.78403	1.16871e-11	5.71229e-10
ENSG00000038002	166.523	0.993359	0.146474	6.78182	1.18675e-11	5.78434e-10
ENSG00000164687	122.166	-1.11241	0.16428	-6.77147	1.27484e-11	6.19641e-10
ENSG00000014123	290.922	0.740995	0.109569	6.76282	1.35327e-11	6.55943e-10
ENSG00000177156	511.157	-0.72193	0.106831	-6.75766	1.40239e-11	6.77873e-10
ENSG00000197044	48.0088	1.48518	0.219871	6.75478	1.4305e-11	6.89557e-10
ENSG00000135723	270.001	-0.839547	0.124451	-6.746	1.51976e-11	7.3057e-10
ENSG00000136943	101.474	-1.22871	0.182336	-6.73871	1.59794e-11	7.66048e-10
ENSG00000125445	392.407	-0.806353	0.119678	-6.73768	1.60939e-11	7.69428e-10
ENSG00000108179	576.065	-0.65504	0.097292	-6.73272	1.66522e-11	7.93951e-10
ENSG00000160214	235.89	-0.833563	0.123865	-6.7296	1.70132e-11	8.08958e-10
ENSG00000178952	959.85	-0.681438	0.101338	-6.72442	1.76293e-11	8.35984e-10
ENSG00000113522	1550.9	0.638718	0.095014	6.72235	1.78812e-11	8.45635e-10
ENSG00000149150	268.359	0.719694	0.107099	6.71987	1.81881e-11	8.57831e-10
ENSG00000013306	535.395	-0.596572	0.0888389	-6.71521	1.87794e-11	8.83338e-10
ENSG00000110321	3252.45	-0.53854	0.0802552	-6.71034	1.94175e-11	9.10906e-10
ENSG00000134057	559.528	-0.654195	0.0975263	-6.70788	1.97477e-11	9.23919e-10
ENSG00000148303	7062.24	-0.539779	0.0805392	-6.70207	2.05483e-11	9.58811e-10
ENSG00000132635	473.242	0.751386	0.112209	6.6963	2.1376e-11	9.94778e-10
ENSG00000100138	806.674	-0.543899	0.0812403	-6.69493	2.15769e-11	1.00146e-09
ENSG00000123384	65.676	1.43081	0.213884	6.68966	2.23695e-11	1.03551e-09
ENSG00000100591	485.273	-0.690165	0.10322	-6.68633	2.28844e-11	1.05655e-09
ENSG00000250222	95.5294	1.23887	0.185416	6.68156	2.36406e-11	1.08859e-09
ENSG00000186834	151.883	-0.959738	0.143726	-6.67757	2.42942e-11	1.11575e-09
ENSG00000113552	306.566	-0.686969	0.10292	-6.67477	2.47624e-11	1.13131e-09
ENSG00000135473	114.405	1.10261	0.165186	6.67493	2.47344e-11	1.13131e-09
ENSG00000170606	1107.9	-0.701393	0.10514	-6.67104	2.54005e-11	1.15744e-09
ENSG00000110092	178.229	-0.841362	0.1262	-6.66692	2.61225e-11	1.18725e-09
ENSG00000125931	397.174	-0.813733	0.122076	-6.66578	2.63259e-11	1.19031e-09
ENSG00000131174	1212.94	-0.629118	0.0943756	-6.66611	2.62677e-11	1.19031e-09
ENSG00000242861	50.5356	1.5845	0.237989	6.65784	2.77875e-11	1.25316e-09
ENSG00000272645	137.549	1.09545	0.164591	6.6556	2.82156e-11	1.26919e-09
ENSG00000184207	328.877	-0.707496	0.106411	-6.64871	2.95666e-11	1.32656e-09
ENSG00000140157	163.625	-0.90017	0.135414	-6.64754	2.98036e-11	1.33377e-09
ENSG00000174437	558.171	-0.629033	0.0946433	-6.64636	3.0043e-11	1.34105e-09
ENSG00000138668	2939.85	-0.395819	0.0595927	-6.64208	3.09296e-11	1.37711e-09
ENSG00000228451	36.8737	1.71962	0.258933	6.6412	3.11147e-11	1.38184e-09
ENSG00000075624	1222.86	-0.979051	0.147627	-6.63192	3.31351e-11	1.46785e-09
ENSG00000012171	40.4608	1.65472	0.249709	6.62661	3.43492e-11	1.51778e-09
ENSG00000204186	405.848	0.630772	0.095215	6.62472	3.47909e-11	1.53343e-09
ENSG00000136718	178.97	-0.972946	0.146906	-6.62292	3.52166e-11	1.54829e-09
ENSG00000156471	447.62	-0.657668	0.0993542	-6.61943	3.60593e-11	1.58137e-09
ENSG00000170791	499.666	-0.658721	0.0995394	-6.61769	3.64859e-11	1.59608e-09
ENSG00000225489	20.0374	2.08992	0.316323	6.60693	3.92383e-11	1.7122e-09
ENSG00000029363	1776.14	-0.693154	0.104958	-6.60408	3.99983e-11	1.74102e-09
ENSG00000143013	660.077	0.721567	0.10928	6.60291	4.03162e-11	1.74617e-09
ENSG00000155846	201.952	-0.876716	0.13277	-6.60325	4.02228e-11	1.74617e-09
ENSG00000125995	1048.58	-0.64138	0.0972377	-6.596	4.22388e-11	1.82493e-09
ENSG00000140450	129.807	1.31971	0.200109	6.59494	4.25438e-11	1.83358e-09
ENSG00000166165	4789.57	-0.698931	0.106219	-6.58011	4.70115e-11	2.02115e-09
ENSG00000117016	49.7627	1.49582	0.227396	6.57804	4.76681e-11	2.04435e-09
ENSG00000100219	627.076	0.689815	0.104883	6.57702	4.79956e-11	2.05336e-09
ENSG00000162704	557.457	-0.659341	0.100363	-6.56956	5.04656e-11	2.15377e-09
ENSG00000160208	1152.53	-0.546642	0.0832227	-6.56843	5.08482e-11	2.16482e-09
ENSG00000183688	470.194	-0.72337	0.110196	-6.56441	5.22392e-11	2.21865e-09
ENSG00000163956	352.027	-0.674197	0.102726	-6.56307	5.27098e-11	2.23321e-09
ENSG00000116497	389.749	0.708626	0.108016	6.56037	5.36733e-11	2.26854e-09
ENSG00000167088	1610.59	-0.529978	0.0808937	-6.55154	5.6948e-11	2.40115e-09
ENSG00000170860	611.288	-0.633838	0.0968152	-6.54688	5.87498e-11	2.47116e-09
ENSG00000198886	45335.7	-0.834879	0.127539	-6.54604	5.90809e-11	2.47913e-09
ENSG00000198840	27114.6	-0.779058	0.119106	-6.54087	6.11639e-11	2.5604e-09
ENSG00000099797	94.0141	-1.19172	0.182734	-6.52161	6.95557e-11	2.90474e-09
ENSG00000160014	1238.04	-0.515225	0.0790511	-6.51762	7.14306e-11	2.97593e-09
ENSG00000123064	474.787	-0.634917	0.0974552	-6.51497	7.27057e-11	3.02186e-09
ENSG00000091317	410.977	-0.64832	0.0995334	-6.5136	7.33727e-11	3.04236e-09
ENSG00000103018	221.996	-1.21916	0.187333	-6.50798	7.61696e-11	3.15086e-09
ENSG00000088986	961.166	-0.803434	0.123501	-6.5055	7.74345e-11	3.19563e-09
ENSG00000248508	36.1076	1.76676	0.271816	6.49982	8.04165e-11	3.31089e-09
ENSG00000170689	171.083	0.902805	0.13891	6.49923	8.07329e-11	3.31611e-09
ENSG00000103415	195.82	-0.917411	0.141198	-6.49735	8.17449e-11	3.34982e-09
ENSG00000119812	244.791	-0.788951	0.121439	-6.49671	8.20946e-11	3.35629e-09
ENSG00000079246	1960.09	-0.57811	0.0892147	-6.47998	9.17349e-11	3.74167e-09
ENSG00000123066	650.269	0.630191	0.0973221	6.47531	9.46175e-11	3.85027e-09
ENSG00000096872	306.655	0.914956	0.141483	6.4669	1.00035e-10	4.06127e-09
ENSG00000173812	3631.5	0.654658	0.101241	6.46634	1.00403e-10	4.06677e-09
ENSG00000153885	149.099	0.990993	0.153433	6.4588	1.05539e-10	4.26493e-09
ENSG00000115875	1071.61	-0.745771	0.115627	-6.44977	1.12019e-10	4.51636e-09
ENSG00000257698	90.9991	1.21717	0.188843	6.44542	1.15278e-10	4.63708e-09
ENSG00000100897	300.073	-0.883638	0.137109	-6.44476	1.15781e-10	4.64664e-09
ENSG00000140365	355.768	-0.678634	0.105467	-6.43459	1.23805e-10	4.9573e-09
ENSG00000186814	330.921	0.956641	0.14875	6.43119	1.26606e-10	5.05788e-09
ENSG00000186472	788.581	0.901041	0.140191	6.42726	1.29927e-10	5.17874e-09
ENSG00000130706	520.888	-0.651599	0.101437	-6.42367	1.3303e-10	5.29034e-09
ENSG00000145362	187.705	0.839345	0.130834	6.41537	1.40484e-10	5.57414e-09
ENSG00000134769	359.069	0.63458	0.0989739	6.41159	1.44008e-10	5.70103e-09
ENSG00000129625	322.054	-0.788943	0.12309	-6.40947	1.46024e-10	5.76777e-09
ENSG00000172382	47.3959	1.49799	0.233957	6.40282	1.5253e-10	6.01119e-09
ENSG00000085662	674.254	-0.577725	0.0902358	-6.40239	1.52964e-10	6.01474e-09
ENSG00000271997	35.2021	1.667	0.260391	6.40192	1.5344e-10	6.01993e-09
ENSG00000180992	284.667	-0.828642	0.129501	-6.39873	1.56674e-10	6.13308e-09
ENSG00000198707	1291.42	0.779192	0.121901	6.39198	1.63747e-10	6.39563e-09
ENSG00000198258	1014.33	-0.559965	0.0876163	-6.39111	1.64688e-10	6.41807e-09
ENSG00000132153	650.553	-0.601691	0.0942025	-6.38721	1.68942e-10	6.55465e-09
ENSG00000188186	399.413	-0.697216	0.109156	-6.38731	1.6883e-10	6.55465e-09
ENSG00000119328	57.9517	1.45961	0.228695	6.38236	1.74379e-10	6.75062e-09
ENSG00000229525	15.4294	2.15201	0.337198	6.38202	1.7477e-10	6.75085e-09
ENSG00000171453	236.034	-0.841521	0.132087	-6.37098	1.87829e-10	7.23926e-09
ENSG00000065057	152.091	-1.13004	0.177441	-6.36854	1.90838e-10	7.33908e-09
ENSG00000196155	110.351	1.06252	0.166903	6.36607	1.93938e-10	7.44194e-09
ENSG00000141741	168.722	-0.907526	0.142671	-6.36097	2.0049e-10	7.67652e-09
ENSG00000006459	208.491	0.831851	0.130838	6.35787	2.04572e-10	7.81573e-09
ENSG00000100116	89.7872	-1.23835	0.194965	-6.35164	2.13029e-10	8.12111e-09
ENSG00000164062	174.044	-0.88696	0.139765	-6.3461	2.20842e-10	8.40065e-09
ENSG00000124222	588.667	0.588081	0.0926874	6.34478	2.22751e-10	8.43656e-09
ENSG00000141522	314.963	-0.955308	0.150564	-6.34487	2.22611e-10	8.43656e-09
ENSG00000078808	441.119	-0.631013	0.0994683	-6.34386	2.24076e-10	8.46844e-09
ENSG00000054392	64.5565	1.42823	0.2252	6.34206	2.26707e-10	8.5494e-09
ENSG00000053372	334.74	-0.613989	0.0969048	-6.33601	2.35799e-10	8.87314e-09
ENSG00000059588	570.381	0.607983	0.0961306	6.32456	2.5396e-10	9.53604e-09
ENSG00000065911	1068.96	0.752019	0.118925	6.32347	2.55759e-10	9.58304e-09
ENSG00000183011	601.352	-0.708019	0.111985	-6.32243	2.57477e-10	9.6268e-09
ENSG00000172301	322.863	-0.691535	0.109421	-6.31994	2.61673e-10	9.76278e-09
ENSG00000144736	205.655	-0.827187	0.130953	-6.31666	2.67285e-10	9.95096e-09
ENSG00000103351	232.457	0.742582	0.11768	6.3102	2.78675e-10	1.0353e-08
ENSG00000010810	489.851	0.842831	0.133639	6.30679	2.84886e-10	1.05613e-08
ENSG00000106348	209.476	-0.885472	0.140425	-6.30565	2.86989e-10	1.06168e-08
ENSG00000130731	433.734	-0.765912	0.121493	-6.30415	2.89782e-10	1.06842e-08
ENSG00000137267	132.254	-1.0236	0.162372	-6.30401	2.90033e-10	1.06842e-08
ENSG00000123689	58.2974	1.43261	0.227269	6.30357	2.90858e-10	1.06921e-08
ENSG00000203875	2415.56	0.483767	0.0767983	6.29919	2.99211e-10	1.09761e-08
ENSG00000177830	256.038	-0.696019	0.110575	-6.29453	3.08326e-10	1.12868e-08
ENSG00000129559	658.711	-0.748816	0.119025	-6.29126	3.14895e-10	1.15032e-08
ENSG00000126749	165.95	-0.943329	0.150087	-6.28523	3.27373e-10	1.19341e-08
ENSG00000099817	884.435	-0.595977	0.0948581	-6.28283	3.32458e-10	1.20943e-08
ENSG00000110619	616.392	0.557907	0.0888421	6.27976	3.39086e-10	1.23098e-08
ENSG00000130294	217.07	0.852523	0.135921	6.2722	3.55988e-10	1.28966e-08
ENSG00000179271	412.16	-0.742253	0.118546	-6.26131	3.8176e-10	1.38017e-08
ENSG00000114383	162.887	-0.856724	0.136909	-6.25762	3.90891e-10	1.41027e-08
ENSG00000037474	356.062	-0.622565	0.0995872	-6.25145	4.06658e-10	1.46414e-08
ENSG00000197461	137.058	0.934917	0.149735	6.24382	4.27023e-10	1.5343e-08
ENSG00000156411	1091.6	-0.660654	0.105938	-6.23622	4.4827e-10	1.60734e-08
ENSG00000128050	951.284	-0.667356	0.10711	-6.23056	4.64757e-10	1.66305e-08
ENSG00000196668	51.6953	1.35861	0.218183	6.22695	4.75593e-10	1.69835e-08
ENSG00000129250	895.472	-0.624206	0.100274	-6.22503	4.81466e-10	1.71582e-08
ENSG00000109919	758.452	-0.574184	0.0923703	-6.2161	5.09648e-10	1.81256e-08
ENSG00000130312	415.507	-0.799628	0.128667	-6.21473	5.14138e-10	1.82482e-08
ENSG00000198168	310.809	-0.687582	0.110771	-6.20722	5.39294e-10	1.91024e-08
ENSG00000073578	290.147	-0.790158	0.127327	-6.20574	5.444e-10	1.92443e-08
ENSG00000143183	958.063	-0.504739	0.081403	-6.20049	5.62864e-10	1.98568e-08
ENSG00000166803	585.851	-0.603184	0.0972951	-6.19954	5.66302e-10	1.99379e-08
ENSG00000258986	89.9499	1.04972	0.169495	6.19322	5.8949e-10	2.07127e-08
ENSG00000134375	337.591	-0.668465	0.107959	-6.19186	5.94577e-10	2.08495e-08
ENSG00000152582	123.077	1.04356	0.168552	6.19135	5.96529e-10	2.08761e-08
ENSG00000111266	172.472	0.890766	0.144048	6.18383	6.25638e-10	2.18511e-08
ENSG00000135316	2033.31	-0.367613	0.0595229	-6.176	6.57475e-10	2.29173e-08
ENSG00000215252	332.391	0.648147	0.105049	6.16995	6.83122e-10	2.37639e-08
ENSG00000165323	116.638	0.936438	0.151847	6.16698	6.96076e-10	2.41665e-08
ENSG00000178538	117.771	-0.941905	0.152789	-6.16476	7.05923e-10	2.44599e-08
ENSG00000127884	460.804	-0.606265	0.0983898	-6.16187	7.18918e-10	2.48609e-08
ENSG00000179262	702.352	0.698609	0.113392	6.16098	7.22944e-10	2.49508e-08
ENSG00000115902	181.438	1.05359	0.171245	6.15252	7.62597e-10	2.62676e-08
ENSG00000106070	352.802	0.624202	0.101539	6.14742	7.87535e-10	2.70732e-08
ENSG00000145494	1009.68	-0.656752	0.106986	-6.1387	8.32012e-10	2.85462e-08
ENSG00000169609	205.261	0.827324	0.134871	6.13417	8.56038e-10	2.9313e-08
ENSG00000114023	292.837	-0.735899	0.119977	-6.13365	8.58839e-10	2.93515e-08
ENSG00000135365	285.702	1.16522	0.189985	6.13318	8.61377e-10	2.93808e-08
ENSG00000118418	408.296	-0.594525	0.0969931	-6.12956	8.81206e-10	2.99987e-08
ENSG00000144218	152.379	0.839794	0.13713	6.12409	9.12055e-10	3.09886e-08
ENSG00000234456	315.541	0.638943	0.104443	6.11763	9.49754e-10	3.2207e-08
ENSG00000068078	132.802	-0.911245	0.149171	-6.10874	1.00422e-09	3.39882e-08
ENSG00000170291	367.974	-0.617339	0.101075	-6.10774	1.01054e-09	3.41359e-08
ENSG00000089775	137.695	0.921258	0.150871	6.10628	1.0198e-09	3.43824e-08
ENSG00000126067	631.861	-0.530197	0.0868433	-6.10522	1.02658e-09	3.4515e-08
ENSG00000183283	300.917	-0.720211	0.11797	-6.10505	1.02768e-09	3.4515e-08
ENSG00000254911	316.768	0.839691	0.137605	6.10216	1.04642e-09	3.50773e-08
ENSG00000114861	905.997	0.497108	0.0814772	6.10119	1.05282e-09	3.51867e-08
ENSG00000132361	504.215	-0.725924	0.118983	-6.10105	1.05371e-09	3.51867e-08
ENSG00000175166	594.086	-0.56066	0.091967	-6.09632	1.08537e-09	3.61061e-08
ENSG00000266714	32.4236	1.8075	0.296476	6.09662	1.08334e-09	3.61061e-08
ENSG00000261236	272.365	-0.81825	0.134408	-6.0878	1.1447e-09	3.80077e-08
ENSG00000100246	96.8938	1.02612	0.168579	6.0869	1.15118e-09	3.80781e-08
ENSG00000128710	713.069	0.494628	0.0812578	6.08714	1.14942e-09	3.80781e-08
ENSG00000088538	87.1086	1.15172	0.189384	6.08144	1.19111e-09	3.93248e-08
ENSG00000100206	86.8014	1.02008	0.167757	6.08071	1.19649e-09	3.94278e-08
ENSG00000213397	242.243	-0.821693	0.135171	-6.07891	1.21e-09	3.97981e-08
ENSG00000101347	211.319	-0.720094	0.118485	-6.07753	1.22048e-09	4.00673e-08
ENSG00000031698	1548.55	0.588113	0.0968568	6.07198	1.2634e-09	4.13988e-08
ENSG00000131462	363.69	-0.660459	0.10884	-6.06814	1.29398e-09	4.23216e-08
ENSG00000162814	65.5294	1.29239	0.213233	6.06094	1.35329e-09	4.41788e-08
ENSG00000157014	161.445	-0.870908	0.143722	-6.05968	1.36396e-09	4.44442e-08
ENSG00000085982	231.945	0.751781	0.124204	6.05278	1.42363e-09	4.63024e-08
ENSG00000113732	266.59	-0.731829	0.120933	-6.05154	1.4347e-09	4.65759e-08
ENSG00000141543	559.825	-0.583158	0.0964227	-6.04793	1.46718e-09	4.75422e-08
ENSG00000166326	586.966	0.539151	0.0892202	6.04292	1.51348e-09	4.89518e-08
ENSG00000127824	63.8705	-1.14969	0.190425	-6.03748	1.56539e-09	5.05374e-08
ENSG00000109519	456.252	-0.708413	0.117383	-6.03504	1.58919e-09	5.12111e-08
ENSG00000069482	287.873	-0.924039	0.153382	-6.02444	1.69698e-09	5.4584e-08
ENSG00000149929	207.8	0.771158	0.128015	6.02397	1.7019e-09	5.46419e-08
ENSG00000116560	3976.71	-0.437349	0.0726609	-6.01904	1.75455e-09	5.62291e-08
ENSG00000168036	673.321	-0.653844	0.108637	-6.0186	1.75928e-09	5.62776e-08
ENSG00000138814	679.905	0.527674	0.0877574	6.01287	1.8227e-09	5.82001e-08
ENSG00000170558	429.345	0.639867	0.106424	6.01242	1.82772e-09	5.8254e-08
ENSG00000250903	46.6871	1.33794	0.222574	6.01121	1.8414e-09	5.85834e-08
ENSG00000130429	97.8464	-1.02424	0.170452	-6.00899	1.86687e-09	5.9286e-08
ENSG00000102096	162.942	-1.08301	0.1803	-6.00671	1.89328e-09	6.00156e-08
ENSG00000132507	823.087	-0.946805	0.157741	-6.00226	1.94589e-09	6.15719e-08
ENSG00000225177	88.2332	1.31801	0.219689	5.99944	1.97996e-09	6.24241e-08
ENSG00000232859	58.4408	1.41779	0.236317	5.99954	1.97875e-09	6.24241e-08
ENSG00000073792	544.055	0.548089	0.0913868	5.99746	2.00427e-09	6.30768e-08
ENSG00000172216	230.046	1.21029	0.201869	5.99544	2.02933e-09	6.37508e-08
ENSG00000033050	525.884	-0.688713	0.114966	-5.9906	2.09068e-09	6.55605e-08
ENSG00000185842	629.122	0.682959	0.114231	5.97876	2.24848e-09	7.03828e-08
ENSG00000164405	1784.02	-0.591261	0.0990857	-5.96717	2.41405e-09	7.54305e-08
ENSG00000150753	1609.86	-0.394221	0.0661831	-5.95652	2.5767e-09	8.03693e-08
ENSG00000140264	1734.01	-0.649855	0.109162	-5.95313	2.63061e-09	8.19047e-08
ENSG00000131148	332.217	-0.666004	0.11195	-5.94915	2.69546e-09	8.35506e-08
ENSG00000168924	500.094	-0.663206	0.111482	-5.949	2.6978e-09	8.35506e-08
ENSG00000174238	321.492	-0.726956	0.122192	-5.94928	2.69324e-09	8.35506e-08
ENSG00000139514	1141.4	0.587891	0.0988653	5.94639	2.74127e-09	8.4747e-08
ENSG00000172432	82.8997	1.28056	0.215467	5.94321	2.79501e-09	8.6256e-08
ENSG00000107890	696.027	0.581365	0.0978458	5.94164	2.82178e-09	8.69288e-08
ENSG00000151773	204.453	0.928128	0.156334	5.93684	2.90564e-09	8.9355e-08
ENSG00000251022	217.205	0.891322	0.150163	5.93568	2.92624e-09	8.98303e-08
ENSG00000120800	412.965	-0.82004	0.138307	-5.92911	3.0458e-09	9.33371e-08
ENSG00000145907	919.152	-0.510378	0.0861817	-5.92211	3.17836e-09	9.72291e-08
ENSG00000131791	303.879	0.689884	0.116522	5.92061	3.20747e-09	9.79483e-08
ENSG00000159140	4009.4	-0.358719	0.0606362	-5.91592	3.30025e-09	1.00606e-07
ENSG00000198157	844.716	-0.648064	0.109571	-5.91457	3.32743e-09	1.01258e-07
ENSG00000131018	179.862	0.843164	0.142658	5.91041	3.41265e-09	1.03671e-07
ENSG00000135049	619.345	1.0789	0.182599	5.90859	3.45055e-09	1.04519e-07
ENSG00000198353	290.304	0.817551	0.138375	5.90821	3.45847e-09	1.04519e-07
ENSG00000233266	15.1184	1.99864	0.338277	5.90829	3.45668e-09	1.04519e-07
ENSG00000123136	269.106	-0.761351	0.128985	-5.90264	3.57723e-09	1.07921e-07
ENSG00000103202	523.129	-0.651457	0.110447	-5.89837	3.67105e-09	1.10561e-07
ENSG00000269905	160.346	0.911389	0.1548	5.88752	3.92043e-09	1.17869e-07
ENSG00000079462	339.366	-0.702771	0.119384	-5.88664	3.94117e-09	1.18289e-07
ENSG00000102678	120.938	0.974541	0.165605	5.88472	3.98735e-09	1.1947e-07
ENSG00000258890	462.091	0.639244	0.108677	5.88205	4.05206e-09	1.21201e-07
ENSG00000213585	798.118	-0.672713	0.114431	-5.87876	4.1334e-09	1.23424e-07
ENSG00000114779	42.9787	-1.66516	0.283281	-5.8781	4.1501e-09	1.23711e-07
ENSG00000152409	476.1	0.7009	0.119349	5.87271	4.28734e-09	1.27585e-07
ENSG00000196313	201.71	-0.775796	0.132291	-5.86432	4.50986e-09	1.33979e-07
ENSG00000128973	209.949	-0.897971	0.153176	-5.86236	4.56323e-09	1.35335e-07
ENSG00000197879	161.967	-0.764834	0.130658	-5.85371	4.80733e-09	1.42333e-07
ENSG00000041357	1849.73	-0.50458	0.0862449	-5.85054	4.89966e-09	1.44821e-07
ENSG00000126453	419.895	-0.621834	0.106311	-5.84918	4.94017e-09	1.45772e-07
ENSG00000078668	586.645	-0.643576	0.110075	-5.84673	5.0134e-09	1.47436e-07
ENSG00000204852	127.83	0.911903	0.155962	5.84697	5.00616e-09	1.47436e-07
ENSG00000116117	151.555	0.902494	0.154529	5.84031	5.21047e-09	1.52975e-07
ENSG00000225921	778.31	-0.576579	0.0987992	-5.83587	5.35114e-09	1.56841e-07
ENSG00000115268	6921.37	-0.50502	0.0865492	-5.83506	5.37718e-09	1.57341e-07
ENSG00000041802	272.491	-0.686971	0.117822	-5.8306	5.52275e-09	1.61331e-07
ENSG00000241468	476.288	-0.887571	0.152298	-5.82787	5.61409e-09	1.63726e-07
ENSG00000114686	470.432	-0.705464	0.12119	-5.82115	5.84426e-09	1.70155e-07
ENSG00000122965	205.93	-0.813313	0.140083	-5.80592	6.40117e-09	1.86059e-07
ENSG00000213563	177.297	-0.799296	0.137775	-5.80144	6.57462e-09	1.90784e-07
ENSG00000188603	59.7658	-1.26365	0.217904	-5.79911	6.66696e-09	1.93143e-07
ENSG00000131236	452.732	-0.682517	0.117759	-5.79587	6.79682e-09	1.96275e-07
ENSG00000172336	658.979	-0.47908	0.0826591	-5.79585	6.7975e-09	1.96275e-07
ENSG00000005022	2109.9	-0.882066	0.152468	-5.78526	7.24021e-09	2.08714e-07
ENSG00000173575	778.648	0.645477	0.111579	5.78496	7.25303e-09	2.08739e-07
ENSG00000148248	462.428	-0.531627	0.091944	-5.78207	7.37867e-09	2.12007e-07
ENSG00000160113	279.097	-0.658523	0.113907	-5.78126	7.41443e-09	2.12685e-07
ENSG00000164241	124.018	0.838207	0.145031	5.7795	7.49215e-09	2.14212e-07
ENSG00000205581	1360.49	-0.412782	0.07142	-5.77964	7.48601e-09	2.14212e-07
ENSG00000163993	8.78658	2.02747	0.351139	5.77397	7.74262e-09	2.21012e-07
ENSG00000125743	1183.77	-0.783037	0.135686	-5.77093	7.88347e-09	2.24666e-07
ENSG00000145012	231.049	0.874133	0.151492	5.77014	7.9205e-09	2.25354e-07
ENSG00000162572	40.6184	1.39592	0.241941	5.76965	7.94354e-09	2.25643e-07
ENSG00000137764	128.71	0.827602	0.143578	5.76412	8.20853e-09	2.32792e-07
ENSG00000125835	1603.33	-0.368193	0.0639413	-5.7583	8.49638e-09	2.40566e-07
ENSG00000168702	47.3933	1.27585	0.221641	5.75637	8.59399e-09	2.42936e-07
ENSG00000204681	150.24	0.870047	0.151157	5.75593	8.61662e-09	2.43183e-07
ENSG00000115761	439.892	-0.572545	0.0994864	-5.75501	8.66362e-09	2.44116e-07
ENSG00000206053	506.243	-0.640865	0.111556	-5.74476	9.20516e-09	2.58958e-07
ENSG00000167272	147.488	-0.78734	0.137082	-5.74355	9.27109e-09	2.60394e-07
ENSG00000100029	202.631	-0.930588	0.162031	-5.74328	9.28622e-09	2.60401e-07
ENSG00000183648	1035.76	-0.602686	0.104984	-5.74073	9.42676e-09	2.63919e-07
ENSG00000182621	355.915	0.699093	0.121787	5.74032	9.44993e-09	2.64145e-07
ENSG00000143578	92.0741	0.994099	0.173218	5.73902	9.52252e-09	2.65326e-07
ENSG00000145555	227.543	-0.670456	0.116824	-5.73903	9.52194e-09	2.65326e-07
ENSG00000149346	96.6544	0.971786	0.169506	5.73305	9.86397e-09	2.74403e-07
ENSG00000198626	60.7383	1.27996	0.22341	5.72918	1.00917e-08	2.80292e-07
ENSG00000185624	762.647	-0.457672	0.0799498	-5.72448	1.03749e-08	2.87701e-07
ENSG00000133706	1930.15	0.713996	0.124743	5.72372	1.04216e-08	2.88541e-07
ENSG00000071537	269.801	0.697207	0.121827	5.72293	1.047e-08	2.89421e-07
ENSG00000150990	195.457	-0.947127	0.165554	-5.72096	1.05922e-08	2.92339e-07
ENSG00000161179	532.258	-0.719796	0.12599	-5.7131	1.10937e-08	3.05697e-07
ENSG00000136045	805.37	-0.492361	0.0861958	-5.71212	1.11579e-08	3.06982e-07
ENSG00000125912	294.881	-0.670029	0.117326	-5.71081	1.12439e-08	3.08863e-07
ENSG00000103005	169.934	-0.871048	0.152537	-5.71041	1.12701e-08	3.09098e-07
ENSG00000166750	72.3669	1.16153	0.203477	5.70843	1.14025e-08	3.12239e-07
ENSG00000138074	195.325	-0.914465	0.160281	-5.7054	1.1607e-08	3.17343e-07
ENSG00000124260	37.9673	1.41497	0.248042	5.70455	1.16651e-08	3.18435e-07
ENSG00000113387	704.433	-0.50751	0.0890234	-5.70086	1.19203e-08	3.24894e-07
ENSG00000123374	862.6	-0.434568	0.0762826	-5.69682	1.22065e-08	3.32175e-07
ENSG00000180879	911.739	-0.563577	0.0989386	-5.69623	1.22486e-08	3.3229e-07
ENSG00000224877	975.733	-0.574473	0.10085	-5.69632	1.22421e-08	3.3229e-07
ENSG00000108468	761.404	-0.60666	0.10651	-5.6958	1.22796e-08	3.32614e-07
ENSG00000123131	547.236	-0.714104	0.125774	-5.67767	1.3654e-08	3.69271e-07
ENSG00000132535	121.684	0.978249	0.172548	5.66944	1.43264e-08	3.86856e-07
ENSG00000053371	163.605	-0.775366	0.136915	-5.66311	1.4865e-08	4.00783e-07
ENSG00000007376	210.89	-0.881204	0.155829	-5.65494	1.55903e-08	4.19691e-07
ENSG00000198860	227.543	0.93367	0.165135	5.65398	1.56778e-08	4.21397e-07
ENSG00000123240	284.243	0.767332	0.135812	5.64995	1.60497e-08	4.30734e-07
ENSG00000196092	9.58038	1.96862	0.348845	5.64325	1.66866e-08	4.47139e-07
ENSG00000006744	224.75	-0.826789	0.146593	-5.64005	1.70001e-08	4.54843e-07
ENSG00000196743	128.983	-0.821856	0.145726	-5.63972	1.70327e-08	4.55019e-07
ENSG00000148803	92.3504	-1.11862	0.198418	-5.63768	1.72357e-08	4.59742e-07
ENSG00000140386	795.901	0.480263	0.0852025	5.63672	1.73318e-08	4.60994e-07
ENSG00000168273	445.412	-0.558987	0.0991694	-5.63669	1.73353e-08	4.60994e-07
ENSG00000114127	466.731	0.564709	0.100194	5.63615	1.73895e-08	4.61733e-07
ENSG00000214706	248.965	-0.660127	0.117226	-5.63125	1.78908e-08	4.74322e-07
ENSG00000160211	91.9448	-1.09355	0.19435	-5.62672	1.83673e-08	4.8622e-07
ENSG00000169217	351.278	-0.654628	0.116361	-5.62581	1.84634e-08	4.88026e-07
ENSG00000075914	191.646	-0.747289	0.132911	-5.6225	1.88218e-08	4.96748e-07
ENSG00000148229	1316.66	-0.51174	0.0910596	-5.61984	1.91135e-08	5.03511e-07
ENSG00000172366	160.706	-0.900931	0.160318	-5.61964	1.91356e-08	5.03511e-07
ENSG00000122952	353.741	-0.697281	0.124161	-5.61594	1.95493e-08	5.13624e-07
ENSG00000177108	60.1573	-1.15763	0.206277	-5.612	2.00003e-08	5.24686e-07
ENSG00000111981	43.0938	1.38858	0.247507	5.61028	2.02005e-08	5.29145e-07
ENSG00000243449	193.653	-0.829828	0.14792	-5.61	2.0233e-08	5.29204e-07
ENSG00000163683	92.4829	1.07474	0.191714	5.60596	2.07101e-08	5.40875e-07
ENSG00000170906	476.639	-1.04446	0.186387	-5.60371	2.09816e-08	5.47147e-07
ENSG00000244119	26.814	1.58307	0.282658	5.60065	2.13544e-08	5.56041e-07
ENSG00000075234	78.9992	-1.18669	0.211949	-5.59893	2.15684e-08	5.60778e-07
ENSG00000090316	154.685	-0.857784	0.153365	-5.5931	2.23055e-08	5.79082e-07
ENSG00000105355	165.905	-0.876723	0.15704	-5.58281	2.36661e-08	6.13497e-07
ENSG00000122641	19.1216	1.75152	0.313982	5.57842	2.42707e-08	6.28237e-07
ENSG00000145220	988.127	-0.538967	0.096755	-5.57043	2.54113e-08	6.56791e-07
ENSG00000131043	116.3	-1.00194	0.179967	-5.56733	2.58667e-08	6.67574e-07
ENSG00000101856	662.869	-0.59343	0.106642	-5.56468	2.62628e-08	6.76798e-07
ENSG00000225470	701.366	0.60212	0.108224	5.56364	2.64211e-08	6.79878e-07
ENSG00000245694	405.744	0.623195	0.112249	5.55192	2.82556e-08	7.26015e-07
ENSG00000140543	36.1825	1.3835	0.249755	5.53943	3.03462e-08	7.78589e-07
ENSG00000136770	563.266	0.550842	0.0994731	5.5376	3.06648e-08	7.85611e-07
ENSG00000188818	21.861	1.60114	0.289175	5.53692	3.07844e-08	7.87523e-07
ENSG00000134684	1349.2	0.462354	0.0835257	5.53547	3.10396e-08	7.92248e-07
ENSG00000134809	170.138	-0.986009	0.178129	-5.53536	3.10597e-08	7.92248e-07
ENSG00000147669	181.878	-0.731779	0.132255	-5.53309	3.14646e-08	8.01407e-07
ENSG00000127152	118.157	0.913503	0.165108	5.53275	3.15253e-08	8.01787e-07
ENSG00000182378	287.763	0.595563	0.107727	5.52845	3.23063e-08	8.20459e-07
ENSG00000067082	235.259	0.648152	0.117417	5.52009	3.38835e-08	8.59265e-07
ENSG00000246982	38.7406	1.51529	0.274602	5.51814	3.42605e-08	8.67569e-07
ENSG00000101966	670.144	0.50269	0.0911999	5.51195	3.5487e-08	8.97328e-07
ENSG00000067225	1473.02	-0.47107	0.0855021	-5.50945	3.59954e-08	9.08871e-07
ENSG00000131100	419.638	-0.62943	0.114339	-5.50493	3.6932e-08	9.29837e-07
ENSG00000145020	29.7233	1.64354	0.298556	5.50494	3.69297e-08	9.29837e-07
ENSG00000188573	20.735	1.72405	0.313283	5.50315	3.73055e-08	9.3789e-07
ENSG00000198805	200.942	-0.891363	0.162023	-5.50146	3.76664e-08	9.45605e-07
ENSG00000109956	15.312	1.78246	0.324105	5.49963	3.80596e-08	9.52743e-07
ENSG00000184208	137.285	0.953625	0.173396	5.49971	3.80417e-08	9.52743e-07
ENSG00000204054	106.348	1.24064	0.225727	5.49619	3.88091e-08	9.70116e-07
ENSG00000141376	165.585	0.792656	0.144242	5.49533	3.89989e-08	9.7347e-07
ENSG00000129235	286.371	-0.801413	0.145923	-5.49204	3.97314e-08	9.90342e-07
ENSG00000173482	61.4029	1.07667	0.196084	5.49085	4.00007e-08	9.95636e-07
ENSG00000196458	127.667	0.999701	0.182264	5.4849	4.13709e-08	1.02828e-06
ENSG00000254635	157.509	0.776664	0.141689	5.48148	4.21792e-08	1.04688e-06
ENSG00000177889	383.62	-0.566097	0.103336	-5.4782	4.29682e-08	1.06495e-06
ENSG00000171793	440.136	-0.53852	0.0983305	-5.47664	4.33488e-08	1.07287e-06
ENSG00000089280	3222.97	-0.444496	0.0813098	-5.46669	4.58508e-08	1.13319e-06
ENSG00000177192	329.863	-0.626693	0.114677	-5.46485	4.6331e-08	1.14344e-06
ENSG00000174243	255.155	-0.758212	0.138883	-5.45937	4.77833e-08	1.17762e-06
ENSG00000242498	149.548	0.884318	0.162047	5.45717	4.83793e-08	1.19063e-06
ENSG00000102178	396.281	-0.556718	0.102054	-5.45515	4.89306e-08	1.20082e-06
ENSG00000135372	648.177	-0.561765	0.102977	-5.45525	4.89037e-08	1.20082e-06
ENSG00000056487	132.639	0.939279	0.172228	5.4537	4.9333e-08	1.209e-06
ENSG00000187735	644.383	0.708569	0.129994	5.45078	5.01498e-08	1.2273e-06
ENSG00000173915	542.541	-0.893733	0.164004	-5.44945	5.05268e-08	1.2348e-06
ENSG00000142046	48.1099	1.29514	0.237695	5.44877	5.07205e-08	1.23778e-06
ENSG00000143436	560.734	-0.592635	0.108775	-5.44827	5.0861e-08	1.23778e-06
ENSG00000174844	7.80228	1.91583	0.351637	5.44832	5.0849e-08	1.23778e-06
ENSG00000064601	69.6229	-1.13758	0.208921	-5.44503	5.17979e-08	1.25883e-06
ENSG00000135414	182.538	-0.761212	0.139808	-5.44469	5.18968e-08	1.25884e-06
ENSG00000178449	210.984	-0.67433	0.123854	-5.44453	5.19419e-08	1.25884e-06
ENSG00000102898	490.14	-0.749204	0.137679	-5.44166	5.27871e-08	1.27755e-06
ENSG00000072571	851.22	0.781391	0.143638	5.44002	5.32758e-08	1.2876e-06
ENSG00000077235	325.424	-0.576063	0.105981	-5.43554	5.46315e-08	1.31616e-06
ENSG00000148057	24.6545	1.58428	0.291454	5.43578	5.45571e-08	1.31616e-06
ENSG00000213742	55.5815	1.30784	0.240617	5.43537	5.46831e-08	1.31616e-06
ENSG00000095777	146.018	0.958643	0.176647	5.42689	5.73452e-08	1.37833e-06
ENSG00000113739	1155.56	0.69272	0.127993	5.41219	6.22577e-08	1.49436e-06
ENSG00000123095	56.7299	1.17229	0.216896	5.40486	6.48573e-08	1.55419e-06
ENSG00000181722	65.8147	1.08479	0.200714	5.40467	6.49283e-08	1.55419e-06
ENSG00000186567	35.3276	1.36986	0.253505	5.40369	6.52843e-08	1.56058e-06
ENSG00000166037	770.072	0.653129	0.120893	5.40254	6.57052e-08	1.5685e-06
ENSG00000163811	1410.94	-0.528739	0.0978995	-5.40083	6.63323e-08	1.57916e-06
ENSG00000226950	210.713	-0.795672	0.14732	-5.40098	6.62787e-08	1.57916e-06
ENSG00000117899	842.363	-0.482983	0.0894492	-5.39952	6.68186e-08	1.58858e-06
ENSG00000204623	168.612	1.10217	0.204189	5.3978	6.74611e-08	1.60168e-06
ENSG00000075785	405.379	-0.584414	0.108275	-5.39747	6.75863e-08	1.60247e-06
ENSG00000234183	33.8215	1.51036	0.279852	5.397	6.77647e-08	1.60453e-06
ENSG00000279088	151.434	0.88237	0.163522	5.39603	6.81308e-08	1.61102e-06
ENSG00000182117	433.761	-0.803413	0.148898	-5.39571	6.82532e-08	1.61173e-06
ENSG00000100344	151.416	-0.797093	0.147763	-5.39441	6.87501e-08	1.62128e-06
ENSG00000111412	163.457	-0.718909	0.133293	-5.39347	6.91108e-08	1.62703e-06
ENSG00000147231	623.225	0.447935	0.0830542	5.39329	6.91798e-08	1.62703e-06
ENSG00000136819	493.071	-0.572188	0.106184	-5.38866	7.09859e-08	1.66726e-06
ENSG00000172172	374.621	-0.542412	0.10069	-5.38695	7.16616e-08	1.68088e-06
ENSG00000174684	420.526	-0.552135	0.102517	-5.38578	7.21308e-08	1.68962e-06
ENSG00000106268	116.651	-1.01754	0.189065	-5.38198	7.36717e-08	1.72341e-06
ENSG00000103356	97.6958	-0.974236	0.181101	-5.3795	7.46927e-08	1.74496e-06
ENSG00000181222	789.014	-0.467809	0.087048	-5.37415	7.69452e-08	1.79518e-06
ENSG00000104960	208.353	-0.7202	0.134136	-5.36919	7.90906e-08	1.84278e-06
ENSG00000169738	391.181	-0.857587	0.159757	-5.36805	7.95909e-08	1.85197e-06
ENSG00000105287	57.9475	-1.12733	0.210031	-5.36744	7.98624e-08	1.85582e-06
ENSG00000162687	31.2243	1.43519	0.267414	5.36694	8.00849e-08	1.85746e-06
ENSG00000185716	152.719	0.728475	0.135737	5.3668	8.01454e-08	1.85746e-06
ENSG00000113369	58.2617	1.20448	0.224485	5.36552	8.07182e-08	1.86826e-06
ENSG00000113758	282.269	-0.632245	0.117926	-5.36138	8.25888e-08	1.90903e-06
ENSG00000112182	155.513	0.843251	0.157354	5.35894	8.37135e-08	1.93248e-06
ENSG00000114544	140.556	0.774967	0.144649	5.35758	8.43427e-08	1.94444e-06
ENSG00000163882	213.515	-0.721135	0.134638	-5.35612	8.50298e-08	1.9577e-06
ENSG00000169891	18.8397	1.65002	0.308534	5.34793	8.89666e-08	2.04565e-06
ENSG00000188976	230.479	-0.648183	0.121253	-5.34571	9.00628e-08	2.06813e-06
ENSG00000069493	49.5266	1.31717	0.246511	5.34323	9.13027e-08	2.09386e-06
ENSG00000111642	2120.82	-0.436526	0.0817069	-5.34258	9.16333e-08	2.09869e-06
ENSG00000168356	11.227	1.82279	0.341524	5.33721	9.43885e-08	2.15897e-06
ENSG00000260336	95.9969	0.992396	0.186102	5.33255	9.6842e-08	2.21219e-06
ENSG00000105696	94.5208	0.976154	0.183078	5.3319	9.71906e-08	2.21726e-06
ENSG00000126522	78.2429	-1.17293	0.220067	-5.32989	9.82742e-08	2.23907e-06
ENSG00000135829	1968.54	-0.508177	0.0954035	-5.32661	1.00065e-07	2.27689e-06
ENSG00000165105	247.148	0.698934	0.131269	5.32443	1.01268e-07	2.30129e-06
ENSG00000185896	437.942	-0.515958	0.0969317	-5.3229	1.02127e-07	2.31778e-06
ENSG00000111254	36.8556	1.32521	0.249206	5.31772	1.05074e-07	2.38159e-06
ENSG00000138777	226.894	-0.753937	0.141935	-5.31185	1.08517e-07	2.45643e-06
ENSG00000160323	37.4239	1.35311	0.254777	5.31096	1.09049e-07	2.46531e-06
ENSG00000135454	31.6306	-1.40211	0.264172	-5.30755	1.11111e-07	2.50867e-06
ENSG00000261824	211.459	0.721568	0.135992	5.30597	1.12074e-07	2.52716e-06
ENSG00000113356	179.235	-0.715009	0.134834	-5.3029	1.13978e-07	2.56677e-06
ENSG00000127586	207.49	-0.641884	0.121182	-5.29684	1.17822e-07	2.64993e-06
ENSG00000135940	931.394	-0.509722	0.0962746	-5.29446	1.19367e-07	2.68125e-06
ENSG00000156261	1321.11	-0.387214	0.0731441	-5.29385	1.1977e-07	2.68683e-06
ENSG00000159377	1011.51	-0.602464	0.113851	-5.29168	1.212e-07	2.71543e-06
ENSG00000065154	159.304	-1.00119	0.189212	-5.29136	1.21412e-07	2.7167e-06
ENSG00000105197	389.904	-0.527156	0.0997618	-5.28415	1.26292e-07	2.82231e-06
ENSG00000084623	896.356	-0.478277	0.0905863	-5.27979	1.29331e-07	2.88653e-06
ENSG00000173273	195.203	0.927979	0.17582	5.27802	1.30589e-07	2.91088e-06
ENSG00000042493	21.0671	1.64714	0.312097	5.27766	1.30844e-07	2.91286e-06
ENSG00000180098	146.97	-0.79248	0.150171	-5.27718	1.31187e-07	2.91308e-06
ENSG00000184990	573.48	-0.638902	0.121066	-5.27729	1.31106e-07	2.91308e-06
ENSG00000143248	30.5252	1.43493	0.27251	5.26562	1.39716e-07	3.09854e-06
ENSG00000115415	199.107	-0.654516	0.124374	-5.2625	1.42109e-07	3.14763e-06
ENSG00000118640	82.007	-1.03622	0.197099	-5.25733	1.46162e-07	3.2333e-06
ENSG00000179409	206.612	-0.627791	0.119423	-5.25688	1.46521e-07	3.23715e-06
ENSG00000107815	231.169	-0.604378	0.115071	-5.25221	1.50284e-07	3.30776e-06
ENSG00000140939	65.7073	1.09153	0.207819	5.25232	1.50198e-07	3.30776e-06
ENSG00000165688	198.962	-0.948546	0.180597	-5.25228	1.50231e-07	3.30776e-06
ENSG00000111912	405.202	0.717197	0.136673	5.24755	1.54138e-07	3.38832e-06
ENSG00000236609	157.355	0.842311	0.160591	5.24506	1.56231e-07	3.43003e-06
ENSG00000132383	400.14	-0.555939	0.106008	-5.24433	1.56852e-07	3.43934e-06
ENSG00000117410	575.846	-0.736408	0.140529	-5.24026	1.60353e-07	3.51172e-06
ENSG00000176788	8.86547	1.83928	0.351173	5.23753	1.62742e-07	3.55515e-06
ENSG00000184752	333.477	-0.90727	0.173225	-5.23753	1.62743e-07	3.55515e-06
ENSG00000103742	51.757	1.15566	0.220703	5.23627	1.63858e-07	3.5706e-06
ENSG00000278540	299.399	-0.608663	0.11624	-5.23628	1.63847e-07	3.5706e-06
ENSG00000100814	314.618	0.947234	0.180915	5.23579	1.64284e-07	3.57242e-06
ENSG00000130396	1082.84	0.495168	0.094575	5.23571	1.6435e-07	3.57242e-06
ENSG00000023041	225.432	-0.69705	0.13317	-5.23429	1.65616e-07	3.59547e-06
ENSG00000167136	160.217	-0.790229	0.151094	-5.23004	1.69473e-07	3.6701e-06
ENSG00000214212	9.32015	1.83656	0.351153	5.23007	1.69443e-07	3.6701e-06
ENSG00000133112	7779.55	0.331725	0.0634359	5.2293	1.70157e-07	3.68035e-06
ENSG00000151366	435.171	-0.711924	0.136168	-5.22827	1.71104e-07	3.69627e-06
ENSG00000099954	320.991	0.794423	0.152004	5.22632	1.72917e-07	3.73083e-06
ENSG00000100664	1158.46	-0.426304	0.0816095	-5.2237	1.7538e-07	3.77931e-06
ENSG00000151466	238.651	0.884513	0.169396	5.22158	1.77408e-07	3.8183e-06
ENSG00000156639	186.636	0.872417	0.167099	5.22097	1.77989e-07	3.8261e-06
ENSG00000178209	122.288	-0.787119	0.150776	-5.22047	1.78469e-07	3.83171e-06
ENSG00000134762	318.205	0.687988	0.131891	5.21635	1.82486e-07	3.91317e-06
ENSG00000102755	97.7575	0.955537	0.183204	5.21571	1.83113e-07	3.92181e-06
ENSG00000250802	44.9832	1.32863	0.254826	5.21386	1.84949e-07	3.95628e-06
ENSG00000148840	165.332	-0.90077	0.172905	-5.20962	1.89225e-07	4.04281e-06
ENSG00000204574	601.853	-0.614957	0.118175	-5.2038	1.95252e-07	4.16648e-06
ENSG00000187778	398.979	-0.58707	0.112833	-5.20299	1.96102e-07	4.17954e-06
ENSG00000232112	1333.86	-0.566995	0.108992	-5.20219	1.96953e-07	4.19256e-06
ENSG00000118689	493.075	0.513422	0.0987112	5.20126	1.97945e-07	4.20855e-06
ENSG00000100387	532.602	-0.518115	0.0996482	-5.19944	1.99887e-07	4.24469e-06
ENSG00000133460	140.943	0.833737	0.160469	5.19563	2.04029e-07	4.32738e-06
ENSG00000176393	346.013	-0.57284	0.110412	-5.18822	2.12318e-07	4.49776e-06
ENSG00000106804	62.3511	1.34588	0.259727	5.1819	2.19632e-07	4.64706e-06
ENSG00000168872	282.241	-0.613252	0.118462	-5.17676	2.25773e-07	4.76548e-06
ENSG00000185869	96.0422	1.0618	0.205104	5.17688	2.25628e-07	4.76548e-06
ENSG00000147548	1141.5	0.386604	0.0747013	5.17534	2.27497e-07	4.79608e-06
ENSG00000126016	2293.31	-0.48775	0.0942745	-5.17372	2.29476e-07	4.83198e-06
ENSG00000099901	2535.82	-0.712364	0.137768	-5.17073	2.33178e-07	4.89815e-06
ENSG00000236548	16.2359	1.64275	0.317702	5.17074	2.33171e-07	4.89815e-06
ENSG00000126953	133.985	-1.01772	0.19699	-5.16635	2.38715e-07	5.00844e-06
ENSG00000105373	848.654	0.518871	0.100474	5.16421	2.41455e-07	5.05985e-06
ENSG00000225697	76.9903	-1.13106	0.219154	-5.16105	2.45573e-07	5.13999e-06
ENSG00000130707	241.23	0.900266	0.174557	5.15742	2.50377e-07	5.23428e-06
ENSG00000092068	34.0437	-1.28545	0.249279	-5.15669	2.51359e-07	5.24854e-06
ENSG00000131495	410.75	-0.818164	0.158783	-5.15273	2.56718e-07	5.35406e-06
ENSG00000120278	44.7592	1.18122	0.229337	5.1506	2.59658e-07	5.40892e-06
ENSG00000124788	180.085	0.863563	0.167677	5.15016	2.60266e-07	5.41515e-06
ENSG00000172965	18.7111	1.602	0.311316	5.1459	2.66237e-07	5.53281e-06
ENSG00000124193	838.832	-0.472734	0.0918866	-5.14475	2.67879e-07	5.56031e-06
ENSG00000092853	892.155	-0.500361	0.0972709	-5.14399	2.68961e-07	5.57617e-06
ENSG00000181798	11.4985	1.75286	0.340952	5.14109	2.73145e-07	5.6562e-06
ENSG00000084234	3010.42	-0.359724	0.0699741	-5.14082	2.73537e-07	5.65762e-06
ENSG00000168779	82.5449	1.01012	0.196555	5.13911	2.76048e-07	5.70283e-06
ENSG00000133935	134.795	-0.779976	0.151791	-5.13848	2.76972e-07	5.71516e-06
ENSG00000116455	135.345	-0.971027	0.18902	-5.13717	2.78909e-07	5.74835e-06
ENSG00000125356	1355.7	-0.707727	0.137841	-5.13436	2.83106e-07	5.82799e-06
ENSG00000198919	444.564	0.629343	0.122646	5.13136	2.87659e-07	5.91476e-06
ENSG00000125450	640.763	-0.451046	0.0879461	-5.12867	2.91798e-07	5.99282e-06
ENSG00000025796	1250.87	0.599409	0.11689	5.12796	2.92902e-07	6.00844e-06
ENSG00000101003	152.441	-0.705123	0.137515	-5.12763	2.93417e-07	6.01195e-06
ENSG00000197056	170.524	0.682302	0.133072	5.12732	2.93895e-07	6.01471e-06
ENSG00000087269	1209.78	-0.476514	0.092967	-5.12563	2.96549e-07	6.06194e-06
ENSG00000075218	457.819	-0.581988	0.11355	-5.12537	2.96948e-07	6.063e-06
ENSG00000174775	156.648	-0.786412	0.153453	-5.12478	2.97883e-07	6.075e-06
ENSG00000230457	33.9318	1.44665	0.282335	5.12387	2.99333e-07	6.09748e-06
ENSG00000214160	265.22	-0.700959	0.136811	-5.12354	2.99845e-07	6.1008e-06
ENSG00000169733	210.954	0.599246	0.116983	5.12252	3.01483e-07	6.127e-06
ENSG00000262919	157.171	-0.719553	0.140484	-5.12197	3.02364e-07	6.13778e-06
ENSG00000124523	158.975	0.787846	0.153865	5.12039	3.04906e-07	6.1822e-06
ENSG00000148335	181.767	-0.692115	0.135231	-5.11801	3.08776e-07	6.25343e-06
ENSG00000155621	122.718	0.944647	0.184608	5.11705	3.10354e-07	6.27812e-06
ENSG00000143469	128.267	0.799286	0.15623	5.11607	3.11969e-07	6.3035e-06
ENSG00000130165	151.576	-0.734746	0.143803	-5.1094	3.23189e-07	6.52267e-06
ENSG00000163320	466.905	0.468183	0.0916404	5.10891	3.24016e-07	6.53183e-06
ENSG00000228065	100.645	0.890066	0.174285	5.10695	3.27403e-07	6.59253e-06
ENSG00000011007	207.897	-0.684638	0.134091	-5.10576	3.2947e-07	6.62651e-06
ENSG00000168350	12.9398	1.74705	0.342464	5.10142	3.37115e-07	6.7725e-06
ENSG00000133739	396.273	0.729647	0.14331	5.09137	3.55479e-07	7.13322e-06
ENSG00000137968	107.426	0.938276	0.184302	5.09096	3.56248e-07	7.14046e-06
ENSG00000178057	482.631	-0.439922	0.0864459	-5.08899	3.59983e-07	7.19884e-06
ENSG00000183864	299.518	-0.537858	0.105689	-5.08907	3.5983e-07	7.19884e-06
ENSG00000230798	51.7224	1.16972	0.229884	5.0883	3.61292e-07	7.21676e-06
ENSG00000184787	742.215	-0.498639	0.0980145	-5.0874	3.63006e-07	7.24273e-06
ENSG00000146701	1299.42	-0.46791	0.0919925	-5.08639	3.6494e-07	7.27303e-06
ENSG00000072422	94.726	0.838315	0.164824	5.08613	3.65447e-07	7.27485e-06
ENSG00000100345	578.627	-0.441813	0.0868824	-5.08519	3.67266e-07	7.29446e-06
ENSG00000136925	168.332	0.673404	0.13242	5.08537	3.66918e-07	7.29446e-06
ENSG00000112096	277.356	-0.642471	0.126501	-5.07876	3.79898e-07	7.5368e-06
ENSG00000100243	573.265	-0.575435	0.11331	-5.0784	3.80626e-07	7.54269e-06
ENSG00000196517	123.601	1.08791	0.214596	5.06959	3.98681e-07	7.89154e-06
ENSG00000114346	350.245	-0.540364	0.106616	-5.0683	4.01393e-07	7.93623e-06
ENSG00000114491	340.054	-0.53696	0.105954	-5.06783	4.02367e-07	7.93756e-06
ENSG00000165502	802.989	-0.505497	0.0997438	-5.06796	4.02104e-07	7.93756e-06
ENSG00000111845	250.362	-0.831822	0.164145	-5.06761	4.02843e-07	7.938e-06
ENSG00000173821	333.227	0.562133	0.111021	5.06331	4.12033e-07	8.10996e-06
ENSG00000116521	229.909	-0.604364	0.119398	-5.06177	4.15388e-07	8.1668e-06
ENSG00000140497	404.786	-0.725723	0.14343	-5.05975	4.19797e-07	8.24423e-06
ENSG00000171109	135.704	-0.77952	0.15416	-5.05656	4.26885e-07	8.37404e-06
ENSG00000245937	177.165	0.806258	0.15948	5.05556	4.29136e-07	8.40876e-06
ENSG00000136875	252.784	-0.681268	0.134788	-5.05438	4.31795e-07	8.45139e-06
ENSG00000167775	295.95	-0.595885	0.11792	-5.0533	4.34233e-07	8.48963e-06
ENSG00000168701	231.744	-0.60716	0.120232	-5.04989	4.42062e-07	8.63303e-06
ENSG00000170017	768.066	0.424085	0.0839911	5.04917	4.43727e-07	8.6559e-06
ENSG00000177666	115.539	-0.803223	0.159225	-5.04456	4.54557e-07	8.85728e-06
ENSG00000182154	527.781	-0.663407	0.131549	-5.04302	4.58232e-07	8.91896e-06
ENSG00000141759	502.81	-0.684123	0.135726	-5.04049	4.64346e-07	9.02791e-06
ENSG00000145331	170.155	0.764408	0.151726	5.0381	4.70186e-07	9.13132e-06
ENSG00000230873	29.894	1.52645	0.303022	5.03744	4.71812e-07	9.15273e-06
ENSG00000196365	266.844	0.597311	0.118623	5.03537	4.76922e-07	9.24162e-06
ENSG00000105058	374.256	-0.566895	0.112596	-5.03479	4.78371e-07	9.25945e-06
ENSG00000140983	408.877	-0.487169	0.0967909	-5.03321	4.82325e-07	9.32566e-06
ENSG00000144451	266.105	0.684296	0.135991	5.03193	4.85572e-07	9.37807e-06
ENSG00000169100	1543.74	-0.386611	0.0768425	-5.03122	4.87367e-07	9.40237e-06
ENSG00000180198	443.059	-0.579882	0.11529	-5.02976	4.91086e-07	9.46369e-06
ENSG00000112531	882.087	0.510846	0.101604	5.02781	4.96101e-07	9.54981e-06
ENSG00000082153	329.766	-0.663077	0.131942	-5.02551	5.0209e-07	9.64387e-06
ENSG00000254986	78.287	-0.914139	0.181898	-5.02556	5.01963e-07	9.64387e-06
ENSG00000121152	312.268	-0.570739	0.11359	-5.02457	5.0456e-07	9.68069e-06
ENSG00000168101	163.585	-0.713427	0.142136	-5.01932	5.18552e-07	9.93824e-06
ENSG00000085063	163.936	-0.864171	0.172267	-5.01647	5.26286e-07	1.00754e-05
ENSG00000241288	47.371	1.23485	0.24626	5.01439	5.32029e-07	1.01742e-05
ENSG00000100075	518.483	-0.661569	0.131946	-5.01393	5.33282e-07	1.01871e-05
ENSG00000148296	336.164	-0.511254	0.102005	-5.01207	5.38477e-07	1.02751e-05
ENSG00000213551	309.312	-0.560066	0.111777	-5.01058	5.42676e-07	1.03439e-05
ENSG00000010361	79.1731	0.919996	0.183746	5.00688	5.53198e-07	1.0533e-05
ENSG00000205339	1383.53	-0.366714	0.0732461	-5.0066	5.5401e-07	1.0537e-05
ENSG00000224019	6.71429	1.75854	0.351464	5.00347	5.63071e-07	1.06977e-05
ENSG00000198730	749.338	-0.468602	0.0937053	-5.00081	5.70899e-07	1.08347e-05
ENSG00000148408	8.98557	1.73358	0.3467	5.00024	5.7259e-07	1.0855e-05
ENSG00000146109	324.957	-0.589699	0.117968	-4.9988	5.76886e-07	1.09246e-05
ENSG00000082641	219.591	0.606535	0.121418	4.99543	5.87045e-07	1.11045e-05
ENSG00000150768	175.664	-0.767906	0.153728	-4.99523	5.87656e-07	1.11045e-05
ENSG00000110108	536.395	-0.495597	0.0992662	-4.9926	5.95711e-07	1.12446e-05
ENSG00000213619	757.58	-0.46757	0.093676	-4.99135	5.99573e-07	1.13053e-05
ENSG00000161551	54.6181	1.13488	0.227412	4.99041	6.02524e-07	1.13487e-05
ENSG00000126698	2608.93	-0.532619	0.10675	-4.98939	6.05716e-07	1.13966e-05
ENSG00000143776	1104.42	0.685642	0.137503	4.98639	6.15185e-07	1.15623e-05
ENSG00000167173	87.4568	-0.914733	0.183474	-4.98564	6.17581e-07	1.15949e-05
ENSG00000238105	111.794	0.818613	0.164222	4.9848	6.20245e-07	1.16324e-05
ENSG00000097033	574.912	0.569735	0.114325	4.98349	6.24482e-07	1.16619e-05
ENSG00000106105	1093.23	0.414155	0.0831051	4.9835	6.2444e-07	1.16619e-05
ENSG00000136840	76.5441	-1.0251	0.205688	-4.98375	6.23641e-07	1.16619e-05
ENSG00000189043	1211.8	-0.429118	0.0861024	-4.9838	6.23462e-07	1.16619e-05
ENSG00000187079	345.207	0.664137	0.13334	4.98079	6.33257e-07	1.18132e-05
ENSG00000178982	850.181	-0.507205	0.101853	-4.97975	6.36653e-07	1.18639e-05
ENSG00000187742	419.445	0.54447	0.109348	4.97926	6.3827e-07	1.18813e-05
ENSG00000134574	174.343	0.700754	0.140775	4.97784	6.4299e-07	1.19565e-05
ENSG00000105520	36.7076	-1.18043	0.237213	-4.97624	6.48317e-07	1.20427e-05
ENSG00000100395	228.638	-0.689565	0.138685	-4.97215	6.62136e-07	1.22864e-05
ENSG00000167216	67.3214	1.22389	0.246255	4.97	6.69528e-07	1.24104e-05
ENSG00000274523	180.657	-0.772275	0.155401	-4.96955	6.71083e-07	1.2426e-05
ENSG00000166295	366.343	0.587483	0.118224	4.96926	6.72087e-07	1.24315e-05
ENSG00000129195	71.8813	-1.05508	0.212343	-4.96876	6.73831e-07	1.2448e-05
ENSG00000134779	467.255	-0.509235	0.102491	-4.96859	6.74405e-07	1.2448e-05
ENSG00000137831	1592.34	0.804063	0.16189	4.96673	6.80922e-07	1.25551e-05
ENSG00000167112	109.517	-0.880929	0.177387	-4.96615	6.8295e-07	1.25792e-05
ENSG00000146828	112.843	-1.03339	0.208291	-4.96131	7.0019e-07	1.28742e-05
ENSG00000227057	151.579	-0.766004	0.154398	-4.96124	7.00437e-07	1.28742e-05
ENSG00000068305	425.683	0.540859	0.10906	4.95929	7.07518e-07	1.29771e-05
ENSG00000109046	564.261	0.524234	0.105705	4.95942	7.07032e-07	1.29771e-05
ENSG00000067334	864.282	-0.479022	0.0966106	-4.95828	7.11198e-07	1.30173e-05
ENSG00000165102	250.575	0.575527	0.11607	4.95843	7.10641e-07	1.30173e-05
ENSG00000136436	462.015	0.580712	0.117163	4.95645	7.17935e-07	1.31269e-05
ENSG00000198756	220.073	0.708255	0.142926	4.9554	7.21827e-07	1.31843e-05
ENSG00000247317	15.1939	1.63835	0.330732	4.95373	7.28053e-07	1.32841e-05
ENSG00000139168	718.458	0.511135	0.103212	4.9523	7.3343e-07	1.33683e-05
ENSG00000140990	1134.54	-0.35344	0.0713992	-4.9502	7.41385e-07	1.34992e-05
ENSG00000164118	227.731	0.589424	0.119191	4.94521	7.60615e-07	1.3835e-05
ENSG00000142611	87.9383	0.955505	0.193237	4.94474	7.6246e-07	1.38541e-05
ENSG00000126457	538.196	-0.70242	0.142176	-4.94052	7.79162e-07	1.41429e-05
ENSG00000198879	138.4	0.750708	0.151963	4.94009	7.80884e-07	1.41595e-05
ENSG00000168944	207.464	0.604761	0.122493	4.9371	7.92928e-07	1.4363e-05
ENSG00000166173	299.637	0.849106	0.172084	4.93426	8.04562e-07	1.45587e-05
ENSG00000110104	247.131	-0.633098	0.128326	-4.93352	8.07588e-07	1.45983e-05
ENSG00000171223	74.2866	-1.15144	0.233453	-4.9322	8.131e-07	1.46828e-05
ENSG00000166902	362.681	-0.523155	0.10608	-4.93172	8.15069e-07	1.47032e-05
ENSG00000198496	55.669	1.09544	0.222322	4.92726	8.33915e-07	1.50276e-05
ENSG00000125952	444.188	-0.480887	0.0976064	-4.9268	8.35855e-07	1.50471e-05
ENSG00000197312	252.043	-0.671283	0.136288	-4.92548	8.41538e-07	1.51338e-05
ENSG00000115364	237.664	-0.610933	0.124088	-4.92337	8.50648e-07	1.5282e-05
ENSG00000185813	66.4042	-1.09886	0.223202	-4.92315	8.51603e-07	1.52834e-05
ENSG00000173660	1675.78	-0.623453	0.126674	-4.92172	8.57872e-07	1.53802e-05
ENSG00000157869	122.649	0.820191	0.166698	4.92021	8.64511e-07	1.54833e-05
ENSG00000139372	272.56	-0.544352	0.110646	-4.91974	8.66577e-07	1.55045e-05
ENSG00000119866	350.313	0.508633	0.103392	4.91944	8.67905e-07	1.55124e-05
ENSG00000187634	518.984	0.589424	0.119844	4.91828	8.73091e-07	1.55891e-05
ENSG00000211460	344.244	-0.564576	0.11481	-4.91749	8.76598e-07	1.56358e-05
ENSG00000160233	51.5223	-1.0473	0.213055	-4.91563	8.84987e-07	1.57693e-05
ENSG00000090006	178.618	0.726577	0.147847	4.91439	8.9058e-07	1.58529e-05
ENSG00000221866	31.1552	1.43437	0.292041	4.91155	9.03584e-07	1.6068e-05
ENSG00000235092	26.792	1.32984	0.270811	4.91058	9.08074e-07	1.61314e-05
ENSG00000226864	26.0602	1.38292	0.281709	4.90905	9.15193e-07	1.62414e-05
ENSG00000103550	1024.79	-0.39921	0.0813322	-4.90839	9.18261e-07	1.62794e-05
ENSG00000198874	160.278	-0.720554	0.146835	-4.90724	9.23685e-07	1.6359e-05
ENSG00000260953	6.33336	1.71795	0.350135	4.90655	9.26937e-07	1.63999e-05
ENSG00000133398	255.457	0.623307	0.127096	4.90422	9.37979e-07	1.65785e-05
ENSG00000114767	86.9017	-1.10276	0.224917	-4.90297	9.43977e-07	1.66677e-05
ENSG00000197170	448.714	-0.67942	0.13865	-4.90025	9.57167e-07	1.68836e-05
ENSG00000102978	269.728	-0.54404	0.111063	-4.89848	9.65807e-07	1.70188e-05
ENSG00000162129	37.6549	-1.18849	0.242718	-4.8966	9.7507e-07	1.71648e-05
ENSG00000100401	884.649	-0.548069	0.111965	-4.89502	9.82954e-07	1.72862e-05
ENSG00000146278	192.242	0.790565	0.161572	4.89296	9.93292e-07	1.74504e-05
ENSG00000273230	40.7891	1.23572	0.252637	4.89127	1.00187e-06	1.75835e-05
ENSG00000097046	349.436	0.481829	0.098542	4.88958	1.0105e-06	1.77171e-05
ENSG00000164331	148.794	0.778529	0.159275	4.88797	1.01881e-06	1.7845e-05
ENSG00000226856	13.9358	1.60821	0.329327	4.88332	1.04315e-06	1.8253e-05
ENSG00000080166	11.2744	1.70552	0.349319	4.88242	1.0479e-06	1.83178e-05
ENSG00000130723	1342.22	0.368133	0.0754087	4.88184	1.05102e-06	1.83541e-05
ENSG00000150527	94.5892	0.943757	0.193426	4.87916	1.06538e-06	1.85862e-05
ENSG00000174886	624.968	-0.550003	0.112945	-4.86963	1.11805e-06	1.94858e-05
ENSG00000261187	26.4812	1.37856	0.283216	4.86753	1.13001e-06	1.96746e-05
ENSG00000090238	68.693	0.924751	0.190036	4.86619	1.13772e-06	1.97891e-05
ENSG00000075043	187.789	-0.87699	0.180263	-4.86505	1.1443e-06	1.98838e-05
ENSG00000104361	35.8646	1.20636	0.248062	4.86315	1.15534e-06	2.00366e-05
ENSG00000142186	263.113	-0.641711	0.131954	-4.86314	1.15539e-06	2.00366e-05
ENSG00000204977	147.686	-0.697169	0.143392	-4.86199	1.1621e-06	2.01331e-05
ENSG00000129562	292.829	-0.602792	0.124176	-4.85434	1.2079e-06	2.09059e-05
ENSG00000101811	301.458	-0.531055	0.109497	-4.84996	1.23486e-06	2.13513e-05
ENSG00000140044	64.375	1.06506	0.219761	4.84644	1.25698e-06	2.17124e-05
ENSG00000176014	226.657	-0.682924	0.141116	-4.83946	1.30192e-06	2.24666e-05
ENSG00000253352	808.598	0.369503	0.076386	4.83731	1.31606e-06	2.26881e-05
ENSG00000013364	12.9309	1.60599	0.332339	4.83239	1.34906e-06	2.32341e-05
ENSG00000071539	131.644	-0.867354	0.179505	-4.83193	1.35218e-06	2.3265e-05
ENSG00000142207	200.204	-0.654788	0.135524	-4.83153	1.35485e-06	2.3288e-05
ENSG00000178896	171.157	-0.739501	0.153222	-4.82633	1.39075e-06	2.38815e-05
ENSG00000117280	181.688	-0.659972	0.136784	-4.82493	1.40056e-06	2.40264e-05
ENSG00000170919	51.2221	1.14949	0.238482	4.82003	1.43537e-06	2.45996e-05
ENSG00000174744	103.117	-0.820268	0.17019	-4.81972	1.4376e-06	2.46135e-05
ENSG00000153029	50.1241	1.10006	0.228277	4.81897	1.44302e-06	2.46592e-05
ENSG00000171302	128.527	-0.711406	0.147627	-4.81896	1.44308e-06	2.46592e-05
ENSG00000100294	122.085	-0.790919	0.164285	-4.81431	1.47707e-06	2.52154e-05
ENSG00000151247	236.156	-0.545029	0.113252	-4.81254	1.49023e-06	2.54153e-05
ENSG00000106266	99.4265	-0.977686	0.203262	-4.80998	1.50948e-06	2.57184e-05
ENSG00000151917	57.7554	1.01675	0.211397	4.80968	1.51172e-06	2.57315e-05
ENSG00000170500	166.737	0.723107	0.150473	4.80555	1.54328e-06	2.62433e-05
ENSG00000099284	237.177	0.600273	0.124985	4.80277	1.56486e-06	2.65843e-05
ENSG00000230454	34.2271	1.39672	0.290904	4.80132	1.57622e-06	2.67514e-05
ENSG00000076641	193.175	-0.635956	0.132507	-4.79943	1.59117e-06	2.6979e-05
ENSG00000065029	91.9124	0.814905	0.169811	4.79891	1.59533e-06	2.70015e-05
ENSG00000124541	193.458	-0.616323	0.128431	-4.79888	1.59558e-06	2.70015e-05
ENSG00000106400	231.659	-0.641849	0.133756	-4.79865	1.59738e-06	2.70057e-05
ENSG00000080986	340.399	0.60126	0.125383	4.79539	1.62356e-06	2.74219e-05
ENSG00000169599	318.233	0.625012	0.130365	4.79434	1.63211e-06	2.75397e-05
ENSG00000108829	377.093	-0.540459	0.112734	-4.79412	1.63392e-06	2.75438e-05
ENSG00000108561	1050.29	-0.588073	0.122794	-4.7891	1.67532e-06	2.82144e-05
ENSG00000124145	67.8663	-0.934077	0.195139	-4.78672	1.69527e-06	2.84955e-05
ENSG00000132141	21.5577	1.44243	0.301335	4.78681	1.69454e-06	2.84955e-05
ENSG00000065328	549.861	-0.461335	0.0963965	-4.7858	1.70304e-06	2.85712e-05
ENSG00000164976	44.8553	-1.05265	0.219946	-4.78593	1.70195e-06	2.85712e-05
ENSG00000163597	1562.34	-0.526661	0.110077	-4.78447	1.71437e-06	2.87337e-05
ENSG00000092010	311.17	-0.559252	0.116909	-4.78365	1.7214e-06	2.8824e-05
ENSG00000196976	434.845	-0.633246	0.132509	-4.77889	1.76268e-06	2.9487e-05
ENSG00000162994	52.8153	0.98883	0.206949	4.77814	1.76928e-06	2.9569e-05
ENSG00000141682	523.736	0.529547	0.110834	4.77784	1.77185e-06	2.95838e-05
ENSG00000147852	75.8513	0.991716	0.207621	4.77657	1.78307e-06	2.97427e-05
ENSG00000105677	562.09	-0.525441	0.110036	-4.77517	1.79558e-06	2.98945e-05
ENSG00000165983	204.844	0.63594	0.133174	4.77527	1.79462e-06	2.98945e-05
ENSG00000130540	172.534	0.656966	0.137663	4.77227	1.82164e-06	3.02995e-05
ENSG00000122741	341.285	0.650834	0.136397	4.7716	1.82765e-06	3.03707e-05
ENSG00000130821	132.78	-0.829132	0.173841	-4.76949	1.84697e-06	3.06626e-05
ENSG00000105618	237.133	-0.661988	0.138825	-4.76852	1.85584e-06	3.07806e-05
ENSG00000118939	343.825	-0.519863	0.10908	-4.76591	1.88008e-06	3.1153e-05
ENSG00000146386	249.677	-0.646546	0.135751	-4.76274	1.90985e-06	3.16164e-05
ENSG00000157823	170.214	0.666814	0.140084	4.76009	1.93508e-06	3.20038e-05
ENSG00000108788	150.152	-0.656279	0.137898	-4.75918	1.94385e-06	3.21185e-05
ENSG00000133131	540.989	0.476262	0.100082	4.75871	1.94835e-06	3.21624e-05
ENSG00000163071	34.9106	1.24301	0.26137	4.75573	1.97726e-06	3.2609e-05
ENSG00000070495	82.9375	-0.965674	0.203068	-4.75542	1.98033e-06	3.26255e-05
ENSG00000121579	749.733	-0.374989	0.0788578	-4.75525	1.98199e-06	3.26255e-05
ENSG00000008710	124.908	0.73523	0.154667	4.75364	1.99786e-06	3.28158e-05
ENSG00000130309	664.789	-0.467677	0.0983857	-4.75351	1.99918e-06	3.28158e-05
ENSG00000130433	9.23734	1.66653	0.350582	4.7536	1.99829e-06	3.28158e-05
ENSG00000251602	70.9868	1.05836	0.22303	4.74536	2.08138e-06	3.41331e-05
ENSG00000107185	497.586	0.559101	0.117828	4.74507	2.08435e-06	3.41498e-05
ENSG00000171606	80.8556	0.912103	0.192331	4.74237	2.11233e-06	3.45758e-05
ENSG00000144596	43.5786	1.18018	0.248887	4.74184	2.11788e-06	3.46342e-05
ENSG00000160058	359.25	0.649393	0.13697	4.74113	2.1253e-06	3.47231e-05
ENSG00000178878	74.6935	1.05003	0.221629	4.73779	2.16057e-06	3.52665e-05
ENSG00000093010	575.195	0.596905	0.126089	4.73401	2.20127e-06	3.58973e-05
ENSG00000168061	480.231	-0.491171	0.103759	-4.73379	2.20364e-06	3.59025e-05
ENSG00000088832	903.262	-0.418398	0.0884634	-4.72962	2.24942e-06	3.66142e-05
ENSG00000104177	206.913	1.08626	0.229734	4.72834	2.26363e-06	3.67771e-05
ENSG00000205913	58.4879	1.07932	0.228262	4.72841	2.26286e-06	3.67771e-05
ENSG00000187514	13307.8	-0.569763	0.120514	-4.72776	2.27009e-06	3.68479e-05
ENSG00000165572	260.779	-0.532797	0.112732	-4.72623	2.28722e-06	3.70916e-05
ENSG00000118058	2845.8	0.536331	0.113484	4.72604	2.28943e-06	3.7093e-05
ENSG00000004455	844.699	-0.438918	0.0928917	-4.72505	2.30062e-06	3.72398e-05
ENSG00000173465	67.9973	-0.980724	0.207568	-4.72483	2.3031e-06	3.72456e-05
ENSG00000184481	64.1832	-0.968476	0.204999	-4.7243	2.30912e-06	3.73084e-05
ENSG00000115762	120.61	-0.698924	0.14804	-4.72118	2.34484e-06	3.78204e-05
ENSG00000133863	277.764	-0.781347	0.165499	-4.72115	2.34514e-06	3.78204e-05
ENSG00000198162	1080.94	0.428935	0.0909552	4.71589	2.40654e-06	3.87749e-05
ENSG00000153291	67.593	1.00693	0.21359	4.71432	2.4252e-06	3.90398e-05
ENSG00000104231	136.721	0.881226	0.186962	4.7134	2.43623e-06	3.91812e-05
ENSG00000172164	62.8495	0.995388	0.211254	4.71182	2.45518e-06	3.94497e-05
ENSG00000119820	400.331	0.54068	0.114802	4.70968	2.48111e-06	3.98298e-05
ENSG00000127184	1926.52	-0.615504	0.130759	-4.70716	2.51186e-06	4.02865e-05
ENSG00000182979	1261.95	0.62971	0.133805	4.70617	2.5242e-06	4.04473e-05
ENSG00000131475	246.374	-0.617231	0.131202	-4.70444	2.54561e-06	4.07158e-05
ENSG00000135763	343.033	-0.573021	0.121804	-4.70444	2.54558e-06	4.07158e-05
ENSG00000107130	236.263	-0.67851	0.144234	-4.70422	2.54836e-06	4.07226e-05
ENSG00000152763	30.0439	1.27333	0.270904	4.7003	2.59785e-06	4.14756e-05
ENSG00000135446	769.352	-0.43328	0.0922018	-4.69926	2.61107e-06	4.16485e-05
ENSG00000069011	248.748	-0.558544	0.118896	-4.69774	2.63061e-06	4.1884e-05
ENSG00000159720	135.708	-0.675355	0.143758	-4.69786	2.62898e-06	4.1884e-05
ENSG00000157985	231.649	0.714368	0.152157	4.69495	2.66669e-06	4.24197e-05
ENSG00000125968	75.367	-0.933154	0.198955	-4.69027	2.72849e-06	4.33241e-05
ENSG00000148843	731.925	-0.563818	0.120209	-4.69031	2.72785e-06	4.33241e-05
ENSG00000157916	206.972	-0.609527	0.129984	-4.68923	2.74234e-06	4.35044e-05
ENSG00000215251	140.036	-0.819527	0.174818	-4.68788	2.7605e-06	4.37529e-05
ENSG00000128245	348.987	-0.530655	0.113347	-4.68166	2.84556e-06	4.50603e-05
ENSG00000175931	336.595	-0.472298	0.101036	-4.67455	2.94592e-06	4.66073e-05
ENSG00000007255	81.1779	0.904147	0.193483	4.673	2.96831e-06	4.69192e-05
ENSG00000271270	89.8328	0.802413	0.171972	4.66596	3.07172e-06	4.85099e-05
ENSG00000087074	231.52	0.794604	0.170348	4.6646	3.09225e-06	4.879e-05
ENSG00000055163	244.938	0.58116	0.124626	4.66322	3.11306e-06	4.90742e-05
ENSG00000272024	9.14567	1.62597	0.348773	4.66197	3.13203e-06	4.93288e-05
ENSG00000167325	2266.74	-0.392342	0.0841799	-4.66075	3.15054e-06	4.95757e-05
ENSG00000175634	202.802	-0.588311	0.126267	-4.65925	3.17369e-06	4.98951e-05
ENSG00000100416	134.264	-0.695908	0.149373	-4.65886	3.17968e-06	4.98995e-05
ENSG00000237149	192.243	0.847703	0.181951	4.65896	3.17812e-06	4.98995e-05
ENSG00000157193	98.7956	-0.924987	0.198623	-4.657	3.20849e-06	5.03066e-05
ENSG00000085872	241.137	-0.528358	0.11346	-4.6568	3.21166e-06	5.03112e-05
ENSG00000106603	220.479	-0.571311	0.122696	-4.65632	3.21906e-06	5.0337e-05
ENSG00000108590	107.298	-0.777719	0.16702	-4.65643	3.21737e-06	5.0337e-05
ENSG00000135541	586.926	0.609719	0.131015	4.65381	3.2585e-06	5.09082e-05
ENSG00000073331	66.2367	1.31558	0.282862	4.65096	3.30401e-06	5.15732e-05
ENSG00000279662	9.70981	1.63113	0.350905	4.64836	3.34586e-06	5.21799e-05
ENSG00000139343	928.2	-0.606732	0.130616	-4.64516	3.39815e-06	5.29482e-05
ENSG00000270344	44.9279	1.07846	0.232184	4.64487	3.40287e-06	5.29746e-05
ENSG00000127948	144.213	-0.692528	0.149154	-4.64305	3.43301e-06	5.33962e-05
ENSG00000223414	4.8174	1.6121	0.347226	4.64281	3.43702e-06	5.34111e-05
ENSG00000105576	608.478	-0.414872	0.0893712	-4.64212	3.44851e-06	5.35128e-05
ENSG00000114120	730.819	0.439699	0.0947209	4.64205	3.44968e-06	5.35128e-05
ENSG00000118402	119.792	-0.764573	0.16485	-4.638	3.51789e-06	5.45227e-05
ENSG00000087111	330.857	-0.510708	0.110181	-4.63518	3.56626e-06	5.51782e-05
ENSG00000103723	38.5098	1.19401	0.257599	4.63517	3.56649e-06	5.51782e-05
ENSG00000110871	251.326	0.617191	0.133194	4.63379	3.59038e-06	5.54986e-05
ENSG00000198690	170.058	0.72204	0.155841	4.63319	3.60081e-06	5.56107e-05
ENSG00000073060	210.624	-0.639619	0.138064	-4.63278	3.60789e-06	5.5671e-05
ENSG00000106460	272.807	0.726906	0.156929	4.63206	3.62046e-06	5.57665e-05
ENSG00000167721	623.711	-0.644232	0.139079	-4.63214	3.61914e-06	5.57665e-05
ENSG00000253414	56.4418	1.09183	0.235741	4.63146	3.63088e-06	5.58779e-05
ENSG00000105127	290.08	-0.518568	0.111973	-4.63118	3.63582e-06	5.59047e-05
ENSG00000156171	123.804	0.763139	0.164857	4.6291	3.67267e-06	5.64218e-05
ENSG00000105202	2651.12	-0.342294	0.0739746	-4.62718	3.70685e-06	5.68968e-05
ENSG00000165698	47.4326	1.15823	0.250326	4.6269	3.71171e-06	5.69216e-05
ENSG00000249915	287.152	-0.564952	0.122122	-4.62614	3.72544e-06	5.70821e-05
ENSG00000011376	112.257	-0.723412	0.156681	-4.6171	3.89135e-06	5.95721e-05
ENSG00000156709	531.966	-0.487144	0.105528	-4.61623	3.90768e-06	5.97697e-05
ENSG00000214941	146.243	0.631945	0.136913	4.61566	3.9185e-06	5.98829e-05
ENSG00000095319	283.229	-0.678107	0.146971	-4.61387	3.9523e-06	6.03468e-05
ENSG00000008324	202.61	-0.550312	0.119291	-4.61318	3.96563e-06	6.04975e-05
ENSG00000186020	75.9266	0.891555	0.193409	4.60968	4.03293e-06	6.14705e-05
ENSG00000237945	34.9863	1.12159	0.24336	4.60875	4.05097e-06	6.16918e-05
ENSG00000139178	34.4546	1.22322	0.265494	4.60734	4.07853e-06	6.20574e-05
ENSG00000099795	566.367	-0.54839	0.119073	-4.60551	4.11465e-06	6.25527e-05
ENSG00000269190	211.402	0.597004	0.129666	4.60416	4.14133e-06	6.29037e-05
ENSG00000009335	487.652	-0.460384	0.100001	-4.6038	4.14848e-06	6.29576e-05
ENSG00000250479	1568.1	-0.525086	0.11407	-4.60321	4.1602e-06	6.30807e-05
ENSG00000081870	258.58	-0.523314	0.113695	-4.60278	4.16891e-06	6.3158e-05
ENSG00000072110	560.589	-0.574241	0.124806	-4.60108	4.20311e-06	6.36211e-05
ENSG00000117461	197.082	-0.589347	0.128208	-4.59681	4.29002e-06	6.48805e-05
ENSG00000198763	16971.9	-0.61761	0.134377	-4.59611	4.3045e-06	6.50434e-05
ENSG00000160285	97.8149	-0.952718	0.207413	-4.59334	4.36204e-06	6.5856e-05
ENSG00000116478	883.891	-0.49028	0.106757	-4.59248	4.38009e-06	6.60714e-05
ENSG00000205352	314.178	-0.504978	0.110016	-4.59002	4.43206e-06	6.67978e-05
ENSG00000168010	79.363	1.03267	0.225062	4.58838	4.4669e-06	6.72648e-05
ENSG00000166123	527.236	0.543479	0.118482	4.58703	4.49597e-06	6.76404e-05
ENSG00000172915	223.984	0.546352	0.119112	4.58686	4.49957e-06	6.76404e-05
ENSG00000213190	80.0697	-0.835031	0.182081	-4.58604	4.51732e-06	6.7849e-05
ENSG00000168488	221.937	0.80176	0.17486	4.58515	4.53669e-06	6.80815e-05
ENSG00000166436	85.6059	0.821888	0.179384	4.58173	4.61147e-06	6.9141e-05
ENSG00000172732	158.715	0.907623	0.198111	4.58138	4.61915e-06	6.9141e-05
ENSG00000183856	116.616	0.772275	0.168568	4.5814	4.61875e-06	6.9141e-05
ENSG00000134884	1113.4	0.349988	0.076398	4.58111	4.62512e-06	6.91713e-05
ENSG00000143321	1956.98	-0.347098	0.0757782	-4.58045	4.63976e-06	6.93309e-05
ENSG00000115310	679.196	-0.423652	0.0925631	-4.5769	4.71913e-06	7.04567e-05
ENSG00000168243	444.1	0.583587	0.127597	4.57368	4.79224e-06	7.14874e-05
ENSG00000163110	288.624	-0.493539	0.107948	-4.57202	4.83055e-06	7.19974e-05
ENSG00000255182	23.9733	1.38542	0.303101	4.57081	4.85831e-06	7.23496e-05
ENSG00000277972	102.366	-0.792924	0.17354	-4.56912	4.8978e-06	7.28755e-05
ENSG00000104381	189.775	0.544057	0.119085	4.56863	4.90919e-06	7.29502e-05
ENSG00000152217	60.2075	1.08369	0.237215	4.56837	4.91532e-06	7.29502e-05
ENSG00000184949	88.4998	0.824197	0.180407	4.56853	4.9115e-06	7.29502e-05
ENSG00000118579	321.673	-0.563437	0.123339	-4.56819	4.91965e-06	7.29509e-05
ENSG00000172086	225.242	1.31626	0.288147	4.56801	4.92371e-06	7.29509e-05
ENSG00000160446	59.8957	-0.955513	0.209264	-4.56607	4.96946e-06	7.35043e-05
ENSG00000163629	713.043	0.701273	0.153579	4.56621	4.96627e-06	7.35043e-05
ENSG00000134508	139.032	-0.704312	0.154299	-4.56458	5.00489e-06	7.39659e-05
ENSG00000157514	2191.28	0.58986	0.12924	4.56407	5.01716e-06	7.40846e-05
ENSG00000089053	1023.14	-0.342439	0.0750454	-4.56308	5.0408e-06	7.4371e-05
ENSG00000101489	77.3581	0.827115	0.181337	4.56121	5.08601e-06	7.49117e-05
ENSG00000170522	152.173	-0.8086	0.177275	-4.56127	5.08457e-06	7.49117e-05
ENSG00000174173	480.324	-0.439142	0.0963025	-4.56003	5.11466e-06	7.52703e-05
ENSG00000144120	131.587	-0.73713	0.161675	-4.55934	5.13144e-06	7.54538e-05
ENSG00000036530	28.4837	1.32553	0.290856	4.55734	5.18051e-06	7.61113e-05
ENSG00000088205	1649.58	-0.358117	0.0785939	-4.55655	5.20007e-06	7.6261e-05
ENSG00000112514	482.79	-0.619195	0.135894	-4.55645	5.20258e-06	7.6261e-05
ENSG00000162545	126.213	0.700303	0.153702	4.55622	5.20813e-06	7.6261e-05
ENSG00000228474	525.229	-0.825487	0.181175	-4.55629	5.20662e-06	7.6261e-05
ENSG00000133710	216.163	0.606781	0.133198	4.55548	5.22651e-06	7.64661e-05
ENSG00000170892	292.356	-0.525321	0.115364	-4.55359	5.2738e-06	7.70935e-05
ENSG00000198911	179.171	-0.629418	0.138272	-4.55203	5.31311e-06	7.76034e-05
ENSG00000089220	3109.98	-0.427272	0.0938748	-4.55151	5.32624e-06	7.77302e-05
ENSG00000164611	603.039	-0.40986	0.0900811	-4.5499	5.36719e-06	7.82626e-05
ENSG00000115073	272.441	0.623406	0.137043	4.54899	5.39035e-06	7.85348e-05
ENSG00000159131	906.921	-0.468896	0.103125	-4.54685	5.44548e-06	7.9272e-05
ENSG00000074621	167.545	0.687092	0.151134	4.54625	5.46102e-06	7.94322e-05
ENSG00000154310	435.592	0.666508	0.14665	4.54489	5.4964e-06	7.98244e-05
ENSG00000161013	470.262	-0.407148	0.0895848	-4.54483	5.49793e-06	7.98244e-05
ENSG00000188994	723.353	0.51607	0.113555	4.54469	5.50167e-06	7.98244e-05
ENSG00000167244	37.2906	1.27877	0.281409	4.54417	5.51511e-06	7.99531e-05
ENSG00000150281	11.4158	1.54587	0.34024	4.54346	5.53381e-06	8.01578e-05
ENSG00000198951	110.1	-0.769511	0.169377	-4.54319	5.5408e-06	8.01927e-05
ENSG00000145743	110.213	0.739144	0.162701	4.54296	5.54703e-06	8.01986e-05
ENSG00000154134	192.83	0.58649	0.129102	4.54283	5.55037e-06	8.01986e-05
ENSG00000171204	210.485	-0.617348	0.135903	-4.54258	5.55703e-06	8.02285e-05
ENSG00000127804	254.197	-0.545193	0.120072	-4.54055	5.6107e-06	8.08963e-05
ENSG00000135404	1798.28	-0.500614	0.110256	-4.54048	5.61253e-06	8.08963e-05
ENSG00000116237	224.266	-0.623651	0.137443	-4.53753	5.6918e-06	8.19039e-05
ENSG00000152348	74.9514	1.05802	0.233166	4.53762	5.68918e-06	8.19039e-05
ENSG00000076662	18.477	-1.3953	0.307566	-4.5366	5.71685e-06	8.21293e-05
ENSG00000237517	69.3096	0.847499	0.18681	4.53669	5.71443e-06	8.21293e-05
ENSG00000136240	558.638	-0.473398	0.104379	-4.53539	5.74959e-06	8.25319e-05
ENSG00000120925	128.484	0.682554	0.150513	4.53485	5.76448e-06	8.26128e-05
ENSG00000172534	1279.24	-0.412882	0.0910466	-4.53484	5.76467e-06	8.26128e-05
ENSG00000095370	7.61049	1.59131	0.351405	4.5284	5.94307e-06	8.50997e-05
ENSG00000166153	69.5577	1.00743	0.222483	4.5281	5.95159e-06	8.5152e-05
ENSG00000198786	13335	-0.70913	0.156678	-4.52604	6.01002e-06	8.59177e-05
ENSG00000204713	508.988	-0.448076	0.0990071	-4.5257	6.01964e-06	8.5985e-05
ENSG00000065183	624.071	-0.605626	0.133854	-4.52455	6.05253e-06	8.63843e-05
ENSG00000128609	491.974	-0.488296	0.10797	-4.52252	6.11074e-06	8.71441e-05
ENSG00000006007	370.122	-0.524067	0.115896	-4.52186	6.12986e-06	8.73455e-05
ENSG00000172201	394.217	0.885077	0.195767	4.52108	6.1526e-06	8.75983e-05
ENSG00000133640	98.7555	0.904364	0.200047	4.52075	6.1622e-06	8.76635e-05
ENSG00000143549	1468.15	-0.635247	0.140544	-4.51993	6.18599e-06	8.79305e-05
ENSG00000215105	17.0397	1.413	0.312638	4.5196	6.19575e-06	8.79978e-05
ENSG00000124194	9.48716	1.55297	0.343807	4.517	6.27228e-06	8.90125e-05
ENSG00000163584	1825.49	-0.337851	0.0748099	-4.51613	6.29794e-06	8.93042e-05
ENSG00000198597	61.8599	0.972873	0.215572	4.51298	6.39236e-06	9.05697e-05
ENSG00000124571	477.848	-0.438476	0.0971658	-4.51265	6.40215e-06	9.06349e-05
ENSG00000106479	54.0689	1.1047	0.24487	4.51138	6.44074e-06	9.11076e-05
ENSG00000160062	185.375	0.58137	0.129006	4.50652	6.5899e-06	9.31422e-05
ENSG00000119333	198.98	-0.612856	0.136036	-4.50509	6.6344e-06	9.36955e-05
ENSG00000142657	136.005	-0.851073	0.188958	-4.50403	6.66752e-06	9.40874e-05
ENSG00000106477	336.543	0.475963	0.10578	4.49956	6.80947e-06	9.60126e-05
ENSG00000140398	241.081	0.540654	0.120162	4.49939	6.81493e-06	9.60126e-05
ENSG00000228486	44.7744	1.04506	0.232485	4.49518	6.95099e-06	9.78507e-05
ENSG00000122484	639.035	0.445746	0.099186	4.49404	6.98841e-06	9.82984e-05
ENSG00000234616	157.357	-0.586233	0.130465	-4.49341	7.00905e-06	9.85095e-05
ENSG00000198040	128.08	0.747479	0.166393	4.49223	7.04798e-06	9.89772e-05
ENSG00000169071	29.695	1.18465	0.263886	4.48925	7.14743e-06	0.000100213
ENSG00000272556	23.391	1.27685	0.284415	4.4894	7.14235e-06	0.000100213
ENSG00000165060	119.703	-0.687682	0.153256	-4.48714	7.2185e-06	0.000101128
ENSG00000011304	1728.5	-0.298855	0.066614	-4.48637	7.24483e-06	0.000101416
ENSG00000109062	85.4898	-1.01649	0.226701	-4.48385	7.33089e-06	0.000102539
ENSG00000143543	1046.74	-0.377087	0.0841163	-4.48293	7.36267e-06	0.000102901
ENSG00000239887	49.7344	0.970488	0.216683	4.47884	7.50514e-06	0.000104808
ENSG00000040633	145.389	-0.69895	0.156164	-4.47575	7.61428e-06	0.000106248
ENSG00000114738	173.611	-0.704634	0.157459	-4.47503	7.64019e-06	0.000106524
ENSG00000102144	606.981	-0.385422	0.0861319	-4.47479	7.64857e-06	0.000106556
ENSG00000121297	121.9	0.700126	0.156489	4.47397	7.67813e-06	0.000106883
ENSG00000196670	225.318	0.555063	0.124088	4.47313	7.7084e-06	0.000107219
ENSG00000130779	890.54	0.320181	0.0716093	4.47123	7.77722e-06	0.00010809
ENSG00000168264	1412.18	0.690469	0.154484	4.46953	7.839e-06	0.000108863
ENSG00000100109	134.274	-0.713763	0.159757	-4.4678	7.90273e-06	0.000109661
ENSG00000140262	247.478	0.699284	0.156668	4.46348	8.0639e-06	0.000111808
ENSG00000169684	410.556	-0.698728	0.156566	-4.46282	8.08875e-06	0.000112064
ENSG00000117143	122.435	-0.66492	0.149009	-4.46228	8.10925e-06	0.000112259
ENSG00000063244	581.9	-0.544057	0.121949	-4.46133	8.14513e-06	0.000112667
ENSG00000198355	934.956	-0.37626	0.0843891	-4.45863	8.24859e-06	0.000114008
ENSG00000138757	457.867	-0.58794	0.131889	-4.45785	8.27874e-06	0.000114288
ENSG00000197448	328.96	-0.489689	0.109851	-4.45776	8.28194e-06	0.000114288
ENSG00000182004	734.914	-0.62618	0.140562	-4.45484	8.39549e-06	0.000115764
ENSG00000254469	104.965	0.744836	0.167231	4.45393	8.43118e-06	0.000116164
ENSG00000170390	26.0572	1.2423	0.279051	4.45188	8.51199e-06	0.000117186
ENSG00000196074	146.113	1.00931	0.226835	4.44953	8.60599e-06	0.000118386
ENSG00000166503	559.927	0.439453	0.0988107	4.44742	8.69068e-06	0.000119458
ENSG00000133265	77.3845	-0.886867	0.199426	-4.44709	8.70424e-06	0.00011955
ENSG00000185347	68.9151	-0.984949	0.221559	-4.44553	8.76747e-06	0.000120324
ENSG00000188986	286.685	-0.685999	0.154426	-4.44224	8.90278e-06	0.000122085
ENSG00000160753	186.834	-0.778662	0.175404	-4.43925	9.02736e-06	0.000123697
ENSG00000156642	230.412	-0.542756	0.122328	-4.43691	9.12608e-06	0.000124952
ENSG00000007314	15.3644	1.49551	0.337137	4.43592	9.16786e-06	0.000125362
ENSG00000104765	164.802	0.721156	0.162576	4.4358	9.17301e-06	0.000125362
ENSG00000272578	157.414	0.644388	0.145273	4.4357	9.17754e-06	0.000125362
ENSG00000198929	93.3678	0.882651	0.199	4.43545	9.18822e-06	0.00012541
ENSG00000100372	152.281	-0.595499	0.134266	-4.43522	9.1977e-06	0.000125441
ENSG00000103549	375.145	-0.497878	0.112272	-4.43457	9.2258e-06	0.000125727
ENSG00000275236	16.4002	1.41549	0.319562	4.42945	9.4473e-06	0.000128645
ENSG00000134864	23.5606	1.29751	0.293093	4.42696	9.55706e-06	0.000130038
ENSG00000133639	502.289	0.442922	0.100094	4.42507	9.64095e-06	0.000131078
ENSG00000229833	169.653	-0.64751	0.146432	-4.42193	9.78243e-06	0.000132898
ENSG00000159182	13.2547	1.48657	0.336252	4.42099	9.8251e-06	0.000133374
ENSG00000261115	94.5553	0.765079	0.173102	4.4198	9.87901e-06	0.000134002
ENSG00000072832	87.6003	0.834245	0.188838	4.41779	9.97175e-06	0.000135155
ENSG00000142188	152.698	-0.740194	0.167599	-4.41646	1.00331e-05	0.000135777
ENSG00000157214	153.167	0.619395	0.140244	4.41656	1.00283e-05	0.000135777
ENSG00000152402	55.5112	0.906366	0.205368	4.41337	1.01774e-05	0.000137623
ENSG00000264364	329.268	-0.472376	0.107096	-4.41079	1.02994e-05	0.000139165
ENSG00000055130	664.357	-0.358742	0.0813766	-4.40842	1.04129e-05	0.000140591
ENSG00000115758	708.552	-0.487	0.110479	-4.40806	1.04301e-05	0.000140634
ENSG00000139719	186.648	-0.571277	0.1296	-4.40801	1.04322e-05	0.000140634
ENSG00000184640	223.75	-0.569472	0.129267	-4.40541	1.05586e-05	0.000142228
ENSG00000089682	756.112	0.549984	0.124854	4.40503	1.05772e-05	0.000142368
ENSG00000185278	84.1918	0.766847	0.174132	4.40383	1.06357e-05	0.000143047
ENSG00000101084	128.281	-0.821505	0.186581	-4.40293	1.06798e-05	0.000143309
ENSG00000114993	84.5572	-0.769326	0.174724	-4.40309	1.06721e-05	0.000143309
ENSG00000187772	232.223	-0.553714	0.125758	-4.40301	1.06759e-05	0.000143309
ENSG00000132382	228.623	-0.552577	0.12558	-4.4002	1.08151e-05	0.000145013
ENSG00000165916	763.424	-0.425066	0.0966312	-4.39885	1.08825e-05	0.000145806
ENSG00000166166	76.1667	-0.958951	0.218071	-4.39743	1.09543e-05	0.000146655
ENSG00000137691	11.8161	1.46847	0.333962	4.39712	1.09695e-05	0.000146747
ENSG00000125630	229.245	-0.582081	0.132424	-4.39559	1.10471e-05	0.000147559
ENSG00000135314	16.2322	1.39514	0.317395	4.3956	1.10468e-05	0.000147559
ENSG00000169372	30.3903	1.22522	0.278798	4.39467	1.10943e-05	0.000148076
ENSG00000205758	254.001	0.539389	0.12276	4.39386	1.11353e-05	0.00014851
ENSG00000142684	151.656	-0.774447	0.176339	-4.3918	1.12417e-05	0.000149815
ENSG00000173638	242.709	-0.579889	0.132074	-4.39063	1.13021e-05	0.00015039
ENSG00000175768	78.0394	-0.956513	0.217848	-4.39073	1.12969e-05	0.00015039
ENSG00000108509	95.4378	0.740268	0.168662	4.38907	1.13834e-05	0.000151358
ENSG00000112159	1033.33	-0.599415	0.136588	-4.38849	1.14138e-05	0.000151531
ENSG00000235927	40.5223	1.04822	0.238851	4.3886	1.1408e-05	0.000151531
ENSG00000060237	1198.37	0.4601	0.104889	4.38655	1.15163e-05	0.000152776
ENSG00000105220	524.579	-0.392774	0.0895551	-4.38584	1.15539e-05	0.000153043
ENSG00000106153	3880.99	-0.365574	0.0833516	-4.38593	1.15492e-05	0.000153043
ENSG00000163444	281.274	-0.577723	0.13173	-4.38566	1.15634e-05	0.000153054
ENSG00000143815	1788.53	-0.320973	0.0731958	-4.38513	1.15916e-05	0.00015331
ENSG00000147684	1242.79	-0.407325	0.0929169	-4.38375	1.16653e-05	0.000154169
ENSG00000142687	368.532	0.454821	0.103797	4.38182	1.17693e-05	0.000155426
ENSG00000176182	127.405	-0.679485	0.155111	-4.38062	1.18341e-05	0.000156163
ENSG00000149806	6857.73	-0.310591	0.070905	-4.38039	1.18467e-05	0.000156212
ENSG00000156928	424.575	-0.526362	0.120247	-4.37733	1.20143e-05	0.000158303
ENSG00000131143	1590.09	-0.35845	0.0819464	-4.3742	1.21881e-05	0.000160472
ENSG00000115042	112.073	0.847093	0.193706	4.37307	1.22509e-05	0.00016109
ENSG00000186716	144.095	-0.643936	0.147252	-4.37303	1.22534e-05	0.00016109
ENSG00000139219	35.8295	-1.03287	0.236244	-4.37206	1.2308e-05	0.000161686
ENSG00000073712	345.269	0.614842	0.140665	4.37098	1.23691e-05	0.000162367
ENSG00000179403	38.1213	-1.15909	0.265363	-4.36794	1.25426e-05	0.00016452
ENSG00000065989	65.5698	-0.872503	0.199772	-4.3675	1.25679e-05	0.000164675
ENSG00000141337	34.7469	1.07637	0.246456	4.3674	1.25732e-05	0.000164675
ENSG00000130311	194.708	-0.574086	0.13147	-4.36668	1.26149e-05	0.000165097
ENSG00000242732	61.6388	0.991243	0.227137	4.36408	1.27659e-05	0.000166949
ENSG00000109099	86.2052	-0.833539	0.191037	-4.36323	1.28155e-05	0.000167473
ENSG00000131368	492.057	-0.416639	0.0955172	-4.36193	1.28921e-05	0.000168347
ENSG00000127564	306.157	-0.493079	0.113072	-4.36077	1.29607e-05	0.000168991
ENSG00000183751	95.3202	-0.915808	0.210007	-4.36084	1.29564e-05	0.000168991
ENSG00000137713	154.711	-0.61272	0.140531	-4.36004	1.30039e-05	0.000169429
ENSG00000060138	2464.97	0.342585	0.078608	4.35814	1.31171e-05	0.000170776
ENSG00000082516	205.547	-0.62219	0.1428	-4.35707	1.31817e-05	0.00017149
ENSG00000101158	239.787	-0.536356	0.123113	-4.35663	1.32083e-05	0.000171707
ENSG00000172037	108.914	0.731636	0.16795	4.35626	1.32302e-05	0.000171865
ENSG00000163960	630.574	0.451339	0.103623	4.3556	1.32704e-05	0.000172259
ENSG00000118495	314.757	0.492533	0.113144	4.35315	1.34198e-05	0.000173954
ENSG00000139641	219.122	-0.517571	0.118896	-4.35313	1.34209e-05	0.000173954
ENSG00000135749	426.751	0.6422	0.147535	4.35285	1.3438e-05	0.000174047
ENSG00000146021	32.6356	1.30526	0.299898	4.35234	1.34695e-05	0.000174326
ENSG00000100350	912.419	-0.347406	0.0798303	-4.3518	1.35022e-05	0.000174518
ENSG00000165716	168.672	-0.641657	0.147449	-4.35173	1.35067e-05	0.000174518
ENSG00000170445	176.807	-0.724003	0.166376	-4.35161	1.35142e-05	0.000174518
ENSG00000146910	137.97	0.726365	0.166981	4.35	1.36138e-05	0.000175674
ENSG00000177663	228.187	-0.616696	0.141777	-4.34976	1.36285e-05	0.000175734
ENSG00000197568	80.0736	0.816488	0.187867	4.34608	1.38589e-05	0.000178574
ENSG00000147862	379.316	0.565658	0.130177	4.34532	1.39076e-05	0.000179069
ENSG00000234684	32.6444	1.15678	0.266359	4.34293	1.40595e-05	0.000180892
ENSG00000100014	214.876	0.562531	0.129598	4.3406	1.42095e-05	0.000182587
ENSG00000253741	14.2424	1.43499	0.3306	4.34056	1.42121e-05	0.000182587
ENSG00000219481	234.891	0.564276	0.130054	4.33877	1.43279e-05	0.00018394
ENSG00000148334	111.045	-0.825305	0.190225	-4.33858	1.43406e-05	0.000183968
ENSG00000138413	156.852	-0.666578	0.153681	-4.33742	1.44164e-05	0.000184804
ENSG00000127616	1844.43	-0.374681	0.08642	-4.33558	1.45376e-05	0.000186222
ENSG00000124562	854.783	-0.401823	0.0926973	-4.33478	1.45903e-05	0.00018676
ENSG00000064545	279.339	-0.6057	0.139786	-4.33307	1.47044e-05	0.000188084
ENSG00000023287	1194.17	0.493886	0.114032	4.33111	1.48359e-05	0.000189627
ENSG00000143256	621.774	-0.471178	0.108797	-4.33081	1.4856e-05	0.000189745
ENSG00000166262	25.4826	1.23813	0.285903	4.33058	1.48715e-05	0.000189805
ENSG00000136928	84.43	0.837216	0.193347	4.33011	1.49034e-05	0.000190072
ENSG00000184939	136.998	0.849358	0.196161	4.3299	1.49175e-05	0.000190114
ENSG00000179979	41.8612	1.01685	0.234991	4.32718	1.51033e-05	0.000192202
ENSG00000185803	134.363	-0.690302	0.159521	-4.32733	1.50928e-05	0.000192202
ENSG00000112984	129.066	-0.62936	0.145477	-4.32619	1.51714e-05	0.000192888
ENSG00000197748	21.5806	1.25964	0.291175	4.32607	1.51792e-05	0.000192888
ENSG00000141367	1117.16	-0.383502	0.0886823	-4.32444	1.52917e-05	0.000194084
ENSG00000143570	271.416	-0.529167	0.122368	-4.32439	1.52956e-05	0.000194084
ENSG00000164306	75.4239	1.00106	0.231672	4.32103	1.55302e-05	0.000196918
ENSG00000179091	749.497	-0.387959	0.0897997	-4.32027	1.55841e-05	0.000197458
ENSG00000136813	738.093	0.407024	0.0942181	4.32002	1.56012e-05	0.000197532
ENSG00000105171	134.299	-0.647373	0.149898	-4.31876	1.56906e-05	0.000198235
ENSG00000119801	86.4011	1.00791	0.233364	4.31905	1.567e-05	0.000198235
ENSG00000142002	131.492	-0.657578	0.152259	-4.31881	1.56875e-05	0.000198235
ENSG00000123636	382.625	0.563757	0.130636	4.31549	1.59248e-05	0.000201048
ENSG00000274997	12.4484	-1.41959	0.329256	-4.31152	1.62135e-05	0.000204545
ENSG00000118922	228.855	0.587423	0.136309	4.30949	1.6363e-05	0.000206283
ENSG00000139842	219.699	-0.632091	0.1467	-4.30873	1.64191e-05	0.00020684
ENSG00000011009	88.9687	-0.771743	0.179187	-4.3069	1.65558e-05	0.000208392
ENSG00000156113	13.0495	1.42618	0.331148	4.30676	1.65661e-05	0.000208392
ENSG00000109534	416.416	-0.447432	0.103916	-4.30569	1.66464e-05	0.000209252
ENSG00000189171	286.102	-0.609723	0.141638	-4.30481	1.67126e-05	0.000209933
ENSG00000130511	231.191	-0.580875	0.134943	-4.30459	1.67296e-05	0.000209996
ENSG00000105887	1426.87	-0.324388	0.0754077	-4.30179	1.69425e-05	0.000212516
ENSG00000084652	355.643	-0.506153	0.117732	-4.2992	1.71418e-05	0.000214861
ENSG00000046651	466.134	0.476568	0.110857	4.29894	1.71615e-05	0.000214955
ENSG00000178966	177.192	0.668388	0.155485	4.29872	1.71791e-05	0.000215021
ENSG00000081059	65.4881	-0.879566	0.204699	-4.29688	1.7322e-05	0.000216656
ENSG00000078674	1206.59	0.551022	0.128256	4.29627	1.73696e-05	0.000217096
ENSG00000102393	263.688	-0.616421	0.143484	-4.29609	1.73839e-05	0.000217119
ENSG00000162910	563.469	-0.369062	0.0859532	-4.29375	1.75679e-05	0.000219261
ENSG00000047644	66.0763	0.995501	0.231865	4.29344	1.75922e-05	0.000219408
ENSG00000147224	635.938	-0.39103	0.0911088	-4.2919	1.77154e-05	0.000220786
ENSG00000117151	120.274	0.912623	0.212668	4.2913	1.77629e-05	0.000221064
ENSG00000168952	15.1225	1.4177	0.330365	4.29132	1.77612e-05	0.000221064
ENSG00000187608	35.0761	1.17711	0.274627	4.28621	1.8175e-05	0.000226031
ENSG00000154723	803.249	-0.438118	0.102226	-4.28577	1.82107e-05	0.000226169
ENSG00000255284	38.031	1.02587	0.239377	4.2856	1.82248e-05	0.000226169
ENSG00000260077	47.8483	0.934194	0.217984	4.28561	1.82242e-05	0.000226169
ENSG00000228775	14.8363	1.44564	0.337368	4.28507	1.82686e-05	0.000226551
ENSG00000166483	358.339	0.418278	0.0976203	4.28474	1.82952e-05	0.000226721
ENSG00000134245	32.5078	1.10777	0.258624	4.28332	1.84128e-05	0.000228017
ENSG00000160781	24.4235	1.25	0.291858	4.28289	1.84478e-05	0.000228288
ENSG00000134202	237.513	-0.584152	0.136414	-4.2822	1.8505e-05	0.000228835
ENSG00000101882	925.099	0.414792	0.0968959	4.2808	1.86224e-05	0.000229844
ENSG00000166275	145.12	0.641115	0.149766	4.28077	1.86251e-05	0.000229844
ENSG00000234171	110.232	0.785044	0.183389	4.28076	1.8626e-05	0.000229844
ENSG00000008018	1637.74	-0.4086	0.0955091	-4.27813	1.88469e-05	0.000232405
ENSG00000179163	87.1127	-0.713142	0.166719	-4.27751	1.88998e-05	0.000232894
ENSG00000067141	306.803	0.516405	0.120736	4.27715	1.893e-05	0.000233102
ENSG00000278919	5.56817	1.49798	0.350397	4.27511	1.91045e-05	0.000235084
ENSG00000178977	80.2992	-0.878541	0.205603	-4.27299	1.92869e-05	0.000237163
ENSG00000034152	209.975	-0.523611	0.12255	-4.27264	1.93171e-05	0.000237367
ENSG00000168291	552.373	-0.408798	0.095689	-4.27215	1.93597e-05	0.000237723
ENSG00000230091	17.9474	1.36153	0.318756	4.27139	1.94255e-05	0.000238365
ENSG00000122218	491.084	0.455952	0.106789	4.26966	1.95772e-05	0.00023998
ENSG00000173786	192.999	-0.664749	0.155698	-4.26947	1.95939e-05	0.00023998
ENSG00000177519	12.0911	1.4639	0.34288	4.26942	1.95983e-05	0.00023998
ENSG00000124733	419.054	-0.447319	0.104783	-4.26899	1.96364e-05	0.000240111
ENSG00000236778	27.5893	1.27781	0.299324	4.269	1.96353e-05	0.000240111
ENSG00000069667	125.073	0.697643	0.163466	4.26781	1.97406e-05	0.000240711
ENSG00000090612	113.428	0.781886	0.183201	4.26791	1.97314e-05	0.000240711
ENSG00000103642	86.2754	-0.804864	0.188585	-4.26792	1.97302e-05	0.000240711
ENSG00000260552	9.82588	1.46626	0.343531	4.26819	1.97067e-05	0.000240711
ENSG00000100865	129.986	-0.771426	0.180765	-4.26755	1.97628e-05	0.000240814
ENSG00000219626	87.1913	0.74914	0.175591	4.2664	1.9865e-05	0.000241891
ENSG00000187840	435.291	0.857674	0.201064	4.26568	1.99299e-05	0.000242512
ENSG00000259891	152.278	0.658291	0.154334	4.26537	1.99569e-05	0.000242672
ENSG00000214796	33.1572	-1.08658	0.254774	-4.26487	2.00016e-05	0.000243047
ENSG00000100485	178.317	0.5468	0.128391	4.25887	2.05463e-05	0.000249493
ENSG00000105053	163.999	-0.673082	0.158104	-4.2572	2.07002e-05	0.000251187
ENSG00000248527	791.313	-1.3741	0.322843	-4.25624	2.0789e-05	0.00025209
ENSG00000129347	299.331	-0.63901	0.150146	-4.25591	2.08201e-05	0.000252149
ENSG00000178401	61.5389	0.853684	0.200589	4.25588	2.08227e-05	0.000252149
ENSG00000158417	3284.58	-0.388501	0.0913248	-4.25406	2.09929e-05	0.000254034
ENSG00000122008	239.935	0.507958	0.119455	4.2523	2.11583e-05	0.000255858
ENSG00000168268	446.105	-0.601763	0.141562	-4.25088	2.1293e-05	0.00025731
ENSG00000221983	3500.47	-0.343098	0.08072	-4.25047	2.13318e-05	0.000257601
ENSG00000146966	27.5271	1.18598	0.279098	4.24934	2.14399e-05	0.000258728
ENSG00000158470	163.216	-0.57839	0.136132	-4.24875	2.14963e-05	0.00025923
ENSG00000101782	243.469	0.527843	0.124242	4.2485	2.15206e-05	0.000259344
ENSG00000180190	22.8748	1.30953	0.308252	4.24824	2.15456e-05	0.000259467
ENSG00000136877	121.458	-0.711531	0.167513	-4.24761	2.16065e-05	0.00026002
ENSG00000153956	170.328	0.569156	0.134048	4.24592	2.17698e-05	0.000261807
ENSG00000088035	186.984	-0.532679	0.125472	-4.24539	2.18215e-05	0.000262248
ENSG00000147536	210.271	-0.541806	0.12766	-4.24415	2.19426e-05	0.000263522
ENSG00000108826	246.871	-0.609064	0.14353	-4.24347	2.20094e-05	0.000264143
ENSG00000183048	82.7435	-0.88967	0.209734	-4.24191	2.21628e-05	0.000265802
ENSG00000163083	33.5433	1.23063	0.290244	4.23998	2.23537e-05	0.000267908
ENSG00000151835	443.255	-0.551039	0.130025	-4.23796	2.25564e-05	0.000270152
ENSG00000214253	118.913	-0.684024	0.161423	-4.23747	2.26052e-05	0.000270552
ENSG00000171246	132.617	-0.656191	0.154939	-4.23515	2.28398e-05	0.000273172
ENSG00000122203	266.67	-0.481274	0.113653	-4.23458	2.28976e-05	0.00027349
ENSG00000141560	76.9021	-0.769843	0.181797	-4.23463	2.28931e-05	0.00027349
ENSG00000246273	41.906	0.988283	0.233404	4.23422	2.29348e-05	0.000273747
ENSG00000166233	439.536	0.421214	0.0994898	4.23374	2.29836e-05	0.000274142
ENSG00000103326	281.52	-0.636678	0.150423	-4.23259	2.31016e-05	0.000275363
ENSG00000132467	372	-0.539281	0.127435	-4.2318	2.31828e-05	0.000276142
ENSG00000069869	108.331	0.801815	0.189595	4.2291	2.34623e-05	0.000279281
ENSG00000175866	74.7113	-0.802102	0.189696	-4.22836	2.35396e-05	0.000279919
ENSG00000176463	44.6041	1.02656	0.242783	4.22829	2.35479e-05	0.000279919
ENSG00000145604	550.973	-0.393668	0.093107	-4.22812	2.35651e-05	0.000279933
ENSG00000104093	276.929	0.595888	0.141006	4.22597	2.37917e-05	0.000282433
ENSG00000169718	372.781	-0.504873	0.119478	-4.22565	2.38256e-05	0.000282644
ENSG00000111142	2768.82	-0.414745	0.0982044	-4.22329	2.40766e-05	0.000285428
ENSG00000141556	179.044	-0.5512	0.130529	-4.22282	2.41263e-05	0.000285824
ENSG00000160679	621.002	-0.405912	0.0961794	-4.22036	2.43908e-05	0.000288732
ENSG00000162409	902.411	0.466903	0.110634	4.22023	2.44048e-05	0.000288732
ENSG00000105821	971.911	-0.531091	0.12588	-4.21904	2.45344e-05	0.00029007
ENSG00000275029	33.451	-1.10465	0.26184	-4.21881	2.45591e-05	0.000290165
ENSG00000125901	418.454	-0.461033	0.109315	-4.21748	2.47046e-05	0.0002916
ENSG00000180938	16.3363	1.35262	0.320723	4.2174	2.47138e-05	0.0002916
ENSG00000177106	6.88301	1.48145	0.351572	4.21378	2.51133e-05	0.000296114
ENSG00000106245	371.519	0.430577	0.102209	4.21272	2.52317e-05	0.000297309
ENSG00000061676	327.886	0.463821	0.110125	4.21178	2.53367e-05	0.000298345
ENSG00000145979	101.977	-0.716294	0.170106	-4.21086	2.54401e-05	0.000299224
ENSG00000276234	264.379	0.506477	0.12028	4.21081	2.54455e-05	0.000299224
ENSG00000033327	26.8773	1.19453	0.283728	4.21011	2.55247e-05	0.000299954
ENSG00000162521	972.367	-0.406588	0.0966065	-4.2087	2.56844e-05	0.000301628
ENSG00000164615	602.064	0.366129	0.0870078	4.208	2.57645e-05	0.000302366
ENSG00000107262	174.191	-0.584501	0.138933	-4.20706	2.58711e-05	0.000303318
ENSG00000160072	94.9896	-0.90046	0.214039	-4.20698	2.58803e-05	0.000303318
ENSG00000070423	538.07	-0.383286	0.0911259	-4.20611	2.59803e-05	0.000304286
ENSG00000121988	204.876	0.548607	0.130497	4.20399	2.62251e-05	0.000306948
ENSG00000088970	181.212	0.605038	0.143939	4.20344	2.62891e-05	0.000307449
ENSG00000214021	75.1354	0.782139	0.186077	4.20332	2.63031e-05	0.000307449
ENSG00000185515	430.464	-0.485107	0.115476	-4.20095	2.65803e-05	0.000310482
ENSG00000152256	203.671	0.540455	0.128675	4.20017	2.66711e-05	0.000311335
ENSG00000182108	202.189	-0.588732	0.140278	-4.19691	2.70579e-05	0.00031564
ENSG00000135338	61.4278	0.925235	0.220471	4.19663	2.70918e-05	0.000315769
ENSG00000186205	200.693	-0.59003	0.1406	-4.19652	2.71051e-05	0.000315769
ENSG00000164815	270.482	0.558192	0.133067	4.1948	2.73108e-05	0.000317954
ENSG00000171988	356.841	0.597632	0.142477	4.19458	2.73374e-05	0.000318051
ENSG00000136104	414.516	0.526499	0.125526	4.19433	2.73682e-05	0.000318198
ENSG00000113407	2700.85	0.244706	0.0583653	4.19267	2.75695e-05	0.000320326
ENSG00000111641	252.191	-0.570732	0.136155	-4.19179	2.76758e-05	0.000321348
ENSG00000261770	20.235	1.23959	0.295739	4.19151	2.77106e-05	0.000321539
ENSG00000196419	1142.77	-0.351707	0.083972	-4.18839	2.80945e-05	0.000325611
ENSG00000198055	207.775	-0.526748	0.125765	-4.18835	2.80988e-05	0.000325611
ENSG00000149231	196.095	0.675188	0.161223	4.18792	2.81527e-05	0.000326015
ENSG00000267649	9.68505	1.46287	0.34932	4.18777	2.81709e-05	0.000326015
ENSG00000124299	150.937	-0.833954	0.199179	-4.18696	2.82713e-05	0.000326745
ENSG00000144306	78.8302	0.799714	0.190998	4.18703	2.82626e-05	0.000326745
ENSG00000165669	491.21	0.372413	0.0889728	4.18569	2.84295e-05	0.000328356
ENSG00000115325	120.98	0.680788	0.162656	4.18544	2.84609e-05	0.000328502
ENSG00000010318	65.725	0.820705	0.196107	4.18499	2.85179e-05	0.000328509
ENSG00000157306	62.3022	0.921114	0.220099	4.185	2.85167e-05	0.000328509
ENSG00000188785	34.1314	1.107	0.264501	4.18526	2.84842e-05	0.000328509
ENSG00000136874	253.927	0.568518	0.13589	4.18368	2.86834e-05	0.000330198
ENSG00000112759	441.995	-0.461153	0.110339	-4.17942	2.92249e-05	0.000336075
ENSG00000117399	347.121	-0.491926	0.117703	-4.17937	2.92323e-05	0.000336075
ENSG00000269821	1317.34	-0.528867	0.1266	-4.17747	2.94765e-05	0.000338661
ENSG00000177640	30.1295	1.23873	0.296628	4.17603	2.96644e-05	0.000340595
ENSG00000176209	133.216	0.716321	0.171563	4.17528	2.97622e-05	0.000341495
ENSG00000186976	18.1056	1.3142	0.315125	4.1704	3.04069e-05	0.000348663
ENSG00000196510	255.759	-0.461589	0.110697	-4.16986	3.04786e-05	0.000349257
ENSG00000176407	216.634	0.522454	0.125336	4.16844	3.06698e-05	0.000351025
ENSG00000196141	347.617	0.431756	0.103578	4.16841	3.06731e-05	0.000351025
ENSG00000254901	73.9533	-0.801109	0.1922	-4.16811	3.0714e-05	0.000351264
ENSG00000174903	129.257	-0.591551	0.141949	-4.16734	3.08178e-05	0.000351991
ENSG00000240616	65.5036	-0.819541	0.196653	-4.16744	3.08046e-05	0.000351991
ENSG00000161091	363.439	-0.495603	0.118953	-4.16639	3.09467e-05	0.000353233
ENSG00000022976	274.273	0.496303	0.119131	4.16603	3.09955e-05	0.000353559
ENSG00000110172	365.157	-0.502111	0.120563	-4.16472	3.11733e-05	0.000355355
ENSG00000196810	73.3772	0.86831	0.208517	4.16422	3.12419e-05	0.000355906
ENSG00000106714	42.2482	0.951296	0.2285	4.16323	3.13781e-05	0.000357225
ENSG00000075618	256.484	-0.505494	0.12145	-4.16216	3.15248e-05	0.000358661
ENSG00000135976	495.223	0.465167	0.111841	4.15917	3.19401e-05	0.00036315
ENSG00000175879	64.3724	0.835647	0.200962	4.15823	3.20721e-05	0.000364414
ENSG00000029993	528.298	-0.522464	0.125722	-4.15572	3.24259e-05	0.000368006
ENSG00000138131	8.64337	1.45291	0.34962	4.15569	3.24303e-05	0.000368006
ENSG00000185721	347.194	-0.527223	0.126889	-4.155	3.25285e-05	0.000368741
ENSG00000198917	434.97	-0.609196	0.14662	-4.15494	3.25372e-05	0.000368741
ENSG00000100292	23.3902	-1.25248	0.301542	-4.15359	3.27302e-05	0.000370688
ENSG00000133067	5.97652	1.45349	0.350493	4.14698	3.36892e-05	0.000381302
ENSG00000167114	55.9689	-0.912007	0.220052	-4.14451	3.40542e-05	0.000385184
ENSG00000109572	411.345	0.41775	0.100804	4.14417	3.41044e-05	0.000385376
ENSG00000196189	22.2226	1.16355	0.280772	4.1441	3.41151e-05	0.000385376
ENSG00000164091	442.047	-0.540937	0.130573	-4.14281	3.4308e-05	0.000387304
ENSG00000229267	15.7285	1.37143	0.331195	4.14084	3.46034e-05	0.000390387
ENSG00000184983	730.926	-0.426408	0.103071	-4.13704	3.51813e-05	0.000396651
ENSG00000099341	548.756	-0.440594	0.106513	-4.13654	3.52583e-05	0.000396752
ENSG00000105173	87.665	-0.750324	0.181385	-4.13665	3.5242e-05	0.000396752
ENSG00000171960	328.149	-0.580343	0.140296	-4.13657	3.5253e-05	0.000396752
ENSG00000020129	104.858	-0.688091	0.166355	-4.13628	3.52981e-05	0.000396944
ENSG00000241945	21.9496	-1.21703	0.294313	-4.13515	3.5472e-05	0.000398644
ENSG00000261645	7.7681	1.45251	0.35132	4.13444	3.55816e-05	0.00039962
ENSG00000141378	137.864	-0.611965	0.14815	-4.13071	3.6165e-05	0.000405911
ENSG00000184489	58.2255	0.892043	0.215994	4.12994	3.62857e-05	0.000407004
ENSG00000052841	524.305	0.44308	0.107332	4.12812	3.65745e-05	0.000409981
ENSG00000108588	473.675	-0.427593	0.103595	-4.12756	3.66636e-05	0.000410717
ENSG00000108515	69.2595	1.05375	0.255336	4.12693	3.67644e-05	0.000411582
ENSG00000179832	25.8629	-1.26408	0.306362	-4.12611	3.68946e-05	0.000412776
ENSG00000174405	55.5943	1.02197	0.247786	4.12442	3.71672e-05	0.00041556
ENSG00000171084	30.3314	1.13671	0.275736	4.12244	3.74875e-05	0.000418874
ENSG00000155660	442.925	-0.4568	0.110864	-4.12037	3.78259e-05	0.000422385
ENSG00000138688	330.295	0.479076	0.116391	4.1161	3.85335e-05	0.000430012
ENSG00000174871	13.8373	-1.33883	0.32546	-4.11365	3.89459e-05	0.000434338
ENSG00000183258	285.791	-0.507215	0.123352	-4.11193	3.92365e-05	0.0004373
ENSG00000186575	290.824	-0.549953	0.133755	-4.11164	3.92857e-05	0.000437569
ENSG00000280374	5.85425	1.44411	0.351403	4.10956	3.96415e-05	0.000441252
ENSG00000130299	226.135	-0.478398	0.116451	-4.10815	3.98844e-05	0.000443672
ENSG00000140995	153.76	-0.655191	0.159508	-4.10757	3.99838e-05	0.000444496
ENSG00000145354	281.43	-0.472828	0.115126	-4.10705	4.00737e-05	0.000445212
ENSG00000258701	24.0667	1.19394	0.290819	4.10545	4.03537e-05	0.000448038
ENSG00000110888	255.845	0.521691	0.127295	4.09828	4.16232e-05	0.000461548
ENSG00000123353	94.5807	-0.750412	0.183102	-4.09832	4.16154e-05	0.000461548
ENSG00000196263	15.8426	1.2876	0.314311	4.09657	4.19312e-05	0.000464669
ENSG00000105650	9.26852	1.41704	0.346165	4.09355	4.24812e-05	0.000470465
ENSG00000170293	140.343	-0.64026	0.156446	-4.09253	4.26686e-05	0.000472242
ENSG00000099899	125.539	-0.609304	0.148895	-4.09216	4.27379e-05	0.00047271
ENSG00000145386	299.256	-0.51036	0.124743	-4.0913	4.28968e-05	0.000474168
ENSG00000106588	141.991	-0.740554	0.181027	-4.09085	4.29797e-05	0.000474485
ENSG00000171421	117.42	-0.823687	0.201346	-4.0909	4.29701e-05	0.000474485
ENSG00000122483	665.735	0.538188	0.131584	4.09006	4.3126e-05	0.0004755
ENSG00000155304	119.698	0.642309	0.157038	4.09014	4.31116e-05	0.0004755
ENSG00000136279	238.701	-0.464149	0.113503	-4.08932	4.32637e-05	0.000476718
ENSG00000075856	391.361	-0.386165	0.0945057	-4.08616	4.38571e-05	0.000482952
ENSG00000169905	684.64	-0.38477	0.0941859	-4.08522	4.40345e-05	0.000484601
ENSG00000232412	62.59	1.02479	0.250862	4.08507	4.4063e-05	0.00048461
ENSG00000265354	204.421	-0.617697	0.151276	-4.08326	4.44091e-05	0.00048811
ENSG00000183137	174.152	0.535419	0.131136	4.08292	4.44741e-05	0.000488517
ENSG00000170248	454.944	0.394987	0.0967705	4.08169	4.47096e-05	0.000490796
ENSG00000049449	439.525	0.409758	0.100432	4.07993	4.50483e-05	0.000494204
ENSG00000273899	259.214	-0.476303	0.116839	-4.07657	4.57047e-05	0.00050109
ENSG00000154146	97.1812	-0.830644	0.203781	-4.07616	4.57857e-05	0.000501665
ENSG00000015475	149.087	-0.797069	0.195613	-4.07473	4.60674e-05	0.000504101
ENSG00000137871	139.408	0.643411	0.157903	4.07472	4.6069e-05	0.000504101
ENSG00000197724	235.846	0.532482	0.130683	4.0746	4.60945e-05	0.000504101
ENSG00000136153	261.551	0.50909	0.124956	4.07415	4.61834e-05	0.000504758
ENSG00000078114	134.317	0.902451	0.221569	4.073	4.6412e-05	0.000506623
ENSG00000242574	16.0618	-1.23867	0.304116	-4.07301	4.64098e-05	0.000506623
ENSG00000124383	546.96	-0.391275	0.0960703	-4.0728	4.64519e-05	0.000506743
ENSG00000143303	88.0705	0.769494	0.188956	4.07234	4.65442e-05	0.000507433
ENSG00000112578	144.738	-0.640637	0.157431	-4.06931	4.71521e-05	0.000513741
ENSG00000102316	271.567	0.516649	0.126974	4.06894	4.72266e-05	0.000514232
ENSG00000103769	420.906	-0.43013	0.105733	-4.06807	4.74045e-05	0.000515848
ENSG00000107651	261.489	-0.514441	0.126492	-4.06699	4.76241e-05	0.000517916
ENSG00000165115	104.731	0.904744	0.2225	4.06627	4.77715e-05	0.000518896
ENSG00000228300	329.252	-0.565141	0.138983	-4.06626	4.77735e-05	0.000518896
ENSG00000164989	160.234	0.588246	0.144676	4.06596	4.78348e-05	0.000519239
ENSG00000196642	759.919	-0.512468	0.126059	-4.0653	4.797e-05	0.000520384
ENSG00000164338	148.447	-0.643703	0.158356	-4.06491	4.80509e-05	0.000520939
ENSG00000197180	28.3807	1.07823	0.265262	4.06476	4.80811e-05	0.000520943
ENSG00000181991	203.259	-0.520813	0.128416	-4.05566	4.99922e-05	0.000541314
ENSG00000276728	40.5396	0.985388	0.242984	4.05537	5.00558e-05	0.000541667
ENSG00000142507	597.345	-0.453488	0.111854	-4.05427	5.02906e-05	0.000543872
ENSG00000050426	169.963	0.51764	0.127698	4.05362	5.04307e-05	0.00054505
ENSG00000173295	30.8299	1.07857	0.26616	4.05233	5.07104e-05	0.000547735
ENSG00000173214	129.771	-0.565358	0.139533	-4.05179	5.08278e-05	0.000548664
ENSG00000110060	210.391	-0.61212	0.15112	-4.05054	5.10989e-05	0.000551169
ENSG00000117118	149.927	-0.625978	0.154546	-4.05043	5.11228e-05	0.000551169
ENSG00000095380	270.816	-0.486272	0.120117	-4.04831	5.15879e-05	0.00055584
ENSG00000120860	66.1281	0.926635	0.228934	4.04761	5.17438e-05	0.000556493
ENSG00000233461	119.919	-0.761556	0.188142	-4.04777	5.17083e-05	0.000556493
ENSG00000266538	36.2032	1.02208	0.252514	4.04763	5.17395e-05	0.000556493
ENSG00000236030	6.05235	1.41926	0.350742	4.04645	5.19993e-05	0.000558896
ENSG00000198925	159.521	-0.58936	0.145712	-4.0447	5.23899e-05	0.000562749
ENSG00000109929	127.347	-0.628005	0.155298	-4.04386	5.25777e-05	0.00056442
ENSG00000151067	33.7998	1.01984	0.252218	4.04349	5.26609e-05	0.000564967
ENSG00000117505	436.072	0.404267	0.100008	4.04234	5.29199e-05	0.000567397
ENSG00000079332	266.115	-0.551475	0.136457	-4.04138	5.31368e-05	0.000569374
ENSG00000189241	324.43	-0.432111	0.106945	-4.04051	5.33347e-05	0.000571144
ENSG00000105607	66.0641	-0.864816	0.214222	-4.037	5.41383e-05	0.000579396
ENSG00000187051	305.085	-0.479821	0.118879	-4.0362	5.43232e-05	0.000581019
ENSG00000116044	440.332	0.397335	0.0984483	4.03598	5.43753e-05	0.000581221
ENSG00000104332	138.917	-0.670241	0.166073	-4.03583	5.44104e-05	0.000581241
ENSG00000115255	73.7787	-0.835854	0.207131	-4.03539	5.45108e-05	0.00058125
ENSG00000124766	1877.66	0.319068	0.0790653	4.0355	5.44856e-05	0.00058125
ENSG00000165188	4.81358	1.40045	0.347042	4.0354	5.45102e-05	0.00058125
ENSG00000089199	14.2985	1.31827	0.326879	4.03289	5.50945e-05	0.000587116
ENSG00000125817	386.432	-0.516157	0.128025	-4.03168	5.53795e-05	0.000589794
ENSG00000160050	92.5435	-0.744113	0.184606	-4.03081	5.55846e-05	0.000591618
ENSG00000111639	804.333	-0.472796	0.117379	-4.02795	5.6266e-05	0.000598506
ENSG00000147955	801.826	-0.454512	0.11285	-4.02758	5.63535e-05	0.000599072
ENSG00000077684	275.686	0.47215	0.117248	4.02694	5.65086e-05	0.000599993
ENSG00000100104	113.745	-0.675099	0.167645	-4.02695	5.65048e-05	0.000599993
ENSG00000044459	686.618	0.541354	0.13445	4.02645	5.66261e-05	0.000600875
ENSG00000197024	172.557	-0.511297	0.127046	-4.0245	5.70959e-05	0.000605493
ENSG00000011426	589.887	-0.517127	0.128511	-4.02401	5.7216e-05	0.000606033
ENSG00000163794	45.8046	0.934263	0.232166	4.02412	5.71884e-05	0.000606033
ENSG00000198727	25125.8	-0.891291	0.221502	-4.02385	5.72548e-05	0.000606076
ENSG00000170779	287.978	-0.475162	0.118099	-4.02343	5.73572e-05	0.000606794
ENSG00000164187	162.113	0.562624	0.139845	4.0232	5.74137e-05	0.000607024
ENSG00000110693	140.01	0.708783	0.176254	4.02137	5.786e-05	0.000611374
ENSG00000087842	115.893	-0.679825	0.16907	-4.02096	5.79625e-05	0.000612086
ENSG00000254338	18.5809	1.31234	0.326599	4.01822	5.86401e-05	0.000618869
ENSG00000088256	400.613	-0.445843	0.111038	-4.01524	5.93843e-05	0.000626345
ENSG00000117632	1665.6	-0.264887	0.0659917	-4.01395	5.97115e-05	0.000629417
ENSG00000213963	35.7358	1.23939	0.308859	4.01281	6.00008e-05	0.000632086
ENSG00000088305	99.9055	-0.688247	0.171523	-4.01258	6.00598e-05	0.000632326
ENSG00000125977	2570.22	0.256235	0.0639372	4.0076	6.13377e-05	0.000645392
ENSG00000160207	29.406	1.15028	0.28705	4.00726	6.14275e-05	0.000645948
ENSG00000125351	1696.2	0.348324	0.0870461	4.00161	6.29137e-05	0.000660487
ENSG00000196950	535.766	-0.59771	0.149368	-4.0016	6.29149e-05	0.000660487
ENSG00000250159	9.6893	1.37897	0.344608	4.00157	6.29233e-05	0.000660487
ENSG00000126391	368.31	-0.60523	0.151329	-3.99942	6.34972e-05	0.000666111
ENSG00000198604	1048.26	-0.341616	0.0854438	-3.99813	6.38439e-05	0.000669348
ENSG00000237877	23.2565	1.28795	0.322183	3.99756	6.39986e-05	0.000670567
ENSG00000253123	31.8993	1.12575	0.281623	3.99735	6.40548e-05	0.000670754
ENSG00000003402	278.104	0.517654	0.129523	3.99662	6.42535e-05	0.000672432
ENSG00000114030	271.046	-0.444437	0.111278	-3.99394	6.4985e-05	0.000679682
ENSG00000145391	369.23	0.545984	0.136757	3.99236	6.54197e-05	0.000683412
ENSG00000186153	172.38	0.555643	0.139175	3.99239	6.54095e-05	0.000683412
ENSG00000204386	90.2302	-0.779752	0.195474	-3.98904	6.6341e-05	0.000692622
ENSG00000130332	492.532	-0.579765	0.145404	-3.98728	6.68348e-05	0.000697362
ENSG00000100994	103.375	-0.717703	0.18003	-3.98658	6.7033e-05	0.000698596
ENSG00000185561	252.053	0.6631	0.166329	3.98667	6.70061e-05	0.000698596
ENSG00000074071	1290.95	-0.432348	0.108469	-3.98592	6.722e-05	0.000699712
ENSG00000260428	16.7781	1.31637	0.33025	3.98599	6.72006e-05	0.000699712
ENSG00000139350	262.527	0.427997	0.107423	3.98424	6.76978e-05	0.000704266
ENSG00000130150	96.6574	0.832064	0.208894	3.98319	6.79952e-05	0.00070694
ENSG00000130560	389.236	-0.440082	0.11049	-3.98301	6.8049e-05	0.000707079
ENSG00000072954	66.3711	0.776025	0.194945	3.98075	6.86995e-05	0.000713415
ENSG00000124608	87.5787	-0.669102	0.168152	-3.97916	6.916e-05	0.000717771
ENSG00000259158	8.04553	1.39618	0.350944	3.97835	6.93959e-05	0.000719792
ENSG00000205542	23.2278	1.20738	0.303507	3.9781	6.94686e-05	0.00072012
ENSG00000151876	155.999	0.791744	0.199055	3.97751	6.96419e-05	0.000721489
ENSG00000054118	1444.55	-0.352774	0.0887258	-3.97601	7.00823e-05	0.000725622
ENSG00000141905	427.109	0.399667	0.100524	3.97584	7.01301e-05	0.000725687
ENSG00000155393	225.545	-0.491683	0.123688	-3.97518	7.03262e-05	0.000727286
ENSG00000107833	1292.49	-0.516573	0.129964	-3.97473	7.046e-05	0.00072824
ENSG00000158445	13.8479	1.30879	0.32937	3.9736	7.07948e-05	0.000731267
ENSG00000128524	554.723	-0.527515	0.132767	-3.97325	7.0899e-05	0.000731912
ENSG00000147400	371.191	-0.555443	0.13986	-3.97141	7.14476e-05	0.000737141
ENSG00000122643	243.605	0.484755	0.122082	3.97075	7.16466e-05	0.000738758
ENSG00000076604	116.865	-0.631643	0.159103	-3.97002	7.18665e-05	0.000740589
ENSG00000272316	32.0818	1.12805	0.284172	3.96959	7.19967e-05	0.000741494
ENSG00000100462	362.912	-0.418098	0.105354	-3.96851	7.23221e-05	0.000744408
ENSG00000110042	16.0424	1.26187	0.318102	3.96686	7.2827e-05	0.000749164
ENSG00000173207	812.841	0.36447	0.091891	3.96633	7.29869e-05	0.000750367
ENSG00000138138	333.11	0.400894	0.101079	3.96612	7.30512e-05	0.000750587
ENSG00000148331	122.953	-0.643466	0.162299	-3.96468	7.3493e-05	0.000754683
ENSG00000225051	9.60547	1.39286	0.351615	3.96133	7.45341e-05	0.000764926
ENSG00000119547	949.409	0.370855	0.0936622	3.95949	7.51087e-05	0.00077037
ENSG00000156170	215.043	0.529842	0.133855	3.95833	7.5477e-05	0.000773694
ENSG00000144815	161.491	-0.56685	0.143245	-3.9572	7.58339e-05	0.000776898
ENSG00000185104	500.302	0.526062	0.133089	3.95272	7.72687e-05	0.000791134
ENSG00000089195	288.269	-0.493044	0.124746	-3.95237	7.73809e-05	0.000791512
ENSG00000129295	31.5336	0.981915	0.24844	3.95232	7.73961e-05	0.000791512
ENSG00000124074	94.6595	0.66199	0.167505	3.95205	7.74848e-05	0.000791957
ENSG00000105676	86.0248	-0.723967	0.183226	-3.95123	7.77499e-05	0.000794202
ENSG00000134248	179.705	-0.539401	0.136576	-3.94946	7.83286e-05	0.000799646
ENSG00000139180	329.462	-0.446984	0.113184	-3.94918	7.84207e-05	0.000799653
ENSG00000242759	5.48393	1.3855	0.350829	3.94922	7.84073e-05	0.000799653
ENSG00000065060	129.933	0.793849	0.201025	3.949	7.84784e-05	0.000799775
ENSG00000242125	205.731	-0.562059	0.14235	-3.94841	7.86706e-05	0.000801267
ENSG00000080839	298.808	0.405166	0.102629	3.94788	7.88478e-05	0.000802192
ENSG00000141385	419.437	-0.397658	0.100727	-3.94786	7.8853e-05	0.000802192
ENSG00000116984	1572.3	0.362548	0.0919038	3.94487	7.98444e-05	0.000811805
ENSG00000144935	71.0282	0.767619	0.194639	3.94382	8.01955e-05	0.000814902
ENSG00000130363	199.416	0.502133	0.127373	3.94223	8.07264e-05	0.000819345
ENSG00000144567	129.9	-0.648957	0.164616	-3.94226	8.07174e-05	0.000819345
ENSG00000002549	160.67	-0.560984	0.142342	-3.94109	8.11112e-05	0.000822773
ENSG00000130254	717.568	-0.463759	0.117717	-3.93961	8.16154e-05	0.000827408
ENSG00000241837	1673.72	-0.323216	0.0820766	-3.93797	8.21725e-05	0.000832573
ENSG00000100280	617.206	-0.427283	0.108525	-3.93718	8.24439e-05	0.00083422
ENSG00000143612	1091.14	0.320928	0.0815142	3.93708	8.2478e-05	0.00083422
ENSG00000165264	196.934	-0.829395	0.210656	-3.9372	8.24365e-05	0.00083422
ENSG00000204227	278.413	0.411919	0.104683	3.93491	8.32269e-05	0.000841308
ENSG00000079616	384.916	-0.431282	0.109672	-3.93249	8.40718e-05	0.000846934
ENSG00000102401	334.752	0.43373	0.110283	3.93289	8.39296e-05	0.000846934
ENSG00000130413	118.422	0.662774	0.168529	3.93271	8.39942e-05	0.000846934
ENSG00000168092	904.369	-0.364557	0.092704	-3.93248	8.40739e-05	0.000846934
ENSG00000233276	277.804	-0.448399	0.114022	-3.93256	8.40452e-05	0.000846934
ENSG00000242802	138.75	-0.584005	0.148505	-3.93257	8.40425e-05	0.000846934
ENSG00000102081	911.657	0.464954	0.118242	3.93223	8.41611e-05	0.000847325
ENSG00000167995	39.7217	1.32598	0.337241	3.93185	8.42961e-05	0.000848196
ENSG00000119778	311.843	0.432285	0.109964	3.93117	8.45345e-05	0.000850106
ENSG00000102054	1640.97	-0.299148	0.0761236	-3.92976	8.50306e-05	0.000853578
ENSG00000114796	88.4016	0.746418	0.189946	3.92963	8.50752e-05	0.000853578
ENSG00000122574	50.9307	0.857149	0.218138	3.92939	8.51611e-05	0.000853578
ENSG00000147010	295.935	0.567291	0.144372	3.92936	8.51725e-05	0.000853578
ENSG00000181163	4652.02	-0.346298	0.088116	-3.93003	8.4936e-05	0.000853578
ENSG00000187531	121.34	-0.735297	0.187106	-3.92984	8.50022e-05	0.000853578
ENSG00000071242	174.773	0.584003	0.148691	3.92763	8.57872e-05	0.000859247
ENSG00000178741	1024.94	-0.515283	0.131208	-3.92723	8.59314e-05	0.000860199
ENSG00000072042	613.261	-0.444758	0.113261	-3.92684	8.60689e-05	0.000861083
ENSG00000124164	492.157	0.547281	0.139413	3.92562	8.65058e-05	0.000864959
ENSG00000143933	1734.02	-0.329988	0.0840664	-3.92533	8.66111e-05	0.000865517
ENSG00000184903	31.069	1.03377	0.263425	3.92434	8.69661e-05	0.000868569
ENSG00000164985	2366.45	0.33079	0.0843189	3.92308	8.74235e-05	0.000872639
ENSG00000112414	49.9064	0.894929	0.228261	3.92065	8.83117e-05	0.000881003
ENSG00000176058	116.397	-0.673375	0.171775	-3.92011	8.85097e-05	0.000882474
ENSG00000127418	98.4568	-0.625731	0.159682	-3.9186	8.9065e-05	0.000887106
ENSG00000178695	306.545	-0.516835	0.131894	-3.91857	8.90756e-05	0.000887106
ENSG00000239344	8.6669	1.36876	0.34938	3.91768	8.94064e-05	0.000889894
ENSG00000132716	228.344	0.469016	0.119779	3.91566	9.01555e-05	0.00089684
ENSG00000125877	282.84	-0.491459	0.125528	-3.91513	9.03563e-05	0.000898008
ENSG00000172795	373.294	-0.411576	0.105127	-3.91502	9.03968e-05	0.000898008
ENSG00000226200	17.4125	1.21541	0.310454	3.91494	9.04269e-05	0.000898008
ENSG00000162390	30.4888	1.28225	0.327561	3.91454	9.05755e-05	0.000898974
ENSG00000131446	147.623	-0.591815	0.151202	-3.91408	9.07493e-05	0.000900188
ENSG00000171703	152.923	0.628008	0.160493	3.913	9.11556e-05	0.000903706
ENSG00000067560	1507.02	-0.299362	0.0765156	-3.91243	9.13712e-05	0.000905331
ENSG00000115194	224.209	-0.644904	0.164847	-3.91215	9.14792e-05	0.000905887
ENSG00000106009	148.616	-0.604468	0.154553	-3.91107	9.1888e-05	0.000909421
ENSG00000112237	378.163	-0.418408	0.107053	-3.90843	9.28984e-05	0.000918902
ENSG00000108395	270.149	-0.500125	0.127968	-3.9082	9.29875e-05	0.000919263
ENSG00000105968	831.112	-0.437588	0.111978	-3.90782	9.31323e-05	0.000919844
ENSG00000123349	699.435	-0.392423	0.100425	-3.90764	9.3204e-05	0.000919844
ENSG00000138382	383.836	0.460757	0.11791	3.90772	9.3173e-05	0.000919844
ENSG00000182173	155.739	-0.559682	0.143299	-3.90569	9.39586e-05	0.000926768
ENSG00000119927	250.458	-0.475722	0.12186	-3.90384	9.46777e-05	0.000933336
ENSG00000142230	891.957	-0.417862	0.107043	-3.90369	9.47352e-05	0.000933376
ENSG00000186470	75.7856	-0.742162	0.190134	-3.90336	9.48665e-05	0.000934144
ENSG00000180626	51.6006	0.868635	0.222578	3.90261	9.51618e-05	0.000936525
ENSG00000140534	247.593	-0.494276	0.126658	-3.90243	9.52305e-05	0.000936674
ENSG00000124762	137.879	0.535619	0.137263	3.90213	9.53518e-05	0.00093734
ENSG00000105258	488.254	-0.525034	0.134567	-3.90166	9.55372e-05	0.000938636
ENSG00000162836	183.207	0.528546	0.135528	3.89991	9.62299e-05	0.000944911
ENSG00000103365	241.387	-0.517731	0.132777	-3.89925	9.64905e-05	0.00094653
ENSG00000263753	12.8791	1.31051	0.336094	3.89922	9.6503e-05	0.00094653
ENSG00000169740	83.0641	0.660628	0.169457	3.89849	9.67942e-05	0.000948854
ENSG00000229043	54.8457	0.985229	0.252755	3.89795	9.7009e-05	0.000950428
ENSG00000198393	131.537	0.558127	0.143355	3.89332	9.88802e-05	0.000968218
ENSG00000078140	666.287	-0.412504	0.105968	-3.89274	9.91188e-05	0.000969469
ENSG00000149313	437.385	0.44073	0.113218	3.89275	9.91141e-05	0.000969469
ENSG00000146733	160.609	0.670688	0.172311	3.89231	9.92949e-05	0.00097065
ENSG00000169976	1176.76	-0.338024	0.0868537	-3.89188	9.94691e-05	0.000971809
ENSG00000149557	36.4182	1.07928	0.277343	3.89151	9.96217e-05	0.000972757
ENSG00000132781	74.8403	0.714651	0.183677	3.89079	9.99165e-05	0.000975091
ENSG00000163900	101.526	-0.650944	0.167361	-3.88947	0.000100463	0.000979877
ENSG00000149548	162.923	0.914164	0.235096	3.88847	0.000100879	0.000983388
ENSG00000169964	103.638	0.658888	0.169505	3.88712	0.000101441	0.000988319
ENSG00000086504	174.106	-0.72499	0.186554	-3.88622	0.000101817	0.000991427
ENSG00000112118	1001.3	-0.301429	0.0775746	-3.88566	0.00010205	0.000993147
ENSG00000124588	138.279	-0.593574	0.152815	-3.88426	0.00010264	0.000997891
ENSG00000173209	214.675	0.642739	0.165474	3.88424	0.000102652	0.000997891
ENSG00000074201	832.645	-0.376776	0.0970146	-3.88371	0.000102875	0.000999506
ENSG00000181817	103.912	-0.704505	0.181418	-3.88333	0.000103035	0.0010005
ENSG00000251136	83.3704	0.785508	0.202344	3.88205	0.00010358	0.00100523
ENSG00000064666	86.3497	-0.79985	0.206206	-3.87889	0.000104933	0.00101728
ENSG00000177990	8.31521	1.36096	0.350865	3.87888	0.000104937	0.00101728
ENSG00000177854	39.5631	0.941811	0.242828	3.8785	0.000105101	0.0010183
ENSG00000068400	394.948	0.383906	0.0989876	3.87833	0.000105176	0.00101847
ENSG00000254087	190.999	-0.525192	0.135423	-3.87817	0.000105246	0.00101858
ENSG00000066248	34.493	0.96885	0.249922	3.87661	0.000105923	0.00102457
ENSG00000173153	133.637	-0.588416	0.151797	-3.87633	0.000106045	0.00102518
ENSG00000225265	6.49191	1.36125	0.351458	3.87316	0.000107435	0.00103804
ENSG00000165121	66.4633	0.79297	0.204777	3.87236	0.000107785	0.00104085
ENSG00000188554	320.581	0.409688	0.105855	3.87027	0.000108714	0.00104925
ENSG00000005206	151.527	0.564152	0.145875	3.86737	0.000110017	0.00106123
ENSG00000229950	20.6755	1.26217	0.326441	3.86646	0.000110424	0.00106458
ENSG00000110344	334.619	-0.418265	0.108211	-3.86526	0.000110972	0.00106926
ENSG00000215544	20.7857	-1.13087	0.292674	-3.86394	0.000111574	0.00107448
ENSG00000095002	349.404	-0.417188	0.108007	-3.86259	0.000112193	0.00107973
ENSG00000235173	71.0978	-0.70739	0.183144	-3.86248	0.000112243	0.00107973
ENSG00000184465	305.915	0.466875	0.120907	3.86145	0.000112716	0.00108369
ENSG00000144136	540.35	-0.373899	0.0968543	-3.86042	0.00011319	0.00108765
ENSG00000125457	78.2269	0.762038	0.197474	3.85893	0.000113883	0.00109371
ENSG00000251493	261.32	0.512905	0.132964	3.85746	0.000114573	0.00109973
ENSG00000182544	102.396	-0.783729	0.203192	-3.85708	0.000114749	0.00110081
ENSG00000267313	64.2857	0.93726	0.243032	3.85653	0.000115008	0.00110269
ENSG00000114270	20.5603	1.18783	0.308218	3.85386	0.000116269	0.00111417
ENSG00000127445	328.944	-0.415203	0.107766	-3.85281	0.000116772	0.00111838
ENSG00000072506	349.225	-0.559452	0.145219	-3.85248	0.000116929	0.00111927
ENSG00000155189	254.574	-0.45954	0.119304	-3.85182	0.000117241	0.00112103
ENSG00000160469	45.9161	0.883488	0.229369	3.85182	0.000117241	0.00112103
ENSG00000129128	525.879	-0.418053	0.108665	-3.84716	0.000119495	0.00114196
ENSG00000254858	35.313	-0.962355	0.250161	-3.84695	0.000119599	0.00114233
ENSG00000261168	4.3828	1.32106	0.343528	3.84557	0.000120273	0.00114814
ENSG00000265241	1339.4	-0.259567	0.0675348	-3.84346	0.000121312	0.00115743
ENSG00000172331	66.4997	-0.739808	0.19256	-3.84197	0.000122051	0.00116384
ENSG00000100911	171.077	-0.508823	0.132446	-3.84174	0.000122163	0.00116427
ENSG00000006831	265.337	-0.424844	0.110612	-3.84086	0.000122605	0.00116785
ENSG00000101447	103.697	-0.615353	0.160233	-3.84037	0.000122849	0.00116954
ENSG00000170619	67.5054	-0.794922	0.207029	-3.83967	0.000123199	0.00117223
ENSG00000120265	591.007	-0.352343	0.0918094	-3.83777	0.000124156	0.0011807
ENSG00000105401	1240.6	-0.428406	0.111647	-3.83713	0.000124479	0.00118249
ENSG00000128965	247.266	0.523168	0.136339	3.83725	0.000124417	0.00118249
ENSG00000164104	1484.74	0.335852	0.0875743	3.83505	0.000125539	0.0011919
ENSG00000147082	9.16322	1.33723	0.348778	3.83405	0.000126052	0.00119613
ENSG00000100154	199.733	0.550989	0.143766	3.83255	0.000126822	0.0012014
ENSG00000108671	1387.55	-0.356221	0.0929524	-3.83229	0.000126957	0.0012014
ENSG00000112306	17313.8	0.372331	0.0971546	3.83235	0.000126924	0.0012014
ENSG00000136527	1149.16	0.391605	0.102182	3.83244	0.000126876	0.0012014
ENSG00000140521	191.546	-0.545341	0.142292	-3.83255	0.00012682	0.0012014
ENSG00000223546	76.9472	0.711793	0.185742	3.83217	0.00012702	0.0012014
ENSG00000128891	57.0404	-0.833538	0.217753	-3.82791	0.000129234	0.00122168
ENSG00000100554	276.574	-0.475248	0.124171	-3.82737	0.000129521	0.00122374
ENSG00000124207	970.05	-0.356429	0.0931373	-3.82692	0.000129759	0.00122532
ENSG00000116128	145.439	-0.593371	0.155073	-3.82639	0.000130036	0.00122728
ENSG00000110717	345.773	-0.374999	0.0980315	-3.82529	0.000130618	0.00123211
ENSG00000106003	11.3576	-1.34216	0.350981	-3.82402	0.000131293	0.00123756
ENSG00000149503	189.411	-0.754651	0.197349	-3.82394	0.000131338	0.00123756
ENSG00000129473	42.3332	0.987834	0.258476	3.82176	0.000132504	0.00124779
ENSG00000140451	55.5428	-0.843659	0.220758	-3.82164	0.000132566	0.00124779
ENSG00000104112	10.6205	1.31095	0.343069	3.82123	0.000132787	0.0012492
ENSG00000162139	132.582	-0.616237	0.161288	-3.82073	0.000133055	0.00125104
ENSG00000096093	112.297	0.588304	0.153985	3.82053	0.000133167	0.00125142
ENSG00000117984	399.397	-0.400622	0.104878	-3.81988	0.000133515	0.00125402
ENSG00000152795	4109.44	-0.24365	0.0638374	-3.81672	0.000135236	0.00126951
ENSG00000150316	971.757	-0.336199	0.0881159	-3.81541	0.000135955	0.00127557
ENSG00000123505	1294.8	-0.402745	0.105573	-3.81485	0.000136266	0.0012778
ENSG00000112365	163.022	-0.510837	0.133927	-3.8143	0.000136569	0.00127996
ENSG00000137817	134.685	0.67611	0.177312	3.81312	0.000137226	0.00128543
ENSG00000012660	264.734	-0.456218	0.119657	-3.8127	0.000137454	0.00128556
ENSG00000120727	572.713	0.399198	0.104706	3.81256	0.000137533	0.00128556
ENSG00000152117	170.53	0.499114	0.130912	3.81258	0.000137524	0.00128556
ENSG00000272031	48.3061	-0.825544	0.21653	-3.81261	0.000137508	0.00128556
ENSG00000143870	2559.56	-0.417744	0.109578	-3.81229	0.000137684	0.00128628
ENSG00000136021	301.331	0.521122	0.136734	3.81122	0.00013828	0.00129115
ENSG00000123989	105.361	-0.642259	0.168558	-3.81031	0.000138793	0.00129525
ENSG00000203880	157.473	0.52612	0.138086	3.81009	0.000138914	0.00129569
ENSG00000164934	185.365	-0.51328	0.13476	-3.80884	0.000139618	0.00130157
ENSG00000152492	197.948	0.587583	0.15431	3.80782	0.000140197	0.00130626
ENSG00000188158	61.7556	0.841617	0.221212	3.80458	0.000142046	0.00132279
ENSG00000088881	62.0772	0.798353	0.209884	3.80378	0.000142505	0.00132635
ENSG00000164933	99.7641	-0.692261	0.182	-3.80364	0.000142586	0.00132641
ENSG00000174177	82.9333	-0.650449	0.171037	-3.80297	0.000142973	0.0013293
ENSG00000212670	30.3083	1.0168	0.2675	3.8011	0.000144053	0.00133863
ENSG00000126562	18.7789	1.27691	0.335989	3.80045	0.000144436	0.00134148
ENSG00000106605	108.89	-0.631906	0.166306	-3.79966	0.000144895	0.00134432
ENSG00000250565	87.58	0.756963	0.199214	3.79974	0.000144847	0.00134432
ENSG00000141002	1241.07	-0.362463	0.0953989	-3.79945	0.000145019	0.00134475
ENSG00000184436	179.802	-0.511488	0.134635	-3.79906	0.000145246	0.00134543
ENSG00000262655	64.6848	0.744951	0.196087	3.79909	0.000145229	0.00134543
ENSG00000123609	16.782	1.21387	0.319623	3.79782	0.000145972	0.00135144
ENSG00000215424	132.32	0.682238	0.17969	3.79674	0.000146609	0.00135662
ENSG00000110107	323.12	-0.446931	0.117731	-3.7962	0.000146929	0.00135886
ENSG00000110047	135.688	-0.558693	0.147193	-3.79565	0.000147258	0.00136119
ENSG00000100867	119.659	1.24953	0.32926	3.79497	0.000147661	0.00136419
ENSG00000048392	114.823	0.587717	0.154882	3.79461	0.000147875	0.00136519
ENSG00000164930	96.6678	0.702706	0.185189	3.79453	0.000147925	0.00136519
ENSG00000142634	71.5071	-0.873285	0.230398	-3.79033	0.000150448	0.00138774
ENSG00000132846	245.853	0.475874	0.125585	3.78925	0.000151104	0.00139232
ENSG00000145050	557.768	-0.40179	0.106032	-3.78933	0.000151053	0.00139232
ENSG00000115866	1344.94	0.284129	0.0749894	3.78892	0.000151306	0.00139345
ENSG00000185808	152.988	0.635086	0.167698	3.78708	0.000152427	0.00140303
ENSG00000100604	17.878	1.17415	0.310292	3.78402	0.000154314	0.00141966
ENSG00000188227	21.0289	1.1698	0.309237	3.78285	0.000155042	0.0014256
ENSG00000197757	489.249	0.378863	0.100234	3.77977	0.000156972	0.00144259
ENSG00000130402	1429.73	-0.460417	0.121843	-3.77879	0.000157594	0.00144755
ENSG00000117862	208.09	-0.466095	0.12337	-3.77802	0.000158083	0.00145128
ENSG00000203666	102.8	0.651613	0.172584	3.77562	0.000159612	0.00146455
ENSG00000166913	3915.39	-0.238437	0.0631567	-3.77533	0.000159799	0.00146549
ENSG00000049618	404.175	0.419489	0.111147	3.77419	0.000160525	0.00147138
ENSG00000181061	282.699	-0.552446	0.146393	-3.77372	0.00016083	0.00147341
ENSG00000168374	534.531	-0.410451	0.108797	-3.77264	0.000161532	0.00147824
ENSG00000179981	221.46	0.526997	0.139684	3.77277	0.000161448	0.00147824
ENSG00000228253	13324.3	-0.82476	0.218623	-3.77251	0.000161611	0.00147824
ENSG00000109685	978.091	0.326317	0.0865359	3.77088	0.000162674	0.0014864
ENSG00000144021	162.792	-0.549966	0.145842	-3.77098	0.000162608	0.0014864
ENSG00000213889	95.7361	0.616334	0.163459	3.77056	0.00016288	0.00148751
ENSG00000149925	1215.14	-0.458828	0.121699	-3.77018	0.000163132	0.00148904
ENSG00000080503	874.732	0.435086	0.115413	3.76982	0.000163366	0.00149039
ENSG00000124191	183.673	0.549694	0.145832	3.76936	0.000163664	0.00149234
ENSG00000038219	1395	0.436538	0.115884	3.76703	0.000165199	0.00150555
ENSG00000171135	214.22	-0.507609	0.13478	-3.7662	0.000165749	0.00150899
ENSG00000221303	45.0623	-1.21461	0.322495	-3.76628	0.000165696	0.00150899
ENSG00000269834	4.31465	1.298	0.3447	3.7656	0.000166152	0.00151187
ENSG00000010803	144.418	0.666219	0.176951	3.76499	0.000166556	0.00151476
ENSG00000213199	26.1229	1.08253	0.287563	3.76451	0.000166879	0.0015169
ENSG00000079435	38.4966	-0.93825	0.249287	-3.76374	0.000167393	0.00152079
ENSG00000205268	127.442	0.637438	0.169379	3.76339	0.000167623	0.00152209
ENSG00000010165	136.248	-0.6533	0.173621	-3.7628	0.000168025	0.00152261
ENSG00000090020	41.9112	-0.907048	0.241046	-3.76297	0.000167908	0.00152261
ENSG00000100348	426.411	-0.400188	0.106349	-3.76296	0.000167917	0.00152261
ENSG00000118557	20.3811	1.20494	0.320224	3.76279	0.000168029	0.00152261
ENSG00000169972	59.6717	-0.908108	0.241368	-3.76233	0.000168337	0.00152383
ENSG00000223797	19.8096	1.13727	0.302276	3.76237	0.000168314	0.00152383
ENSG00000275409	11.7506	1.23824	0.329173	3.76167	0.000168785	0.00152709
ENSG00000110917	919.9	-0.377825	0.100548	-3.75766	0.000171513	0.00155097
ENSG00000103174	65.2952	-0.761171	0.202577	-3.75744	0.000171658	0.00155149
ENSG00000059145	110.595	-0.789412	0.210113	-3.75708	0.000171906	0.00155292
ENSG00000112110	325.888	-0.524121	0.13955	-3.7558	0.000172791	0.00156011
ENSG00000184937	26.7622	-1.03072	0.274446	-3.75565	0.000172891	0.00156021
ENSG00000167258	701.989	-0.445526	0.118657	-3.75473	0.000173528	0.00156515
ENSG00000135778	456.957	0.406525	0.108319	3.75305	0.000174694	0.00157486
ENSG00000167522	3241.62	0.494931	0.131914	3.75191	0.000175489	0.00158121
ENSG00000174915	166.493	-0.522943	0.139417	-3.75092	0.000176187	0.00158668
ENSG00000197299	364.689	-0.39946	0.106504	-3.75065	0.000176373	0.00158754
ENSG00000139921	390.734	-0.387061	0.103215	-3.75005	0.000176797	0.00159054
ENSG00000101191	358.261	-0.406516	0.108421	-3.74942	0.000177246	0.00159375
ENSG00000121057	396.549	-0.456875	0.121914	-3.74753	0.000178586	0.00160498
ENSG00000279114	24.5289	1.01103	0.269797	3.74739	0.000178685	0.00160504
ENSG00000175756	453.31	-0.626373	0.167203	-3.74617	0.000179552	0.00161201
ENSG00000196967	54.5181	0.838392	0.223849	3.74535	0.00018014	0.00161646
ENSG00000132330	32.2406	-1.05299	0.281187	-3.74479	0.000180543	0.00161924
ENSG00000152104	578.915	0.361891	0.0966448	3.74454	0.000180724	0.00162003
ENSG00000109083	214.894	0.502333	0.13417	3.74401	0.00018111	0.00162266
ENSG00000106803	576.185	-0.507345	0.135565	-3.74244	0.000182243	0.00163117
ENSG00000270885	71.0287	0.722764	0.193127	3.74244	0.000182246	0.00163117
ENSG00000172159	10.9126	1.24296	0.332276	3.74075	0.000183473	0.00164131
ENSG00000259758	490.968	0.340581	0.0910626	3.74008	0.000183965	0.00164488
ENSG00000156853	199.579	-0.505015	0.135056	-3.73929	0.00018454	0.00164918
ENSG00000163382	501.893	-0.365856	0.0978906	-3.73739	0.000185937	0.00166081
ENSG00000164961	87.4875	-0.719668	0.192641	-3.7358	0.000187121	0.00167053
ENSG00000130811	602.399	-0.391551	0.104819	-3.73551	0.000187339	0.00167162
ENSG00000166197	1208.07	-0.424189	0.113635	-3.73289	0.000189292	0.00168819
ENSG00000032742	89.3488	0.677618	0.181595	3.73148	0.000190358	0.00169683
ENSG00000100335	632.654	-0.340646	0.0913133	-3.73052	0.000191083	0.00170243
ENSG00000005020	415.952	0.396587	0.106338	3.7295	0.000191861	0.00170762
ENSG00000145242	22.9327	1.07534	0.288326	3.72961	0.000191777	0.00170762
ENSG00000168066	1141.41	-0.328313	0.0880376	-3.72923	0.000192067	0.00170858
ENSG00000162413	93.7224	-0.70762	0.189895	-3.72637	0.000194259	0.00172721
ENSG00000168393	308.139	-0.489904	0.131502	-3.72544	0.000194973	0.00173267
ENSG00000280152	26.7976	-1.03098	0.276799	-3.72466	0.000195577	0.00173716
ENSG00000163866	102.486	-0.690801	0.185521	-3.72357	0.000196423	0.00174379
ENSG00000185404	38.8369	0.908393	0.243969	3.72339	0.000196566	0.00174417
ENSG00000167470	440.67	-0.351837	0.0945123	-3.72266	0.000197137	0.00174835
ENSG00000225518	14.9237	1.16735	0.313598	3.72243	0.000197311	0.00174902
ENSG00000110651	1087.17	-0.396538	0.106556	-3.72139	0.000198127	0.00175535
ENSG00000156873	145.633	-0.496633	0.133488	-3.72042	0.000198888	0.00176121
ENSG00000116254	20.4275	1.17355	0.315512	3.7195	0.000199618	0.00176677
ENSG00000107796	71.169	0.997345	0.268234	3.7182	0.00020065	0.00177501
ENSG00000149926	15.3004	1.18444	0.318687	3.71663	0.000201901	0.00178428
ENSG00000167291	220.313	0.55037	0.148078	3.71675	0.0002018	0.00178428
ENSG00000007520	368.064	-0.460528	0.123921	-3.71631	0.000202154	0.00178561
ENSG00000143621	969.401	-0.35753	0.0962196	-3.71577	0.000202586	0.00178852
ENSG00000107625	691.214	0.375586	0.101092	3.7153	0.000202965	0.00179096
ENSG00000105011	236.98	-0.429045	0.115514	-3.71423	0.000203821	0.00179761
ENSG00000170439	14.0976	-1.18659	0.31966	-3.71205	0.000205583	0.00181224
ENSG00000238227	424.474	-0.373643	0.100675	-3.7114	0.000206117	0.00181526
ENSG00000259834	25.0099	1.12453	0.302994	3.71138	0.000206133	0.00181526
ENSG00000078687	340.624	0.455926	0.122876	3.71045	0.000206892	0.00182011
ENSG00000225630	19.6631	-1.23377	0.332509	-3.71049	0.000206856	0.00182011
ENSG00000077147	688.791	-0.296062	0.0797943	-3.71031	0.000207003	0.00182017
ENSG00000188811	168.652	0.512763	0.138235	3.70936	0.000207782	0.0018261
ENSG00000230148	26.9213	1.14739	0.309431	3.70808	0.000208837	0.00183446
ENSG00000151729	97.3038	-0.628472	0.169519	-3.70738	0.000209418	0.00183863
ENSG00000062716	208.383	-0.491274	0.132569	-3.7058	0.000210727	0.0018492
ENSG00000117682	57.1145	-0.775515	0.209314	-3.70504	0.00021136	0.00185382
ENSG00000169567	3044.85	-0.359094	0.0969618	-3.70346	0.000212682	0.00186448
ENSG00000198846	13.7116	1.22451	0.330754	3.70218	0.000213752	0.00187292
ENSG00000160714	493.017	-0.410196	0.110813	-3.7017	0.000214164	0.0018756
ENSG00000182287	416.079	0.349945	0.0946051	3.69901	0.000216444	0.00189461
[truncated: 58,200 more rows]

## Sheet: 2.Filtered_DEGs_Control vs KD_2
Gene ID	log2FoldChange	padj	Fold change
ENSG00000252481	-2.48934	4.14875e-17	0.178088
ENSG00000186480	-2.12845	9.73016e-73	0.228704
ENSG00000204388	-2.06426	7.57019e-18	0.23911
ENSG00000104267	-2.03994	9.75722e-15	0.243174
ENSG00000130164	-1.8349	1.42828e-30	0.280312
ENSG00000210144	-1.83472	4.46894e-15	0.280345
ENSG00000115541	-1.74367	1.05781e-48	0.298609
ENSG00000198899	-1.73534	1.08275e-28	0.300337
ENSG00000120437	-1.70309	5.31252e-46	0.307128
ENSG00000109971	-1.69366	5.64874e-36	0.309142
ENSG00000161547	-1.68952	1.05781e-48	0.310029
ENSG00000114779	-1.66516	1.23711e-07	0.31531
ENSG00000112972	-1.5847	1.09188e-38	0.333393
ENSG00000159199	-1.55909	1.437e-40	0.339366
ENSG00000116133	-1.55794	8.1292e-30	0.339635
ENSG00000177700	-1.54238	2.29915e-26	0.343318
ENSG00000067064	-1.54185	8.89856e-16	0.343446
ENSG00000072274	-1.49798	6.61141e-29	0.35405
ENSG00000172893	-1.47886	8.26811e-34	0.358772
ENSG00000104356	-1.47812	1.10198e-31	0.358955
ENSG00000132768	-1.44903	4.30595e-20	0.366268
ENSG00000117450	-1.44679	1.55161e-65	0.366837
ENSG00000125148	-1.44111	2.60414e-17	0.368284
ENSG00000166963	-1.44067	6.51274e-12	0.368395
ENSG00000198736	-1.43988	6.75575e-12	0.368598
ENSG00000274997	-1.41959	0.000204545	0.373817
ENSG00000132603	-1.41691	6.66437e-12	0.374513
ENSG00000188229	-1.41005	1.17231e-30	0.376298
ENSG00000135454	-1.40211	2.50867e-06	0.378376
ENSG00000076662	-1.3953	8.21293e-05	0.380165
ENSG00000052802	-1.38719	5.62766e-15	0.382307
ENSG00000169710	-1.38682	1.49198e-53	0.382406
ENSG00000248527	-1.3741	0.00025209	0.385794
ENSG00000106003	-1.34216	0.00123756	0.39443
ENSG00000147383	-1.34191	7.5714e-13	0.394498
ENSG00000174871	-1.33883	0.000434338	0.395342
ENSG00000155368	-1.31029	1.04326e-50	0.403239
ENSG00000105447	-1.29625	8.27199e-16	0.407184
ENSG00000130489	-1.29577	6.42724e-19	0.407318
ENSG00000165271	-1.29083	1.86332e-10	0.408717
ENSG00000253954	-1.2868	0.00206367	0.409859
ENSG00000092068	-1.28545	5.24854e-06	0.410242
ENSG00000128228	-1.28405	1.45326e-12	0.410642
ENSG00000167553	-1.27306	1.15212e-36	0.413782
ENSG00000239672	-1.26692	5.76672e-31	0.415546
ENSG00000179832	-1.26408	0.000412776	0.416364
ENSG00000188603	-1.26365	1.93143e-07	0.41649
ENSG00000079459	-1.26062	4.8726e-23	0.417365
ENSG00000100292	-1.25248	0.000370688	0.419726
ENSG00000242574	-1.23867	0.000506623	0.423764
ENSG00000100116	-1.23835	8.12111e-09	0.423859
ENSG00000104549	-1.23797	3.9399e-23	0.42397
ENSG00000266495	-1.23518	0.00311581	0.424789
ENSG00000225630	-1.23377	0.00182011	0.425205
ENSG00000136943	-1.22871	7.66048e-10	0.426699
ENSG00000161981	-1.22714	1.76643e-14	0.427164
ENSG00000103018	-1.21916	3.15086e-09	0.429534
ENSG00000241945	-1.21703	0.000398644	0.430168
ENSG00000221303	-1.21461	0.00150899	0.43089
ENSG00000137124	-1.21242	1.00168e-10	0.431544
ENSG00000198695	-1.19525	1.18966e-19	0.43671
ENSG00000099797	-1.19172	2.90474e-09	0.437781
ENSG00000172922	-1.18874	2.06323e-16	0.438684
ENSG00000162129	-1.18849	1.71648e-05	0.438761
ENSG00000252712	-1.18812	0.00490427	0.438874
ENSG00000160193	-1.18786	1.96351e-14	0.438952
ENSG00000075234	-1.18669	5.60778e-07	0.439311
ENSG00000170439	-1.18659	0.00181224	0.439339
ENSG00000160818	-1.18176	5.4498e-42	0.440813
ENSG00000105520	-1.18043	1.20427e-05	0.441221
ENSG00000235043	-1.17504	0.00525087	0.442872
ENSG00000267458	-1.1746	0.00585806	0.443008
ENSG00000126522	-1.17293	2.23907e-06	0.443519
ENSG00000179218	-1.16821	2.08184e-35	0.444974
ENSG00000159228	-1.16396	1.02458e-12	0.446285
ENSG00000179403	-1.15909	0.00016452	0.447795
ENSG00000104833	-1.15859	0.00232724	0.447951
ENSG00000177108	-1.15763	5.24686e-07	0.448249
ENSG00000198807	-1.15497	0.0058989	0.449074
ENSG00000113161	-1.1533	3.20226e-14	0.449594
ENSG00000171223	-1.15144	1.46828e-05	0.450177
ENSG00000127824	-1.14969	5.05374e-08	0.450723
ENSG00000064601	-1.13758	1.25883e-06	0.454522
ENSG00000080824	-1.1321	1.04096e-59	0.456253
ENSG00000225697	-1.13106	5.13999e-06	0.456579
ENSG00000215544	-1.13087	0.00107448	0.456639
ENSG00000065057	-1.13004	7.33908e-09	0.456903
ENSG00000105287	-1.12733	1.85582e-06	0.457763
ENSG00000148803	-1.11862	4.59742e-07	0.460535
ENSG00000198712	-1.11778	3.50856e-33	0.460801
ENSG00000251733	-1.11441	0.00842798	0.461881
ENSG00000164687	-1.11241	6.19641e-10	0.46252
ENSG00000275029	-1.10465	0.000290165	0.465014
ENSG00000166510	-1.10339	0.00281527	0.465422
ENSG00000114767	-1.10276	1.66677e-05	0.465625
ENSG00000275180	-1.10075	0.00241377	0.466274
ENSG00000165280	-1.09944	1.2461e-27	0.466698
ENSG00000168906	-1.09925	7.80277e-14	0.466761
ENSG00000185813	-1.09886	1.52834e-05	0.466887
ENSG00000198938	-1.09636	1.58215e-26	0.467696
ENSG00000167515	-1.09635	4.26917e-20	0.467699
ENSG00000160211	-1.09355	4.8622e-07	0.468606
ENSG00000096384	-1.08943	1.32273e-36	0.469946
ENSG00000168389	-1.08791	0.00228631	0.470441
ENSG00000048162	-1.08764	4.68757e-12	0.470529
ENSG00000214796	-1.08658	0.000243047	0.470877
ENSG00000102096	-1.08301	6.00156e-08	0.472043
ENSG00000183431	-1.07835	6.61745e-19	0.473571
ENSG00000131473	-1.07665	1.78349e-38	0.47413
ENSG00000132002	-1.07294	2.27751e-12	0.47535
ENSG00000090273	-1.07138	1.7195e-14	0.475865
ENSG00000178921	-1.07033	9.3691e-11	0.476211
ENSG00000177556	-1.06874	2.74393e-15	0.476737
ENSG00000135930	-1.06188	1.74435e-16	0.479006
ENSG00000109066	-1.06166	0.0023367	0.47908
ENSG00000126267	-1.06117	3.64021e-18	0.479243
ENSG00000212907	-1.06083	2.67607e-17	0.479357
ENSG00000169689	-1.05815	1.01693e-15	0.480247
ENSG00000184076	-1.05584	4.39989e-11	0.481018
ENSG00000129195	-1.05508	1.2448e-05	0.48127
ENSG00000128626	-1.05362	8.44368e-13	0.481757
ENSG00000132330	-1.05299	0.00161924	0.481969
ENSG00000164976	-1.05265	2.85712e-05	0.482082
ENSG00000086061	-1.05187	2.45354e-27	0.482342
ENSG00000171848	-1.04889	6.42724e-19	0.48334
ENSG00000160233	-1.0473	1.57693e-05	0.483873
ENSG00000172428	-1.04515	2.00478e-16	0.484596
ENSG00000111684	-1.04501	3.19622e-10	0.484642
ENSG00000170906	-1.04446	5.47147e-07	0.484828
ENSG00000186792	-1.04433	0.00333579	0.484869
ENSG00000182551	-1.04263	3.69453e-19	0.485442
ENSG00000197417	-1.0415	0.00583931	0.485823
ENSG00000118640	-1.03622	3.2333e-06	0.487605
ENSG00000146828	-1.03339	1.28742e-05	0.488559
ENSG00000262902	-1.03304	0.00264336	0.488681
ENSG00000139219	-1.03287	0.000161686	0.488736
ENSG00000280152	-1.03098	0.00173716	0.489377
ENSG00000184937	-1.03072	0.00156021	0.489465
ENSG00000150779	-1.02684	3.39906e-12	0.490786
ENSG00000136840	-1.0251	1.16619e-05	0.491377
ENSG00000130429	-1.02424	5.9286e-08	0.491669
ENSG00000137267	-1.0236	1.06842e-08	0.491889
ENSG00000168653	-1.01848	6.99911e-27	0.493637
ENSG00000126953	-1.01772	5.00844e-06	0.493896
ENSG00000106268	-1.01754	1.72341e-06	0.493957
ENSG00000109062	-1.01649	0.000102539	0.494317
ENSG00000182481	-1.01622	3.29129e-15	0.494411
ENSG00000189306	-1.01538	2.37264e-16	0.494697
ENSG00000196230	-1.01407	1.69021e-33	0.495147
ENSG00000108528	-1.01037	2.0493e-11	0.496419
ENSG00000215417	-1.00955	4.938e-10	0.496701
ENSG00000184164	-1.00759	1.15437e-10	0.497377
ENSG00000108883	-1.00755	3.07407e-18	0.497392
ENSG00000164778	-1.00555	2.54025e-13	0.498079
ENSG00000136270	-1.00248	7.982e-13	0.49914
ENSG00000234518	-1.00232	0.00700337	0.499197
ENSG00000131043	-1.00194	6.67574e-07	0.499329
ENSG00000065154	-1.00119	2.7167e-06	0.499589
ENSG00000100028	-1.00031	2.73617e-22	0.499894
ENSG00000161980	-0.993187	1.64803e-20	0.502367
ENSG00000203760	-0.992277	1.59593e-12	0.502684
ENSG00000147155	-0.991938	2.46279e-10	0.502802
ENSG00000120694	-0.986414	3.16216e-13	0.504731
ENSG00000134809	-0.986009	7.92248e-07	0.504872
ENSG00000185347	-0.984949	0.000120324	0.505243
ENSG00000103966	-0.982253	0.00276413	0.506189
ENSG00000173465	-0.980724	3.72456e-05	0.506725
ENSG00000099977	-0.979751	2.4941e-22	0.507067
ENSG00000075624	-0.979051	1.46785e-09	0.507313
ENSG00000106266	-0.977686	2.57184e-05	0.507794
ENSG00000242485	-0.975607	3.62308e-14	0.508526
ENSG00000103356	-0.974236	1.74496e-06	0.509009
ENSG00000136718	-0.972946	1.54829e-09	0.509465
ENSG00000116455	-0.971027	5.74835e-06	0.510143
ENSG00000117877	-0.970999	9.39402e-11	0.510153
ENSG00000186193	-0.968632	1.15582e-14	0.51099
ENSG00000184481	-0.968476	3.73084e-05	0.511046
ENSG00000100413	-0.967738	2.35343e-10	0.511307
ENSG00000143569	-0.967124	2.14929e-17	0.511525
ENSG00000111669	-0.966735	6.78809e-21	0.511663
ENSG00000070495	-0.965674	3.26255e-05	0.512039
ENSG00000125845	-0.962615	0.00395452	0.513126
ENSG00000254858	-0.962355	0.00114233	0.513219
ENSG00000186834	-0.959738	1.11575e-09	0.51415
ENSG00000100304	-0.959154	4.62779e-13	0.514358
ENSG00000166166	-0.958951	0.000146655	0.514431
ENSG00000198948	-0.956582	0.00803962	0.515276
ENSG00000175768	-0.956513	0.00015039	0.515301
ENSG00000160446	-0.955513	7.35043e-05	0.515658
ENSG00000141522	-0.955308	8.43656e-09	0.515732
ENSG00000168439	-0.953639	1.32871e-12	0.516329
ENSG00000160285	-0.952718	6.5856e-05	0.516658
ENSG00000177971	-0.952526	7.66346e-24	0.516727
ENSG00000261732	-0.950047	0.00986621	0.517615
ENSG00000165688	-0.948546	3.30776e-06	0.518154
ENSG00000150990	-0.947127	2.92339e-07	0.518664
ENSG00000132507	-0.946805	6.15719e-08	0.51878
ENSG00000143977	-0.944509	7.81649e-13	0.519606
ENSG00000126749	-0.943329	1.19341e-08	0.520032
ENSG00000189403	-0.942456	1.96195e-26	0.520346
ENSG00000178538	-0.941905	2.44599e-08	0.520545
ENSG00000198715	-0.941153	5.33233e-10	0.520816
ENSG00000079435	-0.93825	0.00152079	0.521866
ENSG00000157020	-0.935179	1.8314e-11	0.522978
ENSG00000049656	-0.934456	3.50044e-17	0.52324
ENSG00000124145	-0.934077	2.84955e-05	0.523377
ENSG00000125968	-0.933154	4.33241e-05	0.523712
ENSG00000198931	-0.931356	1.02584e-13	0.524365
ENSG00000100029	-0.930588	2.60401e-07	0.524645
ENSG00000100216	-0.930095	2.51586e-25	0.524824
ENSG00000164880	-0.927955	0.0038038	0.525603
ENSG00000104722	-0.927171	4.32554e-14	0.525889
ENSG00000157193	-0.924987	5.03066e-05	0.526685
ENSG00000123416	-0.924321	2.8096e-21	0.526929
ENSG00000069482	-0.924039	5.4584e-08	0.527032
ENSG00000126247	-0.92322	3.89949e-19	0.527331
ENSG00000277534	-0.920482	0.00365765	0.528332
ENSG00000065526	-0.919235	3.26936e-16	0.528789
ENSG00000103415	-0.917411	3.34982e-09	0.529458
ENSG00000183751	-0.915808	0.000168991	0.530047
ENSG00000167173	-0.914733	1.15949e-05	0.530442
ENSG00000138074	-0.914465	3.17343e-07	0.53054
ENSG00000254986	-0.914139	9.64387e-06	0.53066
ENSG00000167114	-0.912007	0.000385184	0.531445
ENSG00000068078	-0.911245	3.39882e-08	0.531726
ENSG00000108592	-0.909844	1.04829e-13	0.532243
ENSG00000169972	-0.908108	0.00152383	0.532884
ENSG00000129968	-0.90803	0.00957282	0.532912
ENSG00000141741	-0.907526	7.67652e-09	0.533098
ENSG00000184752	-0.90727	3.55515e-06	0.533193
ENSG00000090020	-0.907048	0.00152261	0.533275
ENSG00000172366	-0.900931	5.03511e-07	0.535541
ENSG00000148840	-0.90077	4.04281e-06	0.535601
ENSG00000160072	-0.90046	0.000303318	0.535716
ENSG00000140157	-0.90017	1.33377e-09	0.535824
ENSG00000128973	-0.897971	1.35335e-07	0.536641
ENSG00000214026	-0.897405	0.00474016	0.536851
ENSG00000167552	-0.89434	1.92602e-11	0.537993
ENSG00000173915	-0.893733	1.2348e-06	0.53822
ENSG00000198805	-0.891363	9.45605e-07	0.539104
ENSG00000198727	-0.891291	0.000606076	0.539132
ENSG00000183048	-0.88967	0.000265802	0.539738
ENSG00000100567	-0.88901	1.25887e-12	0.539984
ENSG00000241468	-0.887571	1.63726e-07	0.540524
ENSG00000118946	-0.887085	0.00876196	0.540706
ENSG00000164062	-0.88696	8.40065e-09	0.540752
ENSG00000133265	-0.886867	0.00011955	0.540787
ENSG00000106348	-0.885472	1.06168e-08	0.54131
ENSG00000100897	-0.883638	4.64664e-09	0.541999
ENSG00000257954	-0.883144	0.00221496	0.542185
ENSG00000005022	-0.882066	2.08714e-07	0.54259
ENSG00000007376	-0.881204	4.19691e-07	0.542914
ENSG00000167112	-0.880929	1.25792e-05	0.543018
ENSG00000081059	-0.879566	0.000216656	0.543531
ENSG00000178977	-0.878541	0.000237163	0.543917
ENSG00000075043	-0.87699	1.98838e-05	0.544502
ENSG00000105355	-0.876723	6.13497e-07	0.544603
ENSG00000155846	-0.876716	1.74617e-09	0.544606
ENSG00000132196	-0.876688	0.00620288	0.544616
ENSG00000087191	-0.874651	1.93392e-11	0.545386
ENSG00000142634	-0.873285	0.00138774	0.545902
ENSG00000065989	-0.872503	0.000164675	0.546198
ENSG00000142168	-0.871824	3.49618e-46	0.546455
ENSG00000183978	-0.871362	1.44435e-10	0.54663
ENSG00000103005	-0.871048	3.09098e-07	0.54675
ENSG00000157014	-0.870908	4.44442e-08	0.546803
ENSG00000101220	-0.870762	0.00288108	0.546858
ENSG00000162063	-0.868102	1.88057e-10	0.547867
ENSG00000071539	-0.867354	2.3265e-05	0.548151
ENSG00000105364	-0.867135	1.82691e-12	0.548235
ENSG00000170027	-0.866559	8.27199e-16	0.548453
ENSG00000213300	-0.866454	0.00967087	0.548494
ENSG00000187024	-0.865987	0.00606969	0.548671
ENSG00000198176	-0.865447	4.39169e-15	0.548876
ENSG00000154518	-0.865143	2.12845e-16	0.548992
ENSG00000105607	-0.864816	0.000579396	0.549116
ENSG00000085063	-0.864171	1.00754e-05	0.549362
ENSG00000090266	-0.864123	1.01144e-17	0.54938
ENSG00000134333	-0.861894	7.29079e-12	0.55023
ENSG00000034510	-0.861857	2.68759e-27	0.550244
ENSG00000090316	-0.857784	5.79082e-07	0.5518
ENSG00000169738	-0.857587	1.85197e-06	0.551875
ENSG00000114383	-0.856724	1.41027e-08	0.552205
ENSG00000116161	-0.856674	4.3791e-26	0.552224
ENSG00000241553	-0.854064	4.82007e-13	0.553224
ENSG00000004478	-0.85126	1.7195e-14	0.5543
ENSG00000142657	-0.851073	9.40874e-05	0.554372
ENSG00000158109	-0.850516	0.00255518	0.554586
ENSG00000196262	-0.848623	5.74274e-11	0.555314
ENSG00000117318	-0.847972	6.23206e-11	0.555565
ENSG00000128294	-0.847219	0.0048678	0.555855
ENSG00000092841	-0.846424	3.36215e-14	0.556162
ENSG00000170425	-0.846336	0.00865909	0.556195
ENSG00000140451	-0.843659	0.00124779	0.557229
ENSG00000171453	-0.841521	7.23926e-09	0.558055
ENSG00000110092	-0.841362	1.18725e-09	0.558116
ENSG00000244462	-0.840621	1.92821e-10	0.558403
ENSG00000135723	-0.839547	7.3057e-10	0.558819
ENSG00000142669	-0.839188	0.00325825	0.558958
ENSG00000084207	-0.838277	7.55799e-24	0.559311
ENSG00000127774	-0.838039	3.59204e-11	0.559403
ENSG00000198721	-0.837598	8.87348e-14	0.559574
ENSG00000115255	-0.835854	0.00058125	0.560251
ENSG00000213190	-0.835031	6.7849e-05	0.560571
ENSG00000198886	-0.834879	2.47913e-09	0.56063
ENSG00000124299	-0.833954	0.000326745	0.56099
ENSG00000160214	-0.833563	8.08958e-10	0.561142
ENSG00000109099	-0.833539	0.000167473	0.561151
ENSG00000128891	-0.833538	0.00122168	0.561151
ENSG00000184009	-0.832719	2.8339e-16	0.56147
ENSG00000145912	-0.832028	6.06068e-11	0.561739
ENSG00000111845	-0.831822	7.938e-06	0.561819
ENSG00000154146	-0.830644	0.000501665	0.562278
ENSG00000243449	-0.829828	5.29204e-07	0.562596
ENSG00000165264	-0.829395	0.00083422	0.562765
ENSG00000130821	-0.829132	3.06626e-05	0.562868
ENSG00000180992	-0.828642	6.13308e-09	0.563059
ENSG00000144736	-0.827187	9.95096e-09	0.563627
ENSG00000006744	-0.826789	4.54843e-07	0.563783
ENSG00000273568	-0.826536	0.00889571	0.563882
ENSG00000272031	-0.825544	0.00128556	0.564269
ENSG00000228474	-0.825487	7.6261e-05	0.564292
ENSG00000148334	-0.825305	0.000183968	0.564363
ENSG00000169020	-0.825047	4.938e-10	0.564464
ENSG00000228253	-0.82476	0.00147824	0.564576
ENSG00000171421	-0.823687	0.000474485	0.564996
ENSG00000143319	-0.823629	5.28522e-11	0.565019
ENSG00000196743	-0.821856	4.55019e-07	0.565714
ENSG00000213397	-0.821693	3.97981e-08	0.565778
ENSG00000101084	-0.821505	0.000143309	0.565851
ENSG00000174744	-0.820268	2.46135e-05	0.566337
ENSG00000120800	-0.82004	9.33371e-08	0.566426
ENSG00000240616	-0.819541	0.000351991	0.566622
ENSG00000215251	-0.819527	4.37529e-05	0.566628
ENSG00000261236	-0.81825	3.80077e-08	0.567129
ENSG00000131495	-0.818164	5.35406e-06	0.567163
ENSG00000111424	-0.817377	0.00241899	0.567473
ENSG00000172115	-0.815712	5.37925e-17	0.568128
ENSG00000125931	-0.813733	1.19031e-09	0.568908
ENSG00000122965	-0.813313	1.86059e-07	0.569074
ENSG00000152661	-0.811693	0.00851248	0.569713
ENSG00000198804	-0.811678	2.16066e-28	0.569719
ENSG00000166136	-0.810513	1.72999e-13	0.570179
ENSG00000174917	-0.809824	0.00191456	0.570451
ENSG00000163468	-0.809688	6.58226e-35	0.570505
ENSG00000170522	-0.8086	7.49117e-05	0.570936
ENSG00000149357	-0.807377	1.59593e-12	0.57142
ENSG00000125445	-0.806353	7.69428e-10	0.571825
ENSG00000103642	-0.804864	0.000240711	0.572416
ENSG00000174276	-0.803544	0.00234688	0.57294
ENSG00000088986	-0.803434	3.19563e-09	0.572984
ENSG00000182117	-0.803413	1.61173e-06	0.572992
ENSG00000177666	-0.803223	8.85728e-06	0.573068
ENSG00000175866	-0.802102	0.000279919	0.573513
ENSG00000129235	-0.801413	9.90342e-07	0.573787
ENSG00000254901	-0.801109	0.000351264	0.573908
ENSG00000064666	-0.79985	0.00101728	0.574409
ENSG00000130312	-0.799628	1.82482e-08	0.574497
ENSG00000184840	-0.799598	1.05771e-21	0.574509
ENSG00000213563	-0.799296	1.90784e-07	0.574629
ENSG00000100344	-0.797093	1.62128e-06	0.575508
ENSG00000015475	-0.797069	0.000504101	0.575517
ENSG00000226950	-0.795672	1.57916e-06	0.576075
ENSG00000170619	-0.794922	0.00117223	0.576374
ENSG00000132963	-0.79437	5.37789e-19	0.576595
ENSG00000174516	-0.794257	0.0085112	0.57664
ENSG00000140691	-0.792996	0.0031612	0.577144
ENSG00000277972	-0.792924	7.28755e-05	0.577173
ENSG00000180098	-0.79248	2.91308e-06	0.577351
ENSG00000182871	-0.791571	0.0096492	0.577715
ENSG00000155115	-0.790944	5.78848e-14	0.577966
ENSG00000100294	-0.790919	2.52154e-05	0.577976
ENSG00000131467	-0.790278	4.64845e-16	0.578233
ENSG00000167136	-0.790229	3.6701e-06	0.578252
ENSG00000073578	-0.790158	1.92443e-08	0.578281
ENSG00000059145	-0.789412	0.00155292	0.57858
ENSG00000119812	-0.788951	3.35629e-09	0.578765
ENSG00000129625	-0.788943	5.76777e-09	0.578768
ENSG00000112695	-0.78869	1.4862e-11	0.578869
ENSG00000104979	-0.787634	4.39989e-11	0.579294
ENSG00000167272	-0.78734	2.60394e-07	0.579411
ENSG00000178209	-0.787119	3.83171e-06	0.5795
ENSG00000174775	-0.786412	6.075e-06	0.579784
ENSG00000182544	-0.783729	0.00110081	0.580863
ENSG00000125743	-0.783037	2.24666e-07	0.581142
ENSG00000179115	-0.782744	1.18302e-14	0.58126
ENSG00000133863	-0.781347	3.78204e-05	0.581823
ENSG00000133935	-0.779976	5.71516e-06	0.582376
ENSG00000204386	-0.779752	0.000692622	0.582467
ENSG00000171109	-0.77952	8.37404e-06	0.58256
ENSG00000198840	-0.779058	2.5604e-09	0.582747
ENSG00000160753	-0.778662	0.000123697	0.582907
ENSG00000108590	-0.777719	5.0337e-05	0.583288
ENSG00000117394	-0.776337	0.00559353	0.583847
ENSG00000136261	-0.776334	7.47836e-14	0.583849
ENSG00000196313	-0.775796	1.33979e-07	0.584066
ENSG00000117682	-0.775515	0.00185382	0.58418
ENSG00000053371	-0.775366	4.00783e-07	0.58424
ENSG00000142684	-0.774447	0.000149815	0.584613
ENSG00000274523	-0.772275	1.2426e-05	0.585493
ENSG00000011009	-0.771743	0.000208392	0.58571
ENSG00000100865	-0.771426	0.000240814	0.585838
ENSG00000141560	-0.769843	0.00027349	0.586481
ENSG00000198951	-0.769511	8.01927e-05	0.586616
ENSG00000114993	-0.769326	0.000143309	0.586691
ENSG00000163812	-0.768566	5.06255e-10	0.587001
ENSG00000276045	-0.768022	0.00303341	0.587222
ENSG00000150768	-0.767906	1.11045e-05	0.587269
ENSG00000227057	-0.766004	1.28742e-05	0.588044
ENSG00000130731	-0.765912	1.06842e-08	0.588082
ENSG00000172757	-0.765314	2.60853e-23	0.588325
ENSG00000197879	-0.764834	1.42333e-07	0.588521
ENSG00000118402	-0.764573	5.45227e-05	0.588627
ENSG00000139971	-0.761896	0.00679238	0.589721
ENSG00000233461	-0.761556	0.000556493	0.58986
ENSG00000132341	-0.761411	1.82553e-19	0.589919
ENSG00000123136	-0.761351	1.07921e-07	0.589943
ENSG00000135414	-0.761212	1.25884e-06	0.590001
ENSG00000103174	-0.761171	0.00155149	0.590017
ENSG00000115107	-0.759875	0.00343998	0.590548
ENSG00000109084	-0.7597	1.55308e-10	0.590619
ENSG00000166347	-0.759536	7.19455e-11	0.590686
ENSG00000196715	-0.759346	5.08905e-10	0.590764
ENSG00000174243	-0.758212	1.17762e-06	0.591229
ENSG00000114867	-0.756388	6.33544e-15	0.591977
ENSG00000160213	-0.755878	2.37275e-15	0.592186
ENSG00000149503	-0.754651	0.00123756	0.59269
ENSG00000169902	-0.75426	0.00620288	0.59285
ENSG00000138777	-0.753937	2.45643e-06	0.592983
ENSG00000004779	-0.752455	8.82211e-17	0.593592
ENSG00000123353	-0.750412	0.000461548	0.594434
ENSG00000105173	-0.750324	0.000396752	0.59447
ENSG00000102898	-0.749204	1.27755e-06	0.594932
ENSG00000129559	-0.748816	1.15032e-08	0.595092
ENSG00000075914	-0.747289	4.96748e-07	0.595722
ENSG00000115875	-0.745771	4.51636e-09	0.596349
ENSG00000254470	-0.744986	0.00319822	0.596674
ENSG00000160050	-0.744113	0.000591618	0.597035
ENSG00000179271	-0.742253	1.38017e-08	0.597805
ENSG00000186470	-0.742162	0.000934144	0.597843
ENSG00000185825	-0.74187	2.53004e-11	0.597964
ENSG00000087087	-0.740641	2.34034e-16	0.598473
ENSG00000106588	-0.740554	0.000474485	0.598509
ENSG00000122694	-0.740218	0.0054724	0.598649
ENSG00000142188	-0.740194	0.000135777	0.598659
ENSG00000196943	-0.739948	0.00190654	0.598761
ENSG00000172331	-0.739808	0.00116384	0.598819
ENSG00000160752	-0.739576	3.99864e-10	0.598915
ENSG00000178896	-0.739501	2.38815e-05	0.598947
ENSG00000112081	-0.739253	1.3433e-10	0.59905
ENSG00000099194	-0.73807	4.68684e-18	0.599541
ENSG00000144120	-0.73713	7.54538e-05	0.599932
ENSG00000117410	-0.736408	3.51172e-06	0.600232
ENSG00000168496	-0.736334	3.17082e-12	0.600263
ENSG00000114023	-0.735899	2.93515e-08	0.600444
ENSG00000172932	-0.735575	0.00985323	0.600579
ENSG00000187531	-0.735297	0.000853578	0.600694
ENSG00000130165	-0.734746	6.52267e-06	0.600924
ENSG00000100056	-0.733755	0.00294206	0.601337
ENSG00000113732	-0.731829	4.65759e-08	0.60214
ENSG00000147669	-0.731779	8.01407e-07	0.602161
ENSG00000189159	-0.727698	3.40197e-11	0.603867
ENSG00000174238	-0.726956	8.35506e-08	0.604177
ENSG00000132361	-0.725924	3.51867e-08	0.60461
ENSG00000140497	-0.725723	8.24423e-06	0.604694
ENSG00000086504	-0.72499	0.000991427	0.605001
ENSG00000100804	-0.724468	6.4625e-11	0.60522
ENSG00000170445	-0.724003	0.000174518	0.605415
ENSG00000105676	-0.723967	0.000794202	0.60543
ENSG00000160131	-0.723865	5.59744e-14	0.605473
ENSG00000011376	-0.723412	5.95721e-05	0.605664
ENSG00000183688	-0.72337	2.21865e-09	0.605681
ENSG00000177156	-0.72193	6.77873e-10	0.606286
ENSG00000213977	-0.721879	0.00249401	0.606307
ENSG00000163882	-0.721135	1.9577e-06	0.60662
ENSG00000198874	-0.720554	1.6359e-05	0.606865
ENSG00000183283	-0.720211	3.4515e-08	0.607008
ENSG00000104960	-0.7202	1.84278e-06	0.607013
ENSG00000101347	-0.720094	4.00673e-08	0.607058
ENSG00000161179	-0.719796	3.05697e-07	0.607183
ENSG00000164961	-0.719668	0.00167053	0.607237
ENSG00000262919	-0.719553	6.13778e-06	0.607286
ENSG00000111412	-0.718909	1.62703e-06	0.607557
ENSG00000100994	-0.717703	0.000698596	0.608065
ENSG00000099800	-0.7168	5.5365e-14	0.608446
ENSG00000173692	-0.716738	4.58727e-12	0.608472
ENSG00000145979	-0.716294	0.000299224	0.608659
ENSG00000113356	-0.715009	2.56677e-06	0.609201
ENSG00000123131	-0.714104	3.69271e-07	0.609584
ENSG00000100109	-0.713763	0.000109661	0.609728
ENSG00000168101	-0.713427	9.93824e-06	0.60987
ENSG00000179163	-0.713142	0.000232894	0.60999
ENSG00000130810	-0.712827	0.00500996	0.610123
ENSG00000099901	-0.712364	4.89815e-06	0.610319
ENSG00000151366	-0.711924	3.69627e-06	0.610505
ENSG00000136877	-0.711531	0.00026002	0.610672
ENSG00000171302	-0.711406	2.46592e-05	0.610725
ENSG00000179958	-0.710668	2.17721e-13	0.611037
ENSG00000198786	-0.70913	8.59177e-05	0.611689
ENSG00000110921	-0.708896	0.00490954	0.611788
ENSG00000109519	-0.708413	5.12111e-08	0.611993
ENSG00000183011	-0.708019	9.6268e-09	0.61216
ENSG00000125356	-0.707727	5.82799e-06	0.612284
ENSG00000162413	-0.70762	0.00172721	0.61233
ENSG00000184207	-0.707496	1.32656e-09	0.612382
ENSG00000235173	-0.70739	0.00107973	0.612427
ENSG00000179950	-0.706872	8.33184e-12	0.612647
ENSG00000155380	-0.706234	2.72614e-17	0.612918
ENSG00000114686	-0.705464	1.70155e-07	0.613245
ENSG00000101003	-0.705123	6.01195e-06	0.61339
ENSG00000114738	-0.704634	0.000106524	0.613598
ENSG00000181817	-0.704505	0.0010005	0.613653
ENSG00000169230	-0.704469	2.82743e-13	0.613668
ENSG00000134508	-0.704312	7.39659e-05	0.613735
ENSG00000079462	-0.702771	1.18289e-07	0.614391
ENSG00000126457	-0.70242	1.41429e-05	0.61454
ENSG00000170606	-0.701393	1.15744e-09	0.614978
ENSG00000214160	-0.700959	6.1008e-06	0.615163
ENSG00000040633	-0.69895	0.000106248	0.616021
ENSG00000166165	-0.698931	2.02115e-09	0.616028
ENSG00000115762	-0.698924	3.78204e-05	0.616031
ENSG00000169684	-0.698728	0.000112064	0.616115
ENSG00000113048	-0.697642	1.27805e-11	0.616579
ENSG00000122952	-0.697281	5.13624e-07	0.616733
ENSG00000188186	-0.697216	6.55465e-09	0.616761
ENSG00000204977	-0.697169	2.01331e-05	0.616781
ENSG00000023041	-0.69705	3.59547e-06	0.616832
ENSG00000152056	-0.696162	0.00968825	0.617212
ENSG00000177830	-0.696019	1.12868e-08	0.617273
ENSG00000100416	-0.695908	4.98995e-05	0.617321
ENSG00000029363	-0.693154	1.74102e-09	0.6185
ENSG00000127948	-0.692528	5.33962e-05	0.618769
ENSG00000164933	-0.692261	0.00132641	0.618883
ENSG00000115053	-0.692137	6.04962e-27	0.618937
ENSG00000148335	-0.692115	6.25343e-06	0.618946
ENSG00000172301	-0.691535	9.76278e-09	0.619195
ENSG00000163866	-0.690801	0.00174379	0.61951
ENSG00000185803	-0.690302	0.000192202	0.619724
ENSG00000100591	-0.690165	1.05655e-09	0.619783
ENSG00000100395	-0.689565	1.22864e-05	0.620041
ENSG00000033050	-0.688713	6.55605e-08	0.620407
ENSG00000088305	-0.688247	0.000632326	0.620607
ENSG00000123364	-0.688136	0.0043499	0.620655
ENSG00000020129	-0.688091	0.000396944	0.620674
ENSG00000165060	-0.687682	0.000101128	0.620851
ENSG00000198168	-0.687582	1.91024e-08	0.620893
ENSG00000152944	-0.687375	0.00708368	0.620983
ENSG00000041802	-0.686971	1.61331e-07	0.621156
ENSG00000113552	-0.686969	1.13131e-09	0.621157
ENSG00000188986	-0.685999	0.000122085	0.621575
ENSG00000149577	-0.685727	0.00411575	0.621693
ENSG00000198832	-0.685048	0.00307069	0.621985
ENSG00000011007	-0.684638	6.62651e-06	0.622162
ENSG00000148343	-0.68434	0.00737239	0.62229
ENSG00000141759	-0.684123	9.02791e-06	0.622384
ENSG00000214253	-0.684024	0.000270552	0.622427
ENSG00000176014	-0.682924	2.24666e-05	0.622902
ENSG00000131236	-0.682517	1.96275e-07	0.623077
ENSG00000178952	-0.681438	8.35984e-10	0.623543
ENSG00000136875	-0.681268	8.45139e-06	0.623617
ENSG00000087842	-0.679825	0.000612086	0.624241
ENSG00000176182	-0.679485	0.000156163	0.624388
ENSG00000197170	-0.67942	1.68836e-05	0.624416
ENSG00000140365	-0.678634	4.9573e-09	0.624756
ENSG00000107130	-0.67851	4.07226e-05	0.62481
ENSG00000095319	-0.678107	6.03468e-05	0.624985
ENSG00000159720	-0.675355	4.1884e-05	0.626178
ENSG00000230989	-0.675225	9.08177e-15	0.626234
ENSG00000100104	-0.675099	0.000599993	0.626289
ENSG00000178449	-0.67433	1.25884e-06	0.626623
ENSG00000163956	-0.674197	2.23321e-09	0.626681
ENSG00000176058	-0.673375	0.000882474	0.627038
ENSG00000105053	-0.673082	0.000251187	0.627165
ENSG00000213585	-0.672713	1.23424e-07	0.627326
ENSG00000197312	-0.671283	1.51338e-05	0.627948
ENSG00000164048	-0.67073	0.00633463	0.628189
ENSG00000170502	-0.670627	0.00256324	0.628233
ENSG00000145555	-0.670456	2.65326e-07	0.628308
ENSG00000104332	-0.670241	0.000581241	0.628402
ENSG00000125912	-0.670029	3.08863e-07	0.628494
ENSG00000143222	-0.669843	2.53004e-11	0.628575
ENSG00000122873	-0.669706	5.71229e-10	0.628635
ENSG00000130770	-0.669108	1.96142e-14	0.628895
ENSG00000124608	-0.669102	0.000717771	0.628898
ENSG00000117592	-0.668591	6.42343e-11	0.629121
ENSG00000134375	-0.668465	2.08495e-08	0.629176
ENSG00000167085	-0.668286	8.06681e-11	0.629254
ENSG00000128050	-0.667356	1.66305e-08	0.62966
ENSG00000138413	-0.666578	0.000184804	0.629999
ENSG00000131148	-0.666004	8.35506e-08	0.63025
ENSG00000117143	-0.66492	0.000112259	0.630724
ENSG00000173786	-0.664749	0.00023998	0.630798
ENSG00000182154	-0.663407	8.91896e-06	0.631386
ENSG00000168924	-0.663206	8.35506e-08	0.631474
ENSG00000082153	-0.663077	9.64387e-06	0.63153
ENSG00000125485	-0.662096	0.00325293	0.631959
ENSG00000105618	-0.661988	3.07806e-05	0.632007
ENSG00000100075	-0.661569	1.01871e-05	0.63219
ENSG00000156411	-0.660654	1.60734e-08	0.632591
ENSG00000131462	-0.660459	4.23216e-08	0.632677
ENSG00000214706	-0.660127	4.74322e-07	0.632823
ENSG00000117280	-0.659972	2.40264e-05	0.63289
ENSG00000263001	-0.659845	0.00280439	0.632946
ENSG00000136213	-0.659617	0.00264192	0.633046
ENSG00000162704	-0.659341	2.15377e-09	0.633168
ENSG00000170791	-0.658721	1.59608e-09	0.63344
ENSG00000160113	-0.658523	2.12685e-07	0.633527
ENSG00000156471	-0.657668	1.58137e-09	0.633902
ENSG00000142002	-0.657578	0.000198235	0.633942
ENSG00000145494	-0.656752	2.85462e-08	0.634305
ENSG00000106263	-0.656543	1.75307e-12	0.634397
ENSG00000108788	-0.656279	3.21185e-05	0.634513
ENSG00000171246	-0.656191	0.000273172	0.634551
ENSG00000140995	-0.655191	0.000444496	0.634991
ENSG00000108179	-0.65504	7.93951e-10	0.635058
ENSG00000142207	-0.654788	2.3288e-05	0.635169
ENSG00000169217	-0.654628	4.88026e-07	0.635239
ENSG00000115415	-0.654516	3.14763e-06	0.635288
ENSG00000134057	-0.654195	9.23919e-10	0.63543
ENSG00000168036	-0.653844	5.62776e-08	0.635585
ENSG00000010165	-0.6533	0.00152261	0.635824
ENSG00000130706	-0.651599	5.29034e-09	0.636575
ENSG00000103202	-0.651457	1.10561e-07	0.636637
ENSG00000163900	-0.650944	0.000979877	0.636863
ENSG00000102317	-0.650597	9.12465e-12	0.637017
ENSG00000174177	-0.650449	0.0013293	0.637082
ENSG00000130985	-0.65029	1.08779e-11	0.637152
ENSG00000140264	-0.649855	8.19047e-08	0.637345
ENSG00000067992	-0.649451	0.00792786	0.637523
ENSG00000144567	-0.648957	0.000819345	0.637741
ENSG00000074800	-0.648617	6.96782e-11	0.637891
ENSG00000091317	-0.64832	3.04236e-09	0.638023
ENSG00000188976	-0.648183	2.06813e-06	0.638083
ENSG00000198157	-0.648064	1.01258e-07	0.638136
ENSG00000229833	-0.64751	0.000132898	0.638381
ENSG00000105171	-0.647373	0.000198235	0.638442
ENSG00000266472	-0.647106	6.36048e-11	0.63856
ENSG00000146386	-0.646546	3.16164e-05	0.638808
ENSG00000101247	-0.645723	0.00640423	0.639172
ENSG00000116288	-0.645365	6.42343e-11	0.639331
ENSG00000150456	-0.644973	0.00983226	0.639505
ENSG00000115194	-0.644904	0.000905887	0.639535
ENSG00000167721	-0.644232	5.57665e-05	0.639833
ENSG00000186716	-0.643936	0.00016109	0.639965
ENSG00000164338	-0.643703	0.000520939	0.640068
ENSG00000078668	-0.643576	1.47436e-07	0.640124
ENSG00000110958	-0.643485	1.59593e-12	0.640165
ENSG00000148331	-0.643466	0.000754683	0.640173
ENSG00000141994	-0.642983	0.00846472	0.640387
ENSG00000123179	-0.642703	0.0021443	0.640512
ENSG00000112096	-0.642471	7.5368e-06	0.640615
ENSG00000123989	-0.642259	0.00129525	0.640709
ENSG00000196497	-0.642045	0.00280201	0.640804
ENSG00000127586	-0.641884	2.64993e-06	0.640875
ENSG00000106400	-0.641849	2.70057e-05	0.640891
ENSG00000142186	-0.641711	2.00366e-05	0.640952
ENSG00000165716	-0.641657	0.000174518	0.640976
ENSG00000125995	-0.64138	1.82493e-09	0.641099
ENSG00000206053	-0.640865	2.58958e-07	0.641329
ENSG00000112578	-0.640637	0.000513741	0.64143
ENSG00000170293	-0.64026	0.000472242	0.641597
ENSG00000073060	-0.639619	5.5671e-05	0.641883
ENSG00000141012	-0.639384	0.00644751	0.641987
ENSG00000129347	-0.63901	0.000252149	0.642154
ENSG00000184990	-0.638902	2.91308e-06	0.642202
ENSG00000143106	-0.637703	0.00396908	0.642735
ENSG00000103326	-0.636678	0.000275363	0.643192
ENSG00000197451	-0.63651	3.07392e-10	0.643267
ENSG00000076641	-0.635956	2.6979e-05	0.643514
ENSG00000143549	-0.635247	8.79305e-05	0.643831
ENSG00000123064	-0.634917	3.02186e-09	0.643978
ENSG00000083444	-0.634444	0.0033012	0.644189
ENSG00000170860	-0.633838	2.47116e-09	0.64446
ENSG00000196976	-0.633246	2.9487e-05	0.644724
ENSG00000110104	-0.633098	1.45983e-05	0.64479
ENSG00000084090	-0.632502	2.16439e-13	0.645057
ENSG00000165672	-0.632301	0.00323126	0.645146
ENSG00000113758	-0.632245	1.90903e-06	0.645172
ENSG00000139842	-0.632091	0.00020684	0.645241
ENSG00000171861	-0.631938	0.0034017	0.645309
ENSG00000106605	-0.631906	0.00134432	0.645323
ENSG00000076604	-0.631643	0.000740589	0.645441
ENSG00000104884	-0.631365	0.00368037	0.645565
ENSG00000078808	-0.631013	8.46844e-09	0.645723
ENSG00000272711	-0.629788	0.00859015	0.646271
ENSG00000173113	-0.629671	1.13882e-19	0.646324
ENSG00000131100	-0.62943	9.29837e-07	0.646432
ENSG00000198911	-0.629418	7.76034e-05	0.646437
ENSG00000112984	-0.62936	0.000192888	0.646463
ENSG00000131174	-0.629118	1.19031e-09	0.646572
ENSG00000174437	-0.629033	1.34105e-09	0.64661
ENSG00000115350	-0.628909	0.00486105	0.646665
ENSG00000151729	-0.628472	0.00183863	0.646861
ENSG00000008405	-0.628372	0.00678554	0.646906
ENSG00000109929	-0.628005	0.00056442	0.64707
ENSG00000179409	-0.627791	3.23715e-06	0.647167
ENSG00000162062	-0.627031	0.00347047	0.647508
ENSG00000177469	-0.626858	0.00214706	0.647585
ENSG00000177192	-0.626693	1.14344e-06	0.647659
ENSG00000175756	-0.626373	0.00161201	0.647803
ENSG00000182004	-0.62618	0.000115764	0.64789
ENSG00000117118	-0.625978	0.000551169	0.64798
ENSG00000127418	-0.625731	0.000887106	0.648091
ENSG00000133027	-0.625505	0.00933291	0.648193
ENSG00000146731	-0.625226	1.51172e-10	0.648318
ENSG00000101361	-0.624942	4.02556e-13	0.648446
ENSG00000129250	-0.624206	1.71582e-08	0.648777
ENSG00000143799	-0.623951	4.70272e-27	0.648891
ENSG00000116237	-0.623651	8.19039e-05	0.649026
ENSG00000173660	-0.623453	1.53802e-05	0.649115
ENSG00000185085	-0.623398	0.00574441	0.64914
ENSG00000178980	-0.622914	0.00268027	0.649358
ENSG00000037474	-0.622565	1.46414e-08	0.649515
ENSG00000082516	-0.62219	0.00017149	0.649684
ENSG00000126453	-0.621834	1.45772e-07	0.649844
ENSG00000116649	-0.620067	2.72508e-10	0.650641
ENSG00000112514	-0.619195	7.6261e-05	0.651034
ENSG00000265354	-0.617697	0.00048811	0.65171
ENSG00000198763	-0.61761	6.50434e-05	0.65175
ENSG00000171204	-0.617348	8.02285e-05	0.651868
ENSG00000170291	-0.617339	3.41359e-08	0.651872
ENSG00000131475	-0.617231	4.07158e-05	0.651921
ENSG00000177663	-0.616696	0.000175734	0.652163
ENSG00000102393	-0.616421	0.000217119	0.652287
ENSG00000124541	-0.616323	2.70015e-05	0.652331
ENSG00000162139	-0.616237	0.00125104	0.65237
ENSG00000127184	-0.615504	4.02865e-05	0.652702
ENSG00000101447	-0.615353	0.00116954	0.65277
ENSG00000204574	-0.614957	4.16648e-06	0.652949
ENSG00000053372	-0.613989	8.87314e-09	0.653387
ENSG00000168872	-0.613252	4.76548e-06	0.653722
ENSG00000119333	-0.612856	9.36955e-05	0.653901
ENSG00000137713	-0.61272	0.000169429	0.653962
ENSG00000110060	-0.61212	0.000551169	0.654235
ENSG00000141378	-0.611965	0.000405911	0.654305
ENSG00000164885	-0.611793	0.00308003	0.654383
ENSG00000115364	-0.610933	1.5282e-05	0.654773
ENSG00000189171	-0.609723	0.000209933	0.655322
ENSG00000157916	-0.609527	4.35044e-05	0.655412
ENSG00000099899	-0.609304	0.00047271	0.655513
ENSG00000198917	-0.609196	0.000368741	0.655562
ENSG00000108826	-0.609064	0.000264143	0.655622
ENSG00000270696	-0.608759	0.00949278	0.655761
ENSG00000278540	-0.608663	3.5706e-06	0.655804
ENSG00000168701	-0.60716	8.63303e-06	0.656488
ENSG00000139343	-0.606732	5.29482e-05	0.656682
ENSG00000108468	-0.60666	3.32614e-07	0.656715
ENSG00000104524	-0.606648	0.00200328	0.656721
ENSG00000127884	-0.606265	2.48609e-08	0.656895
ENSG00000064545	-0.6057	0.000188084	0.657152
ENSG00000065183	-0.605626	8.63843e-05	0.657186
ENSG00000126391	-0.60523	0.000666111	0.657367
ENSG00000153443	-0.604709	0.00855986	0.657604
ENSG00000125166	-0.604545	6.42343e-11	0.657679
ENSG00000106009	-0.604468	0.000909421	0.657714
ENSG00000107815	-0.604378	3.30776e-06	0.657755
ENSG00000116521	-0.604364	8.1668e-06	0.657761
ENSG00000166803	-0.603184	1.99379e-08	0.658299
ENSG00000176410	-0.602993	0.00879017	0.658387
ENSG00000129562	-0.602792	2.09059e-05	0.658478
ENSG00000183648	-0.602686	2.63919e-07	0.658527
ENSG00000176871	-0.602625	0.00903974	0.658555
ENSG00000159377	-0.602464	2.71543e-06	0.658628
ENSG00000184900	-0.602266	7.52291e-12	0.658719
ENSG00000168268	-0.601763	0.00025731	0.658948
ENSG00000132153	-0.601691	6.55465e-09	0.658981
ENSG00000197345	-0.601675	1.56715e-10	0.658988
ENSG00000103035	-0.601108	5.25539e-10	0.659247
ENSG00000215271	-0.601078	0.00902336	0.659261
ENSG00000085978	-0.600301	0.00807532	0.659616
ENSG00000112159	-0.599415	0.000151531	0.660021
ENSG00000167130	-0.599217	0.0082524	0.660112
ENSG00000196950	-0.59771	0.000660487	0.660802
ENSG00000013306	-0.596572	8.83338e-10	0.661324
ENSG00000125741	-0.596373	0.00516049	0.661415
ENSG00000099817	-0.595977	1.20943e-08	0.661596
ENSG00000167775	-0.595885	8.48963e-06	0.661639
ENSG00000100372	-0.595499	0.000125441	0.661816
ENSG00000171307	-0.59526	0.00583045	0.661925
ENSG00000118418	-0.594525	2.99987e-08	0.662262
ENSG00000112651	-0.594335	0.00463183	0.662349
ENSG00000120438	-0.594019	1.01454e-15	0.662495
ENSG00000124588	-0.593574	0.000997891	0.662699
ENSG00000277791	-0.593574	0.00355478	0.662699
ENSG00000101856	-0.59343	6.76798e-07	0.662766
ENSG00000116128	-0.593371	0.00122728	0.662793
ENSG00000143436	-0.592635	1.23778e-06	0.66313
ENSG00000075188	-0.592527	0.00203026	0.66318
ENSG00000109255	-0.592261	0.00560218	0.663303
ENSG00000169242	-0.592109	0.00400946	0.663372
ENSG00000131446	-0.591815	0.000900188	0.663508
ENSG00000174903	-0.591551	0.000351991	0.663629
ENSG00000164405	-0.591261	7.54305e-08	0.663763
ENSG00000114353	-0.590435	0.00397418	0.664142
ENSG00000186205	-0.59003	0.000315769	0.664329
ENSG00000146109	-0.589699	1.09246e-05	0.664482
ENSG00000198925	-0.58936	0.000562749	0.664638
ENSG00000117461	-0.589347	6.48805e-05	0.664644
ENSG00000172725	-0.588943	0.00197014	0.66483
ENSG00000182108	-0.588732	0.00031564	0.664927
ENSG00000196547	0.536314	0.00649062	1.45026
ENSG00000118058	0.536331	3.7093e-05	1.45028
ENSG00000169519	0.53706	0.00921326	1.45101
ENSG00000162032	0.537629	0.00462079	1.45158
ENSG00000132199	0.538155	0.00585837	1.45211
ENSG00000122483	0.538188	0.0004755	1.45215
ENSG00000206530	0.538329	0.00307963	1.45229
ENSG00000166326	0.539151	4.89518e-08	1.45312
ENSG00000205758	0.539389	0.00014851	1.45336
ENSG00000196704	0.539548	0.00594689	1.45352
ENSG00000152256	0.540455	0.000311335	1.45443
ENSG00000140398	0.540654	9.60126e-05	1.45463
ENSG00000119820	0.54068	3.98298e-05	1.45466
ENSG00000068305	0.540859	1.29771e-05	1.45484
ENSG00000044459	0.541354	0.000600875	1.45534
ENSG00000112701	0.541518	0.00206359	1.4555
ENSG00000164323	0.541562	0.00353354	1.45555
ENSG00000166123	0.543479	6.76404e-05	1.45748
ENSG00000104381	0.544057	7.29502e-05	1.45807
ENSG00000187742	0.54447	1.18813e-05	1.45848
ENSG00000145391	0.545984	0.000683412	1.46002
ENSG00000172915	0.546352	6.76404e-05	1.46039
ENSG00000100485	0.5468	0.000249493	1.46084
ENSG00000124164	0.547281	0.000864959	1.46133
ENSG00000073792	0.548089	6.30768e-08	1.46215
ENSG00000153214	0.548089	0.0066581	1.46215
ENSG00000121988	0.548607	0.000306948	1.46267
ENSG00000124191	0.549694	0.00149234	1.46377
ENSG00000089682	0.549984	0.000142368	1.46407
ENSG00000167291	0.55037	0.00178428	1.46446
ENSG00000136770	0.550842	7.85611e-07	1.46494
ENSG00000100154	0.550989	0.0012014	1.46509
ENSG00000078674	0.551022	0.000217096	1.46512
ENSG00000143155	0.552187	2.90025e-10	1.46631
ENSG00000106404	0.552401	0.00333857	1.46652
ENSG00000196670	0.555063	0.000107219	1.46923
ENSG00000186153	0.555643	0.000683412	1.46982
ENSG00000174136	0.557395	0.00924027	1.47161
ENSG00000110619	0.557907	1.23098e-08	1.47213
ENSG00000198393	0.558127	0.000968218	1.47236
ENSG00000164815	0.558192	0.000317954	1.47242
ENSG00000107185	0.559101	3.41498e-05	1.47335
ENSG00000174989	0.560378	0.00204579	1.47466
ENSG00000173821	0.562133	8.10996e-06	1.47645
ENSG00000100014	0.562531	0.000182587	1.47686
ENSG00000164187	0.562624	0.000607024	1.47695
ENSG00000123636	0.563757	0.000201048	1.47811
ENSG00000005206	0.564152	0.00106123	1.47852
ENSG00000147650	0.564154	0.00493834	1.47852
ENSG00000219481	0.564276	0.00018394	1.47865
ENSG00000213015	0.564388	0.00745389	1.47876
ENSG00000114127	0.564709	4.61733e-07	1.47909
ENSG00000147862	0.565658	0.000179069	1.48006
ENSG00000147010	0.567291	0.000853578	1.48174
ENSG00000104870	0.567677	0.00876196	1.48214
ENSG00000136874	0.568518	0.000330198	1.483
ENSG00000153956	0.569156	0.000261807	1.48366
ENSG00000175548	0.569536	0.00384243	1.48405
ENSG00000097033	0.569735	1.16619e-05	1.48425
ENSG00000185483	0.571976	0.00865909	1.48656
ENSG00000143889	0.572181	0.00359106	1.48677
ENSG00000140688	0.573194	0.00226886	1.48781
ENSG00000165102	0.575527	1.30173e-05	1.49022
ENSG00000136436	0.580712	1.31269e-05	1.49559
ENSG00000055163	0.58116	4.90742e-05	1.49605
ENSG00000213918	0.581305	0.00819738	1.4962
ENSG00000151612	0.581322	0.00961474	1.49622
ENSG00000107890	0.581365	8.69288e-08	1.49626
ENSG00000160062	0.58137	9.31422e-05	1.49627
ENSG00000168243	0.583587	7.14874e-05	1.49857
ENSG00000071242	0.584003	0.000859247	1.499
ENSG00000154134	0.58649	8.01986e-05	1.50159
ENSG00000118922	0.587423	0.000206283	1.50256
ENSG00000166295	0.587483	1.24315e-05	1.50262
ENSG00000152492	0.587583	0.00130626	1.50273
ENSG00000048392	0.587717	0.00136519	1.50287
ENSG00000139514	0.587891	8.4747e-08	1.50305
ENSG00000124222	0.588081	8.43656e-09	1.50325
ENSG00000031698	0.588113	4.13988e-08	1.50328
ENSG00000164989	0.588246	0.000519239	1.50342
ENSG00000096093	0.588304	0.00125142	1.50348
ENSG00000164118	0.589424	1.3835e-05	1.50465
ENSG00000187634	0.589424	1.55891e-05	1.50465
ENSG00000157514	0.58986	7.40846e-05	1.5051
ENSG00000101333	0.590451	0.00277364	1.50572
ENSG00000124613	0.591783	0.00346373	1.50711
ENSG00000182378	0.595563	8.20459e-07	1.51106
ENSG00000104093	0.595888	0.000282433	1.5114
ENSG00000093010	0.596905	3.58973e-05	1.51247
ENSG00000269190	0.597004	6.29037e-05	1.51257
ENSG00000196365	0.597311	9.24162e-06	1.51289
ENSG00000171988	0.597632	0.000318051	1.51323
ENSG00000106689	0.598442	0.00290182	1.51408
ENSG00000169733	0.599246	6.127e-06	1.51493
ENSG00000025796	0.599409	6.00844e-06	1.5151
ENSG00000244627	0.599692	0.00970798	1.51539
ENSG00000099284	0.600273	2.65843e-05	1.516
ENSG00000080986	0.60126	2.74219e-05	1.51704
ENSG00000156253	0.602052	0.00752325	1.51787
ENSG00000225470	0.60212	6.79878e-07	1.51795
ENSG00000168944	0.604761	1.4363e-05	1.52073
ENSG00000165030	0.604834	0.00562023	1.5208
ENSG00000088970	0.605038	0.000307449	1.52102
ENSG00000112837	0.605652	0.00842784	1.52167
ENSG00000082641	0.606535	1.11045e-05	1.5226
ENSG00000133710	0.606781	7.64661e-05	1.52286
ENSG00000059588	0.607983	9.53604e-09	1.52413
ENSG00000051108	0.608347	0.0040233	1.52451
ENSG00000178498	0.609254	0.00311581	1.52547
ENSG00000135541	0.609719	5.09082e-05	1.52596
ENSG00000186141	0.613426	0.00411677	1.52989
ENSG00000073712	0.614842	0.000162367	1.53139
ENSG00000213889	0.616334	0.00148751	1.53297
ENSG00000110871	0.617191	5.54986e-05	1.53389
ENSG00000157214	0.619395	0.000135777	1.53623
ENSG00000180891	0.619432	0.00960363	1.53627
ENSG00000092621	0.620396	2.28936e-10	1.5373
ENSG00000143373	0.621037	0.00650167	1.53798
ENSG00000245694	0.623195	7.26015e-07	1.54028
ENSG00000133398	0.623307	1.65785e-05	1.5404
ENSG00000115073	0.623406	7.85348e-05	1.54051
ENSG00000106070	0.624202	2.70732e-08	1.54136
ENSG00000023608	0.624388	0.00981106	1.54156
ENSG00000169599	0.625012	2.75397e-05	1.54222
ENSG00000223501	0.626811	0.00933084	1.54415
ENSG00000171703	0.628008	0.000903706	1.54543
ENSG00000198919	0.629343	5.91476e-06	1.54686
ENSG00000182979	0.62971	4.04473e-05	1.54725
ENSG00000123066	0.630191	3.85027e-09	1.54777
ENSG00000260816	0.630341	0.00280439	1.54793
ENSG00000049883	0.630558	0.00458826	1.54816
ENSG00000204186	0.630772	1.53343e-09	1.54839
ENSG00000169760	0.630974	0.00532993	1.54861
ENSG00000182199	0.631577	1.12234e-13	1.54926
ENSG00000214941	0.631945	5.98829e-05	1.54965
ENSG00000116678	0.632424	0.00254353	1.55017
ENSG00000134769	0.63458	5.70103e-09	1.55249
ENSG00000163596	0.634725	0.00517535	1.55264
ENSG00000185808	0.635086	0.00140303	1.55303
ENSG00000165983	0.63594	2.98945e-05	1.55395
ENSG00000173166	0.636403	0.00643352	1.55445
ENSG00000205268	0.637438	0.00152209	1.55556
ENSG00000146350	0.63769	0.00383118	1.55584
ENSG00000134253	0.638061	0.0030548	1.55624
ENSG00000113522	0.638718	8.45635e-10	1.55694
ENSG00000234456	0.638943	3.2207e-08	1.55719
ENSG00000021826	0.638998	0.00329269	1.55725
ENSG00000258890	0.639244	1.21201e-07	1.55751
ENSG00000198625	0.639327	2.3624e-11	1.5576
ENSG00000169131	0.639357	0.00221927	1.55763
ENSG00000145348	0.639425	0.0052353	1.55771
ENSG00000170558	0.639867	5.8254e-08	1.55819
ENSG00000166275	0.641115	0.000229844	1.55953
ENSG00000135749	0.6422	0.000174047	1.56071
ENSG00000247746	0.642295	0.00350604	1.56081
ENSG00000155304	0.642309	0.0004755	1.56082
ENSG00000173209	0.642739	0.000997891	1.56129
ENSG00000137871	0.643411	0.000504101	1.56202
ENSG00000272578	0.644388	0.000125362	1.56308
ENSG00000136717	0.64538	0.00438689	1.56415
ENSG00000173575	0.645477	2.08739e-07	1.56426
ENSG00000271122	0.646688	0.00463661	1.56557
ENSG00000215252	0.648147	2.37639e-08	1.56715
ENSG00000067082	0.648152	8.59265e-07	1.56716
ENSG00000160058	0.649393	3.47231e-05	1.56851
ENSG00000122741	0.650834	3.03707e-05	1.57008
ENSG00000203666	0.651613	0.00146455	1.57092
ENSG00000166037	0.653129	1.5685e-06	1.57258
ENSG00000173812	0.654658	4.06677e-09	1.57424
ENSG00000167393	0.655189	0.00299607	1.57482
ENSG00000130540	0.656966	3.02995e-05	1.57676
ENSG00000101972	0.657279	1.08187e-11	1.57711
ENSG00000259891	0.658291	0.000242672	1.57821
ENSG00000169964	0.658888	0.000988319	1.57886
ENSG00000169740	0.660628	0.000948854	1.58077
ENSG00000124074	0.66199	0.000791957	1.58226
ENSG00000151470	0.662473	0.0029239	1.58279
ENSG00000130413	0.662774	0.000846934	1.58312
ENSG00000185561	0.6631	0.000698596	1.58348
ENSG00000225138	0.663966	0.00635262	1.58443
ENSG00000187079	0.664137	1.18132e-05	1.58462
ENSG00000010803	0.666219	0.00151476	1.58691
ENSG00000154310	0.666508	7.98244e-05	1.58723
ENSG00000157823	0.666814	3.20038e-05	1.58756
ENSG00000178966	0.668388	0.000215021	1.5893
ENSG00000198924	0.670365	0.00854191	1.59148
ENSG00000146733	0.670688	0.00097065	1.59183
ENSG00000229847	0.671951	0.00851248	1.59323
ENSG00000136925	0.673404	7.29446e-06	1.59483
ENSG00000177034	0.67419	0.00249845	1.5957
ENSG00000271430	0.674581	0.00807425	1.59613
ENSG00000149231	0.675188	0.000326015	1.5968
ENSG00000137817	0.67611	0.00128543	1.59783
ENSG00000105877	0.676232	0.00795156	1.59796
ENSG00000032742	0.677618	0.00169683	1.5995
ENSG00000115325	0.680788	0.000328502	1.60302
ENSG00000215424	0.682238	0.00135662	1.60463
ENSG00000197056	0.682302	6.01471e-06	1.6047
ENSG00000120925	0.682554	8.26128e-05	1.60498
ENSG00000185842	0.682959	7.03828e-08	1.60543
ENSG00000129474	0.68414	0.0025294	1.60674
ENSG00000144451	0.684296	9.37807e-06	1.60692
ENSG00000149294	0.684657	6.38228e-14	1.60732
ENSG00000143776	0.685642	1.15623e-05	1.60842
ENSG00000074621	0.687092	7.94322e-05	1.61003
ENSG00000134762	0.687988	3.91317e-06	1.61104
ENSG00000117020	0.688723	8.88301e-12	1.61186
ENSG00000100219	0.689815	2.05336e-09	1.61308
ENSG00000131791	0.689884	9.79483e-08	1.61315
ENSG00000168264	0.690469	0.000108863	1.61381
ENSG00000113739	0.69272	1.49436e-06	1.61633
ENSG00000114315	0.693166	2.23561e-17	1.61683
ENSG00000070756	0.693257	1.23038e-10	1.61693
ENSG00000118508	0.696725	0.00835439	1.62082
ENSG00000071537	0.697207	2.89421e-07	1.62136
ENSG00000069667	0.697643	0.000240711	1.62185
ENSG00000090861	0.698307	1.03615e-14	1.6226
ENSG00000085382	0.698445	0.00562455	1.62275
ENSG00000179262	0.698609	2.49508e-08	1.62294
ENSG00000165105	0.698934	2.30129e-06	1.6233
ENSG00000182621	0.699093	2.64145e-07	1.62348
ENSG00000140262	0.699284	0.000111808	1.6237
ENSG00000118197	0.700027	0.00547242	1.62453
ENSG00000121297	0.700126	0.000106883	1.62465
ENSG00000162545	0.700303	7.6261e-05	1.62485
ENSG00000134574	0.700754	1.19565e-05	1.62535
ENSG00000152409	0.7009	1.27585e-07	1.62552
ENSG00000163629	0.701273	7.35043e-05	1.62594
ENSG00000121350	0.702304	0.00417278	1.6271
ENSG00000164930	0.702706	0.00136519	1.62755
ENSG00000131089	0.705761	0.00282232	1.631
ENSG00000161082	0.707706	0.00487872	1.63321
ENSG00000198756	0.708255	1.31843e-05	1.63383
ENSG00000187735	0.708569	1.2273e-06	1.63418
ENSG00000163297	0.708586	0.00961552	1.6342
ENSG00000116497	0.708626	2.26854e-09	1.63425
ENSG00000110693	0.708783	0.000611374	1.63443
ENSG00000196387	0.709638	0.00783455	1.63539
ENSG00000223546	0.711793	0.0012014	1.63784
ENSG00000163946	0.712354	9.39402e-11	1.63848
ENSG00000167740	0.713768	0.00707742	1.64008
ENSG00000147027	0.713937	0.00791745	1.64027
ENSG00000133706	0.713996	2.88541e-07	1.64034
ENSG00000157985	0.714368	4.24197e-05	1.64076
ENSG00000132781	0.714651	0.000975091	1.64109
ENSG00000176209	0.716321	0.000341495	1.64299
ENSG00000111912	0.717197	3.38832e-06	1.64399
ENSG00000149150	0.719694	8.57831e-10	1.64683
ENSG00000104765	0.721156	0.000125362	1.6485
ENSG00000143013	0.721567	1.74617e-09	1.64897
ENSG00000261824	0.721568	2.52716e-06	1.64897
ENSG00000198690	0.72204	5.56107e-05	1.64951
ENSG00000270885	0.722764	0.00163117	1.65034
ENSG00000170500	0.723107	2.62433e-05	1.65073
ENSG00000146910	0.726365	0.000175674	1.65447
ENSG00000090006	0.726577	1.58529e-05	1.65471
ENSG00000106460	0.726906	5.57665e-05	1.65509
ENSG00000166833	0.728232	0.00516018	1.65661
ENSG00000197841	0.728372	0.00441091	1.65677
ENSG00000185716	0.728475	1.85746e-06	1.65689
ENSG00000133739	0.729647	7.13322e-06	1.65823
ENSG00000233016	0.729838	1.697e-12	1.65845
ENSG00000143878	0.730173	0.00513143	1.65884
ENSG00000110455	0.730921	0.00241021	1.6597
ENSG00000172037	0.731636	0.000171865	1.66052
ENSG00000008710	0.73523	3.28158e-05	1.66466
ENSG00000229807	0.736487	6.18591e-28	1.66611
ENSG00000234695	0.738019	0.00746934	1.66788
ENSG00000145743	0.739144	8.01986e-05	1.66918
ENSG00000108509	0.740268	0.000151358	1.67049
ENSG00000014123	0.740995	6.55943e-10	1.67133
ENSG00000233937	0.741176	0.00372801	1.67154
ENSG00000175061	0.742036	1.62406e-15	1.67253
ENSG00000103351	0.742582	1.0353e-08	1.67317
ENSG00000254469	0.744836	0.000116164	1.67578
ENSG00000262655	0.744951	0.00134543	1.67592
ENSG00000126970	0.746029	0.00523592	1.67717
ENSG00000114796	0.746418	0.000853578	1.67762
ENSG00000198040	0.747479	9.89772e-05	1.67886
ENSG00000107249	0.748516	0.00838251	1.68006
ENSG00000219626	0.74914	0.000241891	1.68079
ENSG00000198879	0.750708	1.41595e-05	1.68262
ENSG00000172878	0.750818	0.00700337	1.68275
ENSG00000132635	0.751386	9.94778e-10	1.68341
ENSG00000085982	0.751781	4.63024e-08	1.68387
ENSG00000065911	0.752019	9.58304e-09	1.68415
ENSG00000250565	0.756963	0.00134432	1.68993
ENSG00000130844	0.757788	0.00483845	1.6909
ENSG00000125457	0.762038	0.00109371	1.69588
ENSG00000229809	0.762686	0.00984799	1.69665
ENSG00000156171	0.763139	5.64218e-05	1.69718
ENSG00000145331	0.764408	9.13132e-06	1.69867
ENSG00000261115	0.765079	0.000134002	1.69946
ENSG00000185278	0.766847	0.000143047	1.70155
ENSG00000123240	0.767332	4.30734e-07	1.70212
ENSG00000144935	0.767619	0.000814902	1.70246
ENSG00000143303	0.769494	0.000507433	1.70467
ENSG00000149929	0.771158	5.46419e-08	1.70664
ENSG00000181035	0.772081	0.00383952	1.70773
ENSG00000183856	0.772275	6.9141e-05	1.70796
ENSG00000184575	0.773564	4.04875e-10	1.70949
ENSG00000114544	0.774967	1.94444e-06	1.71115
ENSG00000072954	0.776025	0.000713415	1.71241
ENSG00000254635	0.776664	1.04688e-06	1.71316
ENSG00000090097	0.777366	0.00597589	1.714
ENSG00000164331	0.778529	1.7845e-05	1.71538
ENSG00000105327	0.779028	2.33808e-15	1.71597
ENSG00000198707	0.779192	6.39563e-09	1.71617
ENSG00000272888	0.780401	2.67576e-10	1.71761
ENSG00000072571	0.781391	1.2876e-06	1.71879
ENSG00000173404	0.781646	0.00725213	1.71909
ENSG00000090612	0.781886	0.000240711	1.71938
ENSG00000214021	0.782139	0.000307449	1.71968
ENSG00000197818	0.78401	0.00259868	1.72191
ENSG00000234171	0.785044	0.000229844	1.72315
ENSG00000251136	0.785508	0.00100523	1.7237
ENSG00000101849	0.785951	3.8715e-14	1.72423
ENSG00000124523	0.787846	6.1822e-06	1.72649
ENSG00000146278	0.790565	1.74504e-05	1.72975
ENSG00000151876	0.791744	0.000721489	1.73117
ENSG00000141376	0.792656	9.7347e-07	1.73226
ENSG00000165121	0.79297	0.00104085	1.73264
ENSG00000065060	0.793849	0.000799775	1.73369
ENSG00000099954	0.794423	3.73083e-06	1.73438
ENSG00000087074	0.794604	4.879e-05	1.7346
ENSG00000185133	0.797046	0.00597284	1.73754
ENSG00000185630	0.797943	1.2204e-14	1.73862
ENSG00000269893	0.798334	2.65021e-12	1.73909
ENSG00000088881	0.798353	0.00132635	1.73911
ENSG00000143469	0.799286	6.3035e-06	1.74024
ENSG00000144306	0.799714	0.000326745	1.74076
ENSG00000150593	0.799989	3.44522e-15	1.74109
ENSG00000168488	0.80176	6.80815e-05	1.74323
ENSG00000198380	0.801805	3.32251e-10	1.74328
ENSG00000069869	0.801815	0.000279281	1.74329
ENSG00000271270	0.802413	4.85099e-05	1.74402
ENSG00000137831	0.804063	1.25551e-05	1.74601
ENSG00000251369	0.804921	0.00328827	1.74705
ENSG00000074964	0.805818	0.00481442	1.74814
ENSG00000245937	0.806258	8.40876e-06	1.74867
ENSG00000232093	0.81477	0.00842133	1.75902
ENSG00000065029	0.814905	2.70015e-05	1.75918
ENSG00000197568	0.816488	0.000178574	1.76111
ENSG00000198353	0.817551	1.04519e-07	1.76241
ENSG00000198795	0.818092	0.0022227	1.76307
ENSG00000238105	0.818613	1.16324e-05	1.76371
ENSG00000157869	0.820191	1.54833e-05	1.76564
ENSG00000010318	0.820705	0.000328509	1.76627
ENSG00000166436	0.821888	6.9141e-05	1.76772
ENSG00000118217	0.822232	1.43678e-11	1.76814
ENSG00000184949	0.824197	7.29502e-05	1.77055
ENSG00000101489	0.827115	7.49117e-05	1.77413
ENSG00000169609	0.827324	2.9313e-08	1.77439
ENSG00000137764	0.827602	2.32792e-07	1.77473
ENSG00000175265	0.828016	5.12139e-12	1.77524
ENSG00000166762	0.829913	0.00819921	1.77758
ENSG00000278023	0.830855	0.00307614	1.77874
ENSG00000151881	0.830893	0.00448677	1.77879
ENSG00000006459	0.831851	7.81573e-09	1.77997
ENSG00000130150	0.832064	0.00070694	1.78023
ENSG00000120699	0.832668	8.9575e-17	1.78098
ENSG00000133460	0.833737	4.32738e-06	1.7823
ENSG00000072832	0.834245	0.000135155	1.78292
ENSG00000175879	0.835647	0.000364414	1.78466
ENSG00000136928	0.837216	0.000190072	1.7866
ENSG00000164241	0.838207	2.14212e-07	1.78783
ENSG00000072422	0.838315	7.27485e-06	1.78796
ENSG00000196967	0.838392	0.00161646	1.78806
ENSG00000137720	0.838452	0.00328368	1.78813
ENSG00000145362	0.839345	5.57414e-09	1.78924
ENSG00000254911	0.839691	3.50773e-08	1.78967
ENSG00000144218	0.839794	3.09886e-08	1.78979
ENSG00000188158	0.841617	0.00132279	1.79206
ENSG00000236609	0.842311	3.43003e-06	1.79292
ENSG00000010810	0.842831	1.05613e-08	1.79357
ENSG00000196305	0.842832	3.01835e-21	1.79357
ENSG00000131018	0.843164	1.03671e-07	1.79398
ENSG00000112182	0.843251	1.93248e-06	1.79409
ENSG00000250305	0.846172	0.00983226	1.79772
ENSG00000182923	0.846888	7.40031e-12	1.79862
ENSG00000115042	0.847093	0.00016109	1.79887
ENSG00000237517	0.847499	8.21293e-05	1.79938
ENSG00000237149	0.847703	4.98995e-05	1.79963
ENSG00000166173	0.849106	1.45587e-05	1.80138
ENSG00000123201	0.849181	0.006165	1.80148
ENSG00000184939	0.849358	0.000190114	1.8017
ENSG00000259972	0.851777	0.00328558	1.80472
ENSG00000130294	0.852523	1.28966e-08	1.80566
ENSG00000111371	0.852547	2.86796e-22	1.80569
ENSG00000178401	0.853684	0.000252149	1.80711
ENSG00000122574	0.857149	0.000853578	1.81145
ENSG00000187840	0.857674	0.000242512	1.81211
ENSG00000137171	0.858356	0.00226327	1.81297
ENSG00000169239	0.860363	0.00329269	1.81549
ENSG00000124788	0.863563	5.41515e-06	1.81953
ENSG00000135116	0.863674	9.60833e-18	1.81967
ENSG00000109618	0.865488	0.00785441	1.82196
ENSG00000133134	0.868199	3.13866e-18	1.82538
ENSG00000196810	0.86831	0.000355906	1.82552
ENSG00000180626	0.868635	0.000936525	1.82593
ENSG00000248092	0.869636	1.13508e-11	1.8272
ENSG00000204681	0.870047	2.43183e-07	1.82772
ENSG00000113391	0.87019	1.59598e-10	1.8279
ENSG00000156639	0.872417	3.8261e-06	1.83073
ENSG00000145012	0.874133	2.25354e-07	1.83291
ENSG00000250208	0.878804	0.00258806	1.83885
ENSG00000130766	0.880519	4.32554e-14	1.84104
ENSG00000104231	0.881226	3.91812e-05	1.84194
ENSG00000279088	0.88237	1.61102e-06	1.8434
ENSG00000198929	0.882651	0.00012541	1.84376
ENSG00000160469	0.883488	0.00112103	1.84483
ENSG00000242498	0.884318	1.19063e-06	1.84589
ENSG00000151466	0.884513	3.8183e-06	1.84614
ENSG00000172201	0.885077	8.75983e-05	1.84686
ENSG00000265254	0.889961	0.00638857	1.85313
ENSG00000228065	0.890066	6.59253e-06	1.85326
ENSG00000111266	0.890766	2.18511e-08	1.85416
ENSG00000251022	0.891322	8.98303e-08	1.85487
ENSG00000086848	0.891367	0.00627213	1.85493
ENSG00000186020	0.891555	6.14705e-05	1.85518
ENSG00000184489	0.892043	0.000407004	1.8558
ENSG00000054282	0.892681	5.86929e-12	1.85662
ENSG00000112414	0.894929	0.000881003	1.85952
ENSG00000280190	0.898611	0.00983385	1.86427
ENSG00000260329	0.89966	0.00364597	1.86563
ENSG00000130707	0.900266	5.23428e-06	1.86641
ENSG00000186472	0.901041	5.17874e-09	1.86741
ENSG00000170634	0.901674	0.00688015	1.86823
ENSG00000078114	0.902451	0.000506623	1.86924
ENSG00000116117	0.902494	1.52975e-07	1.8693
ENSG00000170689	0.902805	3.31611e-09	1.8697
ENSG00000197013	0.902957	0.00294346	1.86989
ENSG00000007255	0.904147	4.69192e-05	1.87144
ENSG00000133640	0.904364	8.76635e-05	1.87172
ENSG00000165115	0.904744	0.000518896	1.87221
ENSG00000147509	0.904997	0.00483316	1.87254
ENSG00000197128	0.905176	0.0024653	1.87277
ENSG00000119636	0.9052	0.00242776	1.8728
ENSG00000152402	0.906366	0.000137623	1.87432
ENSG00000172732	0.907623	6.9141e-05	1.87595
ENSG00000151012	0.908097	4.39989e-11	1.87657
ENSG00000185404	0.908393	0.00174417	1.87695
ENSG00000269905	0.911389	1.17869e-07	1.88086
ENSG00000204852	0.911903	1.47436e-07	1.88153
ENSG00000171606	0.912103	3.45758e-05	1.88179
ENSG00000117151	0.912623	0.000221064	1.88247
ENSG00000127152	0.913503	8.01787e-07	1.88361
ENSG00000149548	0.914164	0.000983388	1.88448
ENSG00000096872	0.914956	4.06127e-09	1.88551
ENSG00000172456	0.915006	0.00343998	1.88558
ENSG00000159267	0.919161	3.37092e-10	1.89102
ENSG00000010361	0.919996	1.0533e-05	1.89211
ENSG00000255717	0.92029	2.28118e-12	1.8925
ENSG00000153363	0.920332	7.74156e-11	1.89255
ENSG00000157306	0.921114	0.000328509	1.89358
ENSG00000089775	0.921258	3.43824e-08	1.89377
ENSG00000147162	0.924366	3.07018e-10	1.89785
ENSG00000184381	0.924552	0.00797835	1.8981
ENSG00000090238	0.924751	1.97891e-05	1.89836
ENSG00000135338	0.925235	0.000315769	1.89899
ENSG00000121281	0.925944	0.00347209	1.89993
ENSG00000120860	0.926635	0.000556493	1.90084
ENSG00000255135	0.927262	0.00913102	1.90166
ENSG00000173273	0.927979	2.91088e-06	1.90261
ENSG00000151773	0.928128	8.9355e-08	1.90281
ENSG00000264920	0.928689	0.00334115	1.90355
ENSG00000155085	0.928803	0.00264192	1.9037
ENSG00000187987	0.929661	0.00545266	1.90483
ENSG00000210100	0.931381	0.00585837	1.9071
ENSG00000148450	0.932966	6.66437e-12	1.9092
ENSG00000130224	0.933659	3.29656e-14	1.91011
ENSG00000198860	0.93367	4.21397e-07	1.91013
ENSG00000248175	0.934025	0.00865779	1.9106
ENSG00000260077	0.934194	0.000226169	1.91082
ENSG00000163794	0.934263	0.000606033	1.91091
ENSG00000197461	0.934917	1.5343e-08	1.91178
ENSG00000165323	0.936438	2.41665e-08	1.9138
ENSG00000267313	0.93726	0.00110269	1.91489
ENSG00000137968	0.938276	7.14046e-06	1.91624
ENSG00000164463	0.939136	1.27713e-10	1.91738
ENSG00000056487	0.939279	1.209e-06	1.91757
ENSG00000177854	0.941811	0.0010183	1.92094
ENSG00000150527	0.943757	1.85862e-05	1.92353
ENSG00000155621	0.944647	6.27812e-06	1.92472
ENSG00000197536	0.944693	0.00244696	1.92478
ENSG00000131374	0.945014	2.5838e-10	1.92521
ENSG00000186409	0.946037	0.00309335	1.92657
ENSG00000100814	0.947234	3.57242e-06	1.92817
ENSG00000106714	0.951296	0.000357225	1.93361
ENSG00000184208	0.953625	9.52743e-07	1.93673
ENSG00000063438	0.954382	8.43578e-11	1.93775
ENSG00000188599	0.954887	0.00860569	1.93843
ENSG00000142611	0.955505	1.38541e-05	1.93926
ENSG00000102755	0.955537	3.92181e-06	1.9393
ENSG00000186814	0.956641	5.05788e-09	1.94079
ENSG00000095777	0.958643	1.37833e-06	1.94348
ENSG00000204815	0.959818	0.00550026	1.94506
ENSG00000231312	0.965006	0.00234385	1.95207
ENSG00000163393	0.966935	0.0024653	1.95468
ENSG00000066248	0.96885	0.00102457	1.95728
ENSG00000239887	0.970488	0.000104808	1.9595
ENSG00000149346	0.971786	2.74403e-07	1.96127
ENSG00000198597	0.972873	9.05697e-05	1.96275
ENSG00000102678	0.974541	1.1947e-07	1.96502
ENSG00000169504	0.975686	5.71229e-10	1.96658
ENSG00000105696	0.976154	2.21726e-06	1.96721
ENSG00000279103	0.97666	0.00275705	1.9679
ENSG00000258457	0.978117	0.00924027	1.96989
ENSG00000132535	0.978249	3.86856e-07	1.97007
ENSG00000263004	0.979115	0.00908542	1.97126
ENSG00000250133	0.980776	0.00224246	1.97353
ENSG00000272288	0.981873	0.00574066	1.97503
ENSG00000129295	0.981915	0.000791512	1.97509
ENSG00000128606	0.98389	0.00521918	1.97779
ENSG00000229043	0.985229	0.000950428	1.97963
ENSG00000276728	0.985388	0.000541667	1.97985
ENSG00000129473	0.987834	0.00124779	1.9832
ENSG00000246273	0.988283	0.000273747	1.98382
ENSG00000162994	0.98883	2.9569e-05	1.98457
ENSG00000189283	0.990042	5.71466e-12	1.98624
ENSG00000124596	0.99053	1.32773e-10	1.98691
ENSG00000153885	0.990993	4.26493e-09	1.98755
ENSG00000242732	0.991243	0.000166949	1.9879
ENSG00000250337	0.991695	1.02584e-13	1.98852
ENSG00000147852	0.991716	2.97427e-05	1.98855
ENSG00000260336	0.992396	2.21219e-06	1.98949
ENSG00000038002	0.993359	5.78434e-10	1.99081
ENSG00000143578	0.994099	2.65326e-07	1.99184
ENSG00000142279	0.994239	0.00388713	1.99203
ENSG00000172164	0.995388	3.94497e-05	1.99362
ENSG00000047644	0.995501	0.000219408	1.99377
ENSG00000107796	0.997345	0.00177501	1.99632
ENSG00000196458	0.999701	1.02828e-06	1.99959
ENSG00000099622	0.999841	5.35035e-15	1.99978
ENSG00000164306	1.00106	0.000196918	2.00147
ENSG00000261777	1.00319	0.0094479	2.00443
ENSG00000169231	1.00415	0.00429851	2.00576
ENSG00000185950	1.00659	5.31632e-14	2.00915
ENSG00000153291	1.00693	3.90398e-05	2.00963
ENSG00000166153	1.00743	8.5152e-05	2.01032
ENSG00000245532	1.00756	2.86297e-27	2.01051
ENSG00000119801	1.00791	0.000198235	2.011
ENSG00000136732	1.00833	1.36284e-11	2.01159
ENSG00000087258	1.00853	0.00313189	2.01185
ENSG00000196074	1.00931	0.000118386	2.01295
ENSG00000168779	1.01012	5.70283e-06	2.01407
ENSG00000234741	1.0103	6.22386e-13	2.01433
ENSG00000260949	1.01088	0.00585278	2.01514
ENSG00000279114	1.01103	0.00160504	2.01535
ENSG00000210195	1.01371	0.00207871	2.01909
ENSG00000153132	1.01478	6.08895e-15	2.02059
ENSG00000131711	1.01639	3.78885e-17	2.02285
ENSG00000151917	1.01675	2.57315e-05	2.02336
ENSG00000212670	1.0168	0.00133863	2.02342
ENSG00000197808	1.0168	0.00889839	2.02343
ENSG00000179979	1.01685	0.000192202	2.02349
ENSG00000151067	1.01984	0.000564967	2.0277
ENSG00000100206	1.02008	3.94278e-08	2.02803
ENSG00000239467	1.02086	0.00912051	2.02912
ENSG00000174405	1.02197	0.00041556	2.03069
ENSG00000266538	1.02208	0.000556493	2.03085
ENSG00000162733	1.02267	6.46535e-25	2.03167
ENSG00000265972	1.02351	1.35592e-16	2.03286
ENSG00000232412	1.02479	0.00048461	2.03466
ENSG00000255284	1.02587	0.000226169	2.03619
ENSG00000100246	1.02612	3.80781e-08	2.03655
ENSG00000176463	1.02656	0.000279919	2.03716
ENSG00000230513	1.02686	0.00527445	2.03759
ENSG00000275527	1.03199	0.00855986	2.04485
ENSG00000168010	1.03267	6.72648e-05	2.04581
ENSG00000184903	1.03377	0.000868569	2.04737
ENSG00000133019	1.03544	3.54542e-10	2.04973
ENSG00000100271	1.03743	0.00211904	2.05257
ENSG00000108924	1.03828	0.00335871	2.05378
ENSG00000114757	1.03838	0.00854512	2.05391
ENSG00000133083	1.03988	0.00191456	2.05606
ENSG00000210077	1.04296	0.00191456	2.06045
ENSG00000152582	1.04356	2.08761e-08	2.06131
ENSG00000179111	1.04405	0.00735862	2.06201
ENSG00000064692	1.04457	0.00984799	2.06275
ENSG00000228486	1.04506	9.78507e-05	2.06345
ENSG00000235927	1.04822	0.000151531	2.06798
ENSG00000258986	1.04972	2.07127e-08	2.07013
ENSG00000178878	1.05003	3.52665e-05	2.07058
ENSG00000234936	1.05077	0.00906921	2.07163
ENSG00000115902	1.05359	2.62676e-08	2.07569
ENSG00000108515	1.05375	0.000411582	2.07593
ENSG00000106483	1.05513	0.00734758	2.0779
ENSG00000152348	1.05802	8.19039e-05	2.08207
ENSG00000182397	1.05811	0.00899783	2.0822
ENSG00000251602	1.05836	3.41331e-05	2.08256
ENSG00000105550	1.05876	0.00884589	2.08314
ENSG00000245648	1.05938	0.00587583	2.08403
ENSG00000167371	1.0608	8.64732e-11	2.08609
ENSG00000277715	1.06149	0.00867078	2.08708
ENSG00000185869	1.0618	4.76548e-06	2.08753
ENSG00000196155	1.06252	7.44194e-09	2.08857
ENSG00000140044	1.06506	2.17124e-05	2.09225
ENSG00000232650	1.06601	0.0069972	2.09364
ENSG00000147180	1.06645	1.41952e-23	2.09428
ENSG00000279329	1.07157	0.00750402	2.10172
ENSG00000166257	1.0739	0.00623532	2.10512
ENSG00000163683	1.07474	5.40875e-07	2.10634
ENSG00000259495	1.07503	0.00427893	2.10677
ENSG00000205930	1.0751	0.00790486	2.10687
ENSG00000145242	1.07534	0.00170762	2.10722
ENSG00000154319	1.07621	0.00506309	2.10849
ENSG00000141337	1.07637	0.000164675	2.10873
ENSG00000173482	1.07667	9.95636e-07	2.10916
ENSG00000197180	1.07823	0.000520943	2.11144
ENSG00000270344	1.07846	5.29746e-05	2.11179
ENSG00000173295	1.07857	0.000547735	2.11194
ENSG00000165555	1.07859	0.00775645	2.11196
ENSG00000135049	1.0789	1.04519e-07	2.11243
ENSG00000149557	1.07928	0.000972757	2.11299
ENSG00000205913	1.07932	3.67771e-05	2.11304
ENSG00000025423	1.08185	0.00435247	2.11675
ENSG00000213199	1.08253	0.0015169	2.11775
ENSG00000224699	1.08285	0.0073031	2.11822
ENSG00000186479	1.08314	0.00910404	2.11864
ENSG00000152217	1.08369	7.29502e-05	2.11944
ENSG00000181722	1.08479	1.55419e-06	2.12107
ENSG00000187479	1.0859	4.71711e-10	2.1227
ENSG00000104177	1.08626	3.67771e-05	2.12323
ENSG00000272068	1.08759	0.00865192	2.12519
ENSG00000196517	1.08791	7.89154e-06	2.12566
ENSG00000140939	1.09153	3.30776e-06	2.131
ENSG00000253414	1.09183	5.58779e-05	2.13144
ENSG00000179912	1.09312	6.28418e-21	2.13335
ENSG00000205832	1.09525	0.00841631	2.1365
ENSG00000198496	1.09544	1.50276e-05	2.13678
ENSG00000272645	1.09545	1.26919e-09	2.1368
ENSG00000198467	1.09864	1.9108e-10	2.14152
ENSG00000135069	1.09943	2.645e-17	2.1427
ENSG00000153029	1.10006	2.46592e-05	2.14364
ENSG00000055955	1.1008	0.00778884	2.14474
ENSG00000258057	1.10119	0.00784155	2.14532
ENSG00000204623	1.10217	1.60168e-06	2.14678
ENSG00000135473	1.10261	1.13131e-09	2.14742
ENSG00000189060	1.10262	0.00750682	2.14745
ENSG00000272654	1.10375	0.00819853	2.14913
ENSG00000106479	1.1047	9.11076e-05	2.15055
ENSG00000188785	1.107	0.000328509	2.15398
ENSG00000134245	1.10777	0.000228017	2.15512
ENSG00000170417	1.10951	0.00354979	2.15772
ENSG00000231646	1.11017	0.00983385	2.15871
ENSG00000280316	1.1149	0.00750402	2.1658
ENSG00000262312	1.11491	0.00623034	2.16581
ENSG00000253263	1.11648	0.0095407	2.16817
ENSG00000162620	1.11687	0.00226819	2.16876
ENSG00000115423	1.11717	0.00324462	2.16921
ENSG00000179397	1.11857	0.00934638	2.17132
ENSG00000060982	1.12047	8.72112e-30	2.17418
ENSG00000151322	1.12146	0.00884856	2.17567
ENSG00000255337	1.12148	0.00854881	2.1757
ENSG00000237945	1.12159	6.16918e-05	2.17586
ENSG00000168676	1.12342	0.00197014	2.17864
ENSG00000077092	1.12364	0.0048678	2.17897
ENSG00000204262	1.12375	0.00899825	2.17913
ENSG00000005108	1.12446	0.00190837	2.1802
ENSG00000259834	1.12453	0.00181526	2.1803
ENSG00000035664	1.12488	0.00270424	2.18083
ENSG00000253123	1.12575	0.000670754	2.18215
ENSG00000272720	1.1265	0.00880357	2.18328
ENSG00000112699	1.12804	1.16455e-16	2.18562
ENSG00000272316	1.12805	0.000741494	2.18563
ENSG00000065609	1.12807	0.00463509	2.18567
ENSG00000229358	1.12897	0.00549301	2.18703
ENSG00000247675	1.12974	0.00856868	2.18819
ENSG00000198870	1.13111	0.00635686	2.19027
ENSG00000272156	1.13127	0.00662112	2.19051
ENSG00000018869	1.13243	0.00201677	2.19228
ENSG00000228956	1.13355	0.00550088	2.19398
ENSG00000254860	1.13389	0.00745389	2.19449
ENSG00000237686	1.13393	0.00770294	2.19456
ENSG00000251408	1.13412	0.00826765	2.19485
ENSG00000140105	1.1343	4.62955e-26	2.19512
ENSG00000247853	1.13481	0.00762508	2.1959
ENSG00000161551	1.13488	1.13487e-05	2.196
ENSG00000278896	1.1367	0.00699426	2.19878
ENSG00000171084	1.13671	0.000418874	2.19879
ENSG00000223797	1.13727	0.00152383	2.19965
ENSG00000227640	1.13818	0.00251742	2.20102
ENSG00000128573	1.13921	3.16404e-15	2.2026
ENSG00000139364	1.14017	0.00513143	2.20407
ENSG00000231690	1.14036	0.00766744	2.20436
ENSG00000272447	1.14343	0.00435069	2.20906
ENSG00000253948	1.14445	0.0029394	2.21062
ENSG00000230148	1.14739	0.00183446	2.21513
ENSG00000235493	1.14932	0.00663729	2.2181
ENSG00000170919	1.14949	2.45996e-05	2.21836
ENSG00000160207	1.15028	0.000645948	2.21957
ENSG00000253404	1.15088	0.00708368	2.2205
ENSG00000088538	1.15172	3.93248e-08	2.22179
ENSG00000187775	1.15431	0.00680833	2.22578
ENSG00000273275	1.15433	0.00599828	2.22581
ENSG00000107829	1.1549	2.15997e-12	2.22669
ENSG00000239704	1.15535	0.0046781	2.22739
ENSG00000103742	1.15566	3.5706e-06	2.22786
ENSG00000170271	1.15657	0.0057339	2.22927
ENSG00000234684	1.15678	0.000180892	2.22959
ENSG00000165698	1.15823	5.69216e-05	2.23184
ENSG00000273007	1.15844	0.0058989	2.23217
ENSG00000026025	1.16075	9.7322e-33	2.23574
ENSG00000209082	1.16105	0.00227893	2.2362
ENSG00000166750	1.16153	3.12239e-07	2.23695
ENSG00000234028	1.16262	0.00307058	2.23864
ENSG00000196189	1.16355	0.000385376	2.24007
ENSG00000166323	1.16356	0.0022514	2.24009
ENSG00000171450	1.16483	0.00438689	2.24207
ENSG00000135365	1.16522	2.93808e-08	2.24267
ENSG00000234828	1.16579	0.00623532	2.24356
ENSG00000259976	1.16658	0.00403212	2.24479
ENSG00000225518	1.16735	0.00174902	2.24598
ENSG00000120327	1.16804	0.00513143	2.24707
ENSG00000230798	1.16972	7.21676e-06	2.24968
ENSG00000188227	1.1698	0.0014256	2.2498
ENSG00000225975	1.17094	0.00523677	2.25159
ENSG00000185345	1.17109	0.00601528	2.25181
ENSG00000123095	1.17229	1.55419e-06	2.2537
ENSG00000224505	1.17343	0.00256453	2.25547
ENSG00000116254	1.17355	0.00176677	2.25566
ENSG00000100604	1.17415	0.00141966	2.2566
ENSG00000187608	1.17711	0.000226031	2.26123
ENSG00000232224	1.17872	0.00391471	2.26376
ENSG00000144596	1.18018	3.46342e-05	2.26606
ENSG00000120278	1.18122	5.40892e-06	2.26769
ENSG00000277831	1.18261	0.00430543	2.26986
ENSG00000149926	1.18444	0.00178428	2.27275
ENSG00000169071	1.18465	0.000100213	2.27309
ENSG00000146966	1.18598	0.000258728	2.27519
ENSG00000114270	1.18783	0.00111417	2.2781
ENSG00000263146	1.19229	0.00282987	2.28516
ENSG00000214842	1.19372	0.00432179	2.28741
ENSG00000258701	1.19394	0.000448038	2.28777
ENSG00000103723	1.19401	5.51782e-05	2.28788
ENSG00000126500	1.19433	0.00391397	2.28838
ENSG00000033327	1.19453	0.000299954	2.2887
ENSG00000139410	1.1951	0.00228631	2.2896
ENSG00000149927	1.19526	8.33258e-12	2.28987
ENSG00000136010	1.19652	2.54025e-13	2.29187
ENSG00000171798	1.19882	0.00463661	2.29552
ENSG00000162772	1.19943	2.85211e-13	2.29649
ENSG00000165029	1.20318	0.00310491	2.30247
ENSG00000113369	1.20448	1.86826e-06	2.30454
ENSG00000118557	1.20494	0.00152261	2.30527
ENSG00000267681	1.20497	0.004502	2.30532
ENSG00000171492	1.20539	2.47522e-10	2.30599
ENSG00000104361	1.20636	2.00366e-05	2.30755
ENSG00000205542	1.20738	0.00072012	2.30918
ENSG00000109339	1.20808	0.00241881	2.3103
ENSG00000258122	1.20825	0.00219094	2.31057
ENSG00000197558	1.21013	0.00325532	2.31359
ENSG00000172216	1.21029	6.37508e-08	2.31385
ENSG00000215912	1.2115	0.0037126	2.31578
ENSG00000245573	1.21221	0.00294357	2.31693
ENSG00000177606	1.2126	2.80027e-35	2.31754
ENSG00000123609	1.21387	0.00135144	2.31959
ENSG00000095713	1.21473	0.00282232	2.32098
ENSG00000226200	1.21541	0.000898008	2.32206
ENSG00000257698	1.21717	4.63708e-09	2.3249
ENSG00000180481	1.22088	0.00265836	2.33089
ENSG00000259291	1.22189	0.00192699	2.33252
ENSG00000146592	1.22214	1.17231e-30	2.33293
ENSG00000189367	1.22234	0.00258806	2.33325
ENSG00000139178	1.22322	6.20574e-05	2.33467
ENSG00000167216	1.22389	1.24104e-05	2.33575
ENSG00000198846	1.22451	0.00187292	2.33676
ENSG00000107611	1.2249	0.00366368	2.3374
ENSG00000169372	1.22522	0.000148076	2.33792
ENSG00000223774	1.23034	0.00299607	2.34622
ENSG00000163083	1.23063	0.000267908	2.34669
ENSG00000228878	1.23102	0.00311581	2.34734
ENSG00000224032	1.23298	7.87122e-16	2.35051
ENSG00000230699	1.23478	0.00200883	2.35345
ENSG00000234719	1.23483	0.0030794	2.35354
ENSG00000241288	1.23485	1.01742e-05	2.35356
ENSG00000273230	1.23572	1.75835e-05	2.35498
ENSG00000166262	1.23813	0.000189805	2.35892
ENSG00000275409	1.23824	0.00152709	2.3591
ENSG00000177640	1.23873	0.000340595	2.3599
ENSG00000250222	1.23887	1.08859e-09	2.36014
ENSG00000213963	1.23939	0.000632086	2.36099
ENSG00000261770	1.23959	0.000321539	2.36132
ENSG00000204054	1.24064	9.70116e-07	2.36303
ENSG00000170390	1.2423	0.000117186	2.36576
ENSG00000198723	1.24272	0.00263945	2.36645
ENSG00000172159	1.24296	0.00164131	2.36684
ENSG00000163071	1.24301	3.2609e-05	2.36691
ENSG00000176406	1.24439	1.36971e-11	2.36919
ENSG00000230461	1.2457	0.00310193	2.37134
ENSG00000205771	1.24871	0.00295546	2.37628
ENSG00000100867	1.24953	0.00136419	2.37764
ENSG00000135269	1.24973	3.23871e-34	2.37796
ENSG00000160781	1.25	0.000228288	2.37841
ENSG00000089847	1.25032	0.00285924	2.37895
ENSG00000100889	1.25087	2.267e-24	2.37985
ENSG00000255153	1.2532	0.00292632	2.38369
ENSG00000212302	1.25681	0.00203988	2.38966
ENSG00000197748	1.25964	0.000192888	2.39436
ENSG00000053108	1.26041	0.00202707	2.39564
ENSG00000259690	1.26102	0.00271901	2.39666
ENSG00000124602	1.26142	0.00267448	2.39731
ENSG00000110042	1.26187	0.000749164	2.39806
ENSG00000229950	1.26217	0.00106458	2.39857
ENSG00000251396	1.26579	0.00231442	2.40459
ENSG00000182463	1.27231	6.04962e-27	2.41548
ENSG00000152763	1.27333	4.14756e-05	2.41719
ENSG00000249395	1.27336	1.94841e-11	2.41724
ENSG00000119943	1.27431	0.00241377	2.41883
ENSG00000225667	1.27498	0.0019729	2.41996
ENSG00000168702	1.27585	2.42936e-07	2.42141
ENSG00000272556	1.27685	0.000100213	2.4231
ENSG00000126562	1.27691	0.00134148	2.42319
ENSG00000236778	1.27781	0.000240111	2.42471
ENSG00000167244	1.27877	7.99531e-05	2.42632
ENSG00000198626	1.27996	2.80292e-07	2.42832
ENSG00000172432	1.28056	8.6256e-08	2.42934
ENSG00000162390	1.28225	0.000898974	2.43219
ENSG00000003147	1.28615	5.55362e-10	2.43876
ENSG00000196263	1.2876	0.000464669	2.44121
ENSG00000237877	1.28795	0.000670567	2.4418
ENSG00000198910	1.29056	0.0020339	2.44622
ENSG00000169136	1.29187	6.42343e-11	2.44845
ENSG00000162814	1.29239	4.41788e-08	2.44934
ENSG00000118307	1.29295	0.00196511	2.45028
ENSG00000228933	1.29314	0.00202842	2.45061
ENSG00000142046	1.29514	1.23778e-06	2.45401
ENSG00000143458	1.29606	1.6978e-26	2.45557
ENSG00000134864	1.29751	0.000130038	2.45805
ENSG00000269834	1.298	0.00151187	2.45888
ENSG00000116761	1.30101	2.72588e-16	2.46401
ENSG00000146021	1.30526	0.000174326	2.47128
ENSG00000213742	1.30784	1.31616e-06	2.47571
ENSG00000158445	1.30879	0.000731267	2.47733
ENSG00000180190	1.30953	0.000259467	2.47861
ENSG00000263753	1.31051	0.00094653	2.48029
ENSG00000104112	1.31095	0.0012492	2.48104
ENSG00000254338	1.31234	0.000618869	2.48345
ENSG00000186976	1.3142	0.000348663	2.48664
ENSG00000073331	1.31558	5.15732e-05	2.48902
ENSG00000172086	1.31626	7.29509e-05	2.4902
ENSG00000260428	1.31637	0.000699712	2.49039
ENSG00000069493	1.31717	2.09386e-06	2.49176
ENSG00000225177	1.31801	6.24241e-08	2.49322
ENSG00000089199	1.31827	0.000587116	2.49366
ENSG00000164088	1.31931	2.93606e-12	2.49546
ENSG00000140450	1.31971	1.83358e-09	2.49616
ENSG00000261168	1.32106	0.00114814	2.4985
ENSG00000111254	1.32521	2.38159e-06	2.50569
ENSG00000036530	1.32553	7.61113e-05	2.50625
ENSG00000167995	1.32598	0.000848196	2.50703
ENSG00000250802	1.32863	3.95628e-06	2.51164
ENSG00000235092	1.32984	1.61314e-05	2.51374
ENSG00000147082	1.33723	0.00119613	2.52666
ENSG00000250903	1.33794	5.85834e-08	2.5279
ENSG00000106804	1.34588	4.64706e-06	2.54185
ENSG00000163617	1.34626	2.36555e-16	2.54252
ENSG00000180938	1.35262	0.0002916	2.55375
ENSG00000160323	1.35311	2.46531e-06	2.55463
ENSG00000196668	1.35861	1.69835e-08	2.56439
ENSG00000177990	1.36096	0.00101728	2.56857
ENSG00000225265	1.36125	0.00103804	2.56908
ENSG00000230091	1.36153	0.000238365	2.56958
ENSG00000239344	1.36876	0.000889894	2.58248
ENSG00000186567	1.36986	1.56058e-06	2.58446
ENSG00000229267	1.37143	0.000390387	2.58726
ENSG00000153879	1.37185	2.10875e-19	2.58802
ENSG00000215375	1.37188	5.67888e-10	2.58808
ENSG00000261187	1.37856	1.96746e-05	2.60009
ENSG00000250159	1.37897	0.000660487	2.60083
ENSG00000226864	1.38292	1.62414e-05	2.60796
ENSG00000140543	1.3835	7.78589e-07	2.609
ENSG00000255182	1.38542	7.23496e-05	2.61248
ENSG00000242759	1.3855	0.000799653	2.61262
ENSG00000111981	1.38858	5.29145e-07	2.61821
ENSG00000225051	1.39286	0.000764926	2.62599
ENSG00000135314	1.39514	0.000147559	2.63014
ENSG00000107731	1.39515	1.83236e-32	2.63015
ENSG00000162572	1.39592	2.25643e-07	2.63156
ENSG00000259158	1.39618	0.000719792	2.63204
ENSG00000230454	1.39672	2.67514e-05	2.63303
ENSG00000165188	1.40045	0.00058125	2.63985
ENSG00000246695	1.40383	1.55392e-12	2.64604
ENSG00000215105	1.413	8.79978e-05	2.6629
ENSG00000124260	1.41497	3.18435e-07	2.66653
ENSG00000275236	1.41549	0.000128645	2.6675
ENSG00000214575	1.41636	4.71711e-10	2.66912
ENSG00000105650	1.41704	0.000470465	2.67038
ENSG00000168952	1.4177	0.000221064	2.6716
ENSG00000232859	1.41779	6.24241e-08	2.67176
ENSG00000236030	1.41926	0.000558896	2.67449
ENSG00000204387	1.42213	2.44981e-34	2.67982
ENSG00000116991	1.42486	1.58215e-26	2.68489
ENSG00000156113	1.42618	0.000208392	2.68734
ENSG00000054392	1.42823	8.5494e-09	2.69117
ENSG00000123384	1.43081	1.03551e-09	2.69598
ENSG00000123689	1.43261	1.06921e-08	2.69934
ENSG00000221866	1.43437	1.6068e-05	2.70265
ENSG00000143248	1.43493	3.09854e-06	2.7037
ENSG00000253741	1.43499	0.000182587	2.7038
ENSG00000162687	1.43519	1.85746e-06	2.70419
ENSG00000165349	1.4366	6.58907e-11	2.70683
ENSG00000132141	1.44243	2.84955e-05	2.71779
ENSG00000280374	1.44411	0.000441252	2.72095
ENSG00000228775	1.44564	0.000226551	2.72385
ENSG00000230457	1.44665	6.09748e-06	2.72574
ENSG00000261645	1.45251	0.00039962	2.73684
ENSG00000138131	1.45291	0.000368006	2.7376
ENSG00000133067	1.45349	0.000381302	2.73869
ENSG00000244879	1.45591	5.78903e-79	2.7433
ENSG00000119328	1.45961	6.75062e-09	2.75034
ENSG00000080298	1.46203	1.72821e-11	2.75495
ENSG00000176593	1.46236	2.55209e-10	2.75559
ENSG00000267649	1.46287	0.000326015	2.75657
ENSG00000177519	1.4639	0.00023998	2.75853
ENSG00000127364	1.46464	1.4359e-19	2.75995
ENSG00000260552	1.46626	0.000240711	2.76304
ENSG00000251562	1.46801	7.47651e-61	2.7664
ENSG00000137691	1.46847	0.000146747	2.76729
ENSG00000132510	1.46865	3.74413e-10	2.76763
ENSG00000177106	1.48145	0.000296114	2.79229
ENSG00000197044	1.48518	6.89557e-10	2.79953
ENSG00000159182	1.48657	0.000133374	2.80221
ENSG00000007314	1.49551	0.000125362	2.81964
ENSG00000117016	1.49582	2.04435e-09	2.82025
ENSG00000278919	1.49798	0.000235084	2.82448
ENSG00000172382	1.49799	6.01119e-09	2.82448
ENSG00000234183	1.51036	1.60453e-06	2.84881
ENSG00000246982	1.51529	8.67569e-07	2.85856
ENSG00000230873	1.52645	9.15273e-06	2.88076
ENSG00000250067	1.5392	2.72054e-12	2.90633
ENSG00000150281	1.54587	8.01578e-05	2.9198
ENSG00000070669	1.55045	1.04941e-34	2.92908
ENSG00000177410	1.55152	4.32996e-23	2.93126
ENSG00000124194	1.55297	8.90125e-05	2.93422
ENSG00000247809	1.56722	1.50906e-13	2.96332
ENSG00000116584	1.58226	6.48149e-23	2.99439
ENSG00000244119	1.58307	5.56041e-07	2.99606
ENSG00000148057	1.58428	1.31616e-06	2.99858
ENSG00000242861	1.5845	1.25316e-09	2.99903
ENSG00000129946	1.58707	2.5168e-21	3.0044
ENSG00000227354	1.59076	1.66058e-12	3.01207
ENSG00000095370	1.59131	8.50997e-05	3.01322
ENSG00000188818	1.60114	7.87523e-07	3.03382
ENSG00000172965	1.602	5.53281e-06	3.03564
ENSG00000013364	1.60599	2.32341e-05	3.04404
ENSG00000226856	1.60821	1.8253e-05	3.04873
ENSG00000223414	1.6121	5.34111e-05	3.05697
ENSG00000103599	1.62441	3.07392e-10	3.08317
ENSG00000272024	1.62597	4.93288e-05	3.0865
ENSG00000279662	1.63113	5.21799e-05	3.09756
ENSG00000175197	1.63191	3.98359e-14	3.09924
ENSG00000247317	1.63835	1.32841e-05	3.1131
ENSG00000236548	1.64275	4.89815e-06	3.12261
ENSG00000145020	1.64354	9.29837e-07	3.1243
ENSG00000042493	1.64714	2.91286e-06	3.13213
ENSG00000169891	1.65002	2.04565e-06	3.13837
ENSG00000223960	1.65081	2.01441e-11	3.1401
ENSG00000012171	1.65472	1.51778e-09	3.14863
ENSG00000112715	1.65682	2.82862e-31	3.1532
ENSG00000223745	1.65958	2.37776e-35	3.15924
ENSG00000130433	1.66653	3.28158e-05	3.17449
ENSG00000271997	1.667	6.01993e-09	3.17553
ENSG00000169621	1.67307	1.697e-12	3.18892
ENSG00000248498	1.69309	1.95498e-20	3.23348
ENSG00000080166	1.70552	1.83178e-05	3.26148
ENSG00000105982	1.71558	1.06747e-16	3.28428
ENSG00000260953	1.71795	1.63999e-05	3.28969
ENSG00000159167	1.71889	8.02337e-17	3.29183
ENSG00000228451	1.71962	1.38184e-09	3.2935
ENSG00000188573	1.72405	9.3789e-07	3.30362
ENSG00000148408	1.73358	1.0855e-05	3.32553
ENSG00000168350	1.74705	6.7725e-06	3.35672
ENSG00000179532	1.75051	8.06322e-11	3.36476
ENSG00000122641	1.75152	6.28237e-07	3.36714
ENSG00000181798	1.75286	5.6562e-06	3.37027
ENSG00000224019	1.75854	1.06977e-05	3.38356
ENSG00000248508	1.76676	3.31089e-09	3.40288
ENSG00000109956	1.78246	9.52743e-07	3.44012
ENSG00000164161	1.78274	1.43129e-19	3.4408
ENSG00000185437	1.79219	3.51899e-12	3.46341
ENSG00000167525	1.79818	3.73788e-13	3.47782
ENSG00000266714	1.8075	3.61061e-08	3.50036
ENSG00000168356	1.82279	2.15897e-06	3.53764
ENSG00000214212	1.83656	3.6701e-06	3.57156
ENSG00000176788	1.83928	3.55515e-06	3.57831
ENSG00000205464	1.88678	6.20709e-15	3.69809
ENSG00000101255	1.90505	1.08275e-28	3.74523
ENSG00000174844	1.91583	1.23778e-06	3.77331
ENSG00000185010	1.94228	2.58402e-14	3.84314
ENSG00000196092	1.96862	4.47139e-07	3.91394
ENSG00000172361	1.99054	2.11214e-10	3.97385
ENSG00000233266	1.99864	1.04519e-07	3.99624
ENSG00000163993	2.02747	2.21012e-07	4.07688
ENSG00000188177	2.02906	1.52203e-45	4.0814
ENSG00000148225	2.05381	2.43513e-20	4.152
ENSG00000078018	2.08465	2.47742e-10	4.24173
ENSG00000225489	2.08992	1.7122e-09	4.25726
ENSG00000145700	2.10628	2.68158e-18	4.30581
ENSG00000203799	2.14724	4.35828e-19	4.42981
ENSG00000078487	2.14901	1.0281e-31	4.43522
ENSG00000229525	2.15201	6.75085e-09	4.44445
ENSG00000125726	2.19377	6.16742e-14	4.57499
ENSG00000205922	2.23812	2.53004e-11	4.71781
ENSG00000108018	2.27845	2.43019e-11	4.85155
ENSG00000130513	2.3863	5.20384e-14	5.22816
ENSG00000133466	2.44235	4.41613e-22	5.43527
ENSG00000135842	2.47264	2.61976e-38	5.55059
ENSG00000176046	2.48081	2.61976e-38	5.5821
ENSG00000077935	2.49387	7.52291e-12	5.63288
ENSG00000236404	2.53076	5.87685e-26	5.77876
ENSG00000139269	2.55448	1.47459e-29	5.87454
ENSG00000156042	2.55821	2.88847e-51	5.88977
ENSG00000130487	2.76244	8.90342e-14	6.78542
ENSG00000166432	3.10912	1.48726e-80	8.62855
ENSG00000106948	3.21782	2.95465e-48	9.3038

## Sheet: 3.All_DEGs_Control vs KD_3
Gene ID	baseMean	log2FoldChange	lfcSE	stat	pvalue	padj
ENSG00000166432	176.701	3.07395	0.165588	18.5639	6.30053e-77	1.01571e-72
ENSG00000251562	27771.2	1.54574	0.0907303	17.0367	4.38897e-65	3.53773e-61
ENSG00000244879	735.14	1.34554	0.0833906	16.1354	1.43941e-58	7.73489e-55
ENSG00000117450	1541.36	-1.39527	0.0890162	-15.6743	2.26575e-55	9.13154e-52
ENSG00000106948	96.7429	3.34779	0.218508	15.3211	5.52909e-53	1.78269e-49
ENSG00000080824	9972.09	-0.993453	0.0649776	-15.2891	9.03238e-53	2.42685e-49
ENSG00000186480	376.26	-1.89249	0.124553	-15.1942	3.86189e-52	8.89394e-49
ENSG00000176046	237.305	2.76322	0.184731	14.9581	1.37941e-50	2.77969e-47
ENSG00000115541	817.507	-1.69574	0.113466	-14.9449	1.68096e-50	3.01098e-47
ENSG00000188177	253.175	2.05673	0.145263	14.1586	1.65217e-45	2.66347e-42
ENSG00000109971	686.758	-1.89912	0.135177	-14.0491	7.79874e-45	1.14294e-41
ENSG00000198712	23527.7	-1.21706	0.0872917	-13.9424	3.49745e-44	4.69854e-41
ENSG00000096384	8102.36	-1.12274	0.0813919	-13.7943	2.75879e-43	3.42111e-40
ENSG00000161547	815.691	-1.64386	0.119256	-13.7842	3.17076e-43	3.65113e-40
ENSG00000169710	837.583	-1.29299	0.09439	-13.6984	1.03748e-42	1.11501e-39
ENSG00000198938	34187.3	-1.30396	0.0981536	-13.2849	2.83378e-40	2.85521e-37
ENSG00000198899	19116.3	-1.90169	0.145267	-13.091	3.70668e-39	3.51502e-36
ENSG00000245532	2328.14	1.28204	0.0982317	13.0512	6.25903e-39	5.60566e-36
ENSG00000142168	1922.76	-0.848305	0.0651806	-13.0147	1.00964e-38	8.56657e-36
ENSG00000198804	5898.32	-0.910984	0.0704468	-12.9315	2.9882e-38	2.40864e-35
ENSG00000135842	94.6636	2.58628	0.2005	12.8991	4.55108e-38	3.49371e-35
ENSG00000155368	782.753	-1.25288	0.0990694	-12.6465	1.16931e-36	8.56836e-34
ENSG00000070669	922.916	1.55549	0.123057	12.6404	1.26393e-36	8.85905e-34
ENSG00000101255	202.31	2.12166	0.169963	12.4831	9.23338e-36	6.20214e-33
ENSG00000160818	1174.71	-1.12836	0.0905341	-12.4634	1.18197e-35	7.62179e-33
ENSG00000177606	988.005	1.33959	0.108261	12.3737	3.6264e-35	2.24851e-32
ENSG00000179218	1187.61	-1.11648	0.0904086	-12.3493	4.91584e-35	2.93512e-32
ENSG00000120437	315.892	-1.58652	0.129	-12.2987	9.20825e-35	5.30165e-32
ENSG00000156042	91.6999	2.29861	0.189175	12.1507	5.68809e-34	3.16199e-31
ENSG00000112972	329.215	-1.62957	0.134411	-12.1237	7.90815e-34	4.24958e-31
ENSG00000116133	840.73	-1.59512	0.132858	-12.0062	3.29488e-33	1.71344e-30
ENSG00000107731	440.734	1.43989	0.120795	11.9202	9.29361e-33	4.68195e-30
ENSG00000135269	350.217	1.2671	0.106734	11.8715	1.66357e-32	8.12681e-30
ENSG00000139269	128.073	2.66138	0.227538	11.6964	1.32945e-31	6.30356e-29
ENSG00000172893	207.083	-1.50604	0.129197	-11.6569	2.11527e-31	9.74294e-29
ENSG00000239672	471.878	-1.38028	0.118607	-11.6374	2.65941e-31	1.1909e-28
ENSG00000131473	808.118	-0.969355	0.0846838	-11.4468	2.44098e-30	1.06354e-27
ENSG00000204387	598.901	1.36215	0.119053	11.4415	2.59273e-30	1.09993e-27
ENSG00000100889	295.757	1.34322	0.117569	11.4249	3.13993e-30	1.29792e-27
ENSG00000159199	585.476	-1.44176	0.126875	-11.3636	6.34612e-30	2.55765e-27
ENSG00000100216	468.607	-1.04785	0.0925202	-11.3257	9.79329e-30	3.85067e-27
ENSG00000163468	1660.77	-0.838671	0.0745409	-11.2512	2.28583e-29	8.77378e-27
ENSG00000167553	1754.17	-1.18429	0.105291	-11.2477	2.37652e-29	8.90973e-27
ENSG00000112715	221.899	1.51016	0.135097	11.1784	5.20398e-29	1.90667e-26
ENSG00000223745	159.726	1.58539	0.142239	11.1459	7.49544e-29	2.6852e-26
ENSG00000130164	105.795	-2.08287	0.186971	-11.14	8.00907e-29	2.80683e-26
ENSG00000212907	1963.62	-1.23811	0.111843	-11.0701	1.75217e-28	6.00996e-26
ENSG00000104356	185.969	-1.50214	0.136136	-11.0341	2.61635e-28	8.78713e-26
ENSG00000162733	707.508	1.0789	0.0990078	10.8972	1.18916e-27	3.91235e-25
ENSG00000229807	24831	0.682059	0.0631864	10.7944	3.65902e-27	1.17974e-24
ENSG00000060982	553.942	1.14601	0.106736	10.7369	6.83075e-27	2.15919e-24
ENSG00000159167	85.0636	2.24533	0.212931	10.5449	5.3633e-26	1.66273e-23
ENSG00000196230	3892.06	-0.899971	0.0859558	-10.4702	1.18446e-25	3.60277e-23
ENSG00000116584	341.939	1.61633	0.154708	10.4476	1.5028e-25	4.48641e-23
ENSG00000086061	626.618	-1.10054	0.105406	-10.441	1.61179e-25	4.72431e-23
ENSG00000115053	8063.85	-0.632017	0.0605456	-10.4387	1.6506e-25	4.75166e-23
ENSG00000026025	2028.18	1.05162	0.100882	10.4242	1.92274e-25	5.43799e-23
ENSG00000143799	3131.05	-0.645585	0.0619879	-10.4147	2.12486e-25	5.906e-23
ENSG00000140105	380.995	1.13615	0.109435	10.382	2.9936e-25	8.17962e-23
ENSG00000146592	485.709	1.14189	0.111078	10.2801	8.66499e-25	2.32814e-22
ENSG00000177700	524.329	-1.43598	0.141118	-10.1758	2.54333e-24	6.72149e-22
ENSG00000131711	898.027	1.11076	0.109507	10.1433	3.54792e-24	9.20521e-22
ENSG00000179912	370.093	1.15731	0.114111	10.142	3.59735e-24	9.20521e-22
ENSG00000188229	639.426	-1.3239	0.130595	-10.1375	3.76668e-24	9.48791e-22
ENSG00000078487	90.9246	2.00298	0.197638	10.1346	3.88148e-24	9.62667e-22
ENSG00000116161	671.716	-0.921644	0.0912142	-10.1042	5.29454e-24	1.29323e-21
ENSG00000104549	256.794	-1.33882	0.134171	-9.97846	1.89389e-23	4.55692e-21
ENSG00000168653	816.525	-0.997896	0.100063	-9.97272	2.00664e-23	4.75722e-21
ENSG00000177410	948.362	1.48272	0.149177	9.93929	2.80834e-23	6.56134e-21
ENSG00000269893	697.575	0.90092	0.0911161	9.88761	4.71131e-23	1.08502e-20
ENSG00000165280	531.867	-1.02874	0.104099	-9.88229	4.96868e-23	1.12817e-20
ENSG00000177971	778.3	-0.933304	0.0945711	-9.86881	5.6836e-23	1.27257e-20
ENSG00000079459	306.037	-1.20544	0.122283	-9.85785	6.33944e-23	1.39997e-20
ENSG00000236404	52.837	2.43718	0.247532	9.84589	7.14053e-23	1.55557e-20
ENSG00000116761	206.638	1.42675	0.145865	9.78132	1.35439e-22	2.91122e-20
ENSG00000160213	535.157	-0.88398	0.0905833	-9.75875	1.69225e-22	3.58958e-20
ENSG00000072274	233.312	-1.31448	0.134855	-9.7474	1.89255e-22	3.9623e-20
ENSG00000204388	204.367	-2.2473	0.231827	-9.69388	3.20125e-22	6.61632e-20
ENSG00000143458	214.566	1.30958	0.135971	9.63132	5.89679e-22	1.20332e-19
ENSG00000034510	874.129	-0.862702	0.0897396	-9.61339	7.01957e-22	1.39707e-19
ENSG00000162772	361.062	1.46791	0.152684	9.61407	6.9739e-22	1.39707e-19
ENSG00000130513	33.5843	2.76791	0.29027	9.53564	1.48963e-21	2.92857e-19
ENSG00000189403	1284.58	-0.972894	0.102195	-9.51998	1.73205e-21	3.36413e-19
ENSG00000132963	807.124	-0.852793	0.08989	-9.48707	2.37616e-21	4.56025e-19
ENSG00000100028	622.027	-0.923683	0.0974973	-9.47393	2.69502e-21	5.11134e-19
ENSG00000049656	544.466	-0.966209	0.102424	-9.43342	3.96943e-21	7.44084e-19
ENSG00000101849	1001.28	0.911584	0.0978149	9.31948	1.16914e-20	2.1664e-18
ENSG00000147180	381.894	1.00249	0.107826	9.29729	1.4407e-20	2.63927e-18
ENSG00000099977	1227.96	-0.90944	0.0983631	-9.24575	2.33601e-20	4.23132e-18
ENSG00000184840	649.894	-0.855629	0.0928106	-9.21908	2.99653e-20	5.36746e-18
ENSG00000167515	296.857	-1.1428	0.126595	-9.02722	1.76087e-19	3.11946e-17
ENSG00000135069	1450.34	1.15066	0.128083	8.98372	2.61772e-19	4.58698e-17
ENSG00000252481	23.1774	-2.79262	0.312062	-8.94894	3.58915e-19	6.22158e-17
ENSG00000148225	51.557	2.013	0.225294	8.93501	4.07147e-19	6.98257e-17
ENSG00000129946	118.451	1.52778	0.17215	8.87465	7.01523e-19	1.19045e-16
ENSG00000133466	42.2004	2.26657	0.256876	8.82359	1.10844e-18	1.86138e-16
ENSG00000230989	594.362	-0.762747	0.0867086	-8.79666	1.40943e-18	2.34241e-16
ENSG00000182199	754.302	0.723377	0.0825681	8.76097	1.93573e-18	3.18427e-16
ENSG00000153879	341.451	1.28878	0.148213	8.69547	3.45409e-18	5.62458e-16
ENSG00000172115	649.322	-0.812367	0.0935077	-8.6877	3.69837e-18	5.96215e-16
ENSG00000132341	3860.88	-0.712699	0.0823891	-8.6504	5.13209e-18	8.19152e-16
ENSG00000198695	641.013	-1.14362	0.132258	-8.64689	5.29213e-18	8.36417e-16
ENSG00000175197	122.904	1.78819	0.207133	8.63306	5.97312e-18	9.34881e-16
ENSG00000092841	636.573	-0.928267	0.107902	-8.60284	7.77702e-18	1.20551e-15
ENSG00000248498	134.85	1.55439	0.180796	8.59748	8.14842e-18	1.25105e-15
ENSG00000125148	210.736	-1.40203	0.16317	-8.59248	8.51154e-18	1.29448e-15
ENSG00000183431	352.081	-1.0059	0.118158	-8.51316	1.69253e-17	2.55002e-15
ENSG00000123416	6192.58	-0.767197	0.0904072	-8.48601	2.1385e-17	3.1921e-15
ENSG00000135116	325.727	0.977897	0.115588	8.46019	2.66949e-17	3.94816e-15
ENSG00000182463	209.523	1.05489	0.124843	8.44973	2.91969e-17	4.27893e-15
ENSG00000154518	1628.75	-0.853505	0.101109	-8.4414	3.13556e-17	4.55391e-15
ENSG00000099622	824.511	1.03278	0.122841	8.40751	4.188e-17	6.0281e-15
ENSG00000052802	84.5303	-1.62312	0.193242	-8.39942	4.48671e-17	6.40091e-15
ENSG00000153132	332.334	1.11288	0.132622	8.39135	4.80586e-17	6.79608e-15
ENSG00000198840	20088.4	-0.983114	0.117285	-8.38229	5.19066e-17	7.2764e-15
ENSG00000105447	213.982	-1.38967	0.165807	-8.38126	5.23648e-17	7.27735e-15
ENSG00000111669	1320.38	-0.877676	0.104824	-8.37284	5.62439e-17	7.74964e-15
ENSG00000130766	1576.69	1.00163	0.119883	8.35505	6.54049e-17	8.87967e-15
ENSG00000196305	716.628	0.795331	0.0951945	8.35479	6.55468e-17	8.87967e-15
ENSG00000111371	723.806	0.751295	0.0900753	8.34074	7.38267e-17	9.918e-15
ENSG00000198668	1714.51	-0.583368	0.0707198	-8.249	1.5972e-16	2.12797e-14
ENSG00000114867	1700.17	-0.753746	0.0915603	-8.23223	1.83758e-16	2.42817e-14
ENSG00000112699	289.491	1.10853	0.134756	8.2262	1.93239e-16	2.53269e-14
ENSG00000126247	426.476	-0.873113	0.106614	-8.18949	2.62345e-16	3.4107e-14
ENSG00000224032	394.581	1.20325	0.147266	8.17056	3.06968e-16	3.9589e-14
ENSG00000185950	215.89	1.08701	0.133373	8.15018	3.63392e-16	4.6494e-14
ENSG00000182551	305.046	-0.969533	0.119292	-8.12739	4.3863e-16	5.56783e-14
ENSG00000105327	409.803	0.815897	0.100553	8.11413	4.89287e-16	6.16234e-14
ENSG00000099194	1087.54	-0.674487	0.0834122	-8.08619	6.15604e-16	7.69314e-14
ENSG00000189306	398.204	-0.996572	0.12328	-8.08382	6.27699e-16	7.78396e-14
ENSG00000113161	180.398	-1.24129	0.153896	-8.0658	7.27554e-16	8.88553e-14
ENSG00000130294	192.319	1.11586	0.138337	8.06627	7.24797e-16	8.88553e-14
ENSG00000114315	640.406	0.642952	0.0798126	8.05577	7.89805e-16	9.57326e-14
ENSG00000169136	83.487	1.6638	0.206586	8.0538	8.02625e-16	9.65606e-14
ENSG00000080298	81.8817	1.59525	0.198679	8.02926	9.80606e-16	1.17099e-13
ENSG00000185630	513.22	0.820431	0.102368	8.0145	1.1059e-15	1.3109e-13
ENSG00000172757	1498.72	-0.671407	0.0838509	-8.00715	1.17398e-15	1.38144e-13
ENSG00000187479	100.353	1.34377	0.16784	8.00624	1.18268e-15	1.38159e-13
ENSG00000106348	149.594	-1.24043	0.155661	-7.96876	1.60272e-15	1.84553e-13
ENSG00000185437	45.6608	1.991	0.249842	7.96907	1.59875e-15	1.84553e-13
ENSG00000112081	1599.12	-0.854347	0.107267	-7.96465	1.65694e-15	1.89444e-13
ENSG00000155380	1582.91	-0.599741	0.0753469	-7.95973	1.72417e-15	1.95742e-13
ENSG00000087087	759.883	-0.7712	0.0971533	-7.93798	2.05508e-15	2.31678e-13
ENSG00000163617	95.6354	1.32834	0.167631	7.92421	2.29608e-15	2.57049e-13
ENSG00000116991	139.041	1.12406	0.142148	7.90768	2.62233e-15	2.89552e-13
ENSG00000130487	14.86	2.71754	0.343658	7.90768	2.62224e-15	2.89552e-13
ENSG00000163946	800.989	0.818939	0.10361	7.90402	2.70045e-15	2.9615e-13
ENSG00000067064	133.124	-1.41676	0.179707	-7.88373	3.17747e-15	3.46108e-13
ENSG00000164161	60.1277	1.67291	0.212253	7.88168	3.23016e-15	3.49485e-13
ENSG00000126267	482.535	-1.0157	0.129214	-7.86062	3.8223e-15	4.08075e-13
ENSG00000170860	458.427	-0.772694	0.0982927	-7.86115	3.80618e-15	4.08075e-13
ENSG00000133134	509.22	0.801833	0.102251	7.84178	4.44198e-15	4.71113e-13
ENSG00000248092	240.706	0.96021	0.122479	7.83979	4.51315e-15	4.75533e-13
ENSG00000128573	118.415	1.15987	0.148454	7.81301	5.58367e-15	5.84509e-13
ENSG00000102317	490.07	-0.786238	0.100752	-7.80367	6.01324e-15	6.25415e-13
ENSG00000136732	160.462	1.17342	0.151213	7.76003	8.49101e-15	8.7187e-13
ENSG00000255717	1161.1	0.953151	0.122823	7.76036	8.46853e-15	8.7187e-13
ENSG00000169230	580.4	-0.745105	0.0960315	-7.75897	8.56243e-15	8.73638e-13
ENSG00000090861	420.686	0.771406	0.099547	7.74916	9.2499e-15	9.37847e-13
ENSG00000173113	1178.51	-0.551959	0.0714299	-7.72728	1.09871e-14	1.10702e-12
ENSG00000101972	2734.51	0.685441	0.0895092	7.65777	1.89185e-14	1.89432e-12
ENSG00000092621	990.068	0.682237	0.0892721	7.64222	2.13513e-14	2.12472e-12
ENSG00000134769	305.005	0.821868	0.107888	7.61776	2.5811e-14	2.55276e-12
ENSG00000164778	221.951	-1.14953	0.151177	-7.60386	2.87424e-14	2.80822e-12
ENSG00000168496	601.086	-0.705839	0.0928256	-7.60392	2.87293e-14	2.80822e-12
ENSG00000160193	191.625	-1.14436	0.151029	-7.57706	3.53482e-14	3.43282e-12
ENSG00000125726	30.8658	2.10963	0.279042	7.56025	4.0229e-14	3.88342e-12
ENSG00000105982	60.1057	1.57806	0.209009	7.55023	4.34491e-14	4.1693e-12
ENSG00000161981	134.631	-1.25805	0.166705	-7.5466	4.46775e-14	4.26181e-12
ENSG00000247809	59.5801	1.61496	0.214047	7.54486	4.5277e-14	4.29359e-12
ENSG00000063438	122.386	1.10232	0.146688	7.51472	5.70308e-14	5.37657e-12
ENSG00000182481	360.015	-0.958401	0.128267	-7.47192	7.90315e-14	7.40736e-12
ENSG00000099783	3155.84	-0.553043	0.0740582	-7.46768	8.16239e-14	7.60612e-12
ENSG00000090266	616.044	-0.785913	0.105516	-7.44828	9.45632e-14	8.71851e-12
ENSG00000172428	324.59	-0.965504	0.12963	-7.44817	9.4643e-14	8.71851e-12
ENSG00000084207	1644.22	-0.6714	0.0903616	-7.43015	1.08478e-13	9.8908e-12
ENSG00000130489	190.941	-1.12535	0.15146	-7.43	1.08596e-13	9.8908e-12
ENSG00000161980	355.923	-0.786234	0.10584	-7.4285	1.09839e-13	9.89578e-12
ENSG00000242485	379.165	-0.947721	0.12758	-7.42845	1.09878e-13	9.89578e-12
ENSG00000166136	595.426	-0.816197	0.109896	-7.42697	1.11112e-13	9.95128e-12
ENSG00000175061	1600.95	0.680345	0.0920638	7.38993	1.46906e-13	1.30844e-11
ENSG00000113522	1226.92	0.674553	0.091361	7.38338	1.54321e-13	1.36692e-11
ENSG00000150593	447.761	0.756849	0.102588	7.37753	1.61249e-13	1.42049e-11
ENSG00000108883	266.008	-0.924666	0.125378	-7.37504	1.64293e-13	1.43944e-11
ENSG00000165349	74.1154	1.51812	0.206215	7.36183	1.81407e-13	1.58079e-11
ENSG00000128626	125.068	-1.13007	0.153534	-7.36037	1.83406e-13	1.58962e-11
ENSG00000234741	1068.08	0.952831	0.129548	7.35507	1.90833e-13	1.64514e-11
ENSG00000203799	37.5689	1.8468	0.25115	7.35338	1.93259e-13	1.65719e-11
ENSG00000198625	688.258	0.658669	0.089741	7.33967	2.14115e-13	1.82632e-11
ENSG00000143569	309.551	-0.879702	0.120068	-7.32667	2.3594e-13	2.00189e-11
ENSG00000155115	421.865	-0.773325	0.105648	-7.31979	2.48355e-13	2.09619e-11
ENSG00000167371	174.383	1.23934	0.169535	7.31025	2.66654e-13	2.23892e-11
ENSG00000127364	98.4267	1.26028	0.172756	7.29517	2.98276e-13	2.46337e-11
ENSG00000132002	229.92	-1.02227	0.140137	-7.29482	2.99065e-13	2.46337e-11
ENSG00000198886	34141.6	-0.970238	0.13302	-7.29394	3.01026e-13	2.46337e-11
ENSG00000210144	72.0593	-1.85368	0.254119	-7.2945	2.99763e-13	2.46337e-11
ENSG00000257698	77.6868	1.3839	0.189727	7.29415	3.00549e-13	2.46337e-11
ENSG00000054282	432.584	0.936565	0.128475	7.28988	3.10233e-13	2.51474e-11
ENSG00000116497	325.201	0.856397	0.117479	7.2898	3.10423e-13	2.51474e-11
ENSG00000143977	686.845	-0.87545	0.120149	-7.28639	3.18368e-13	2.5662e-11
ENSG00000177556	178.117	-0.952974	0.130966	-7.27648	3.42639e-13	2.7481e-11
ENSG00000065526	1661.95	-0.786689	0.108136	-7.27501	3.46396e-13	2.76448e-11
ENSG00000136010	297.834	1.17006	0.161075	7.26405	3.75669e-13	2.98333e-11
ENSG00000184900	954.23	-0.627248	0.08683	-7.22387	5.05297e-13	3.99309e-11
ENSG00000198931	522.502	-0.850594	0.117811	-7.21996	5.20018e-13	4.08937e-11
ENSG00000203760	235.343	-0.99979	0.13888	-7.19893	6.06886e-13	4.74933e-11
ENSG00000132768	108.871	-1.37319	0.190967	-7.19073	6.44441e-13	4.98483e-11
ENSG00000167525	42.0921	1.79001	0.248909	7.19143	6.41179e-13	4.98483e-11
ENSG00000189283	161.78	1.03441	0.14386	7.19035	6.46256e-13	4.98483e-11
ENSG00000117016	46.4939	1.7321	0.241121	7.18353	6.79344e-13	5.1659e-11
ENSG00000117877	303.132	-1.04152	0.144983	-7.18372	6.78421e-13	5.1659e-11
ENSG00000120699	362.558	0.813114	0.113178	7.18441	6.74992e-13	5.1659e-11
ENSG00000184009	5068.98	-0.718763	0.100091	-7.18109	6.91569e-13	5.23417e-11
ENSG00000169689	362.283	-0.933391	0.130115	-7.1736	7.30494e-13	5.50294e-11
ENSG00000182923	222.903	0.966676	0.134865	7.16771	7.6263e-13	5.71831e-11
ENSG00000172922	308.306	-1.13573	0.15882	-7.15105	8.61177e-13	6.42733e-11
ENSG00000084090	1289.07	-0.59504	0.0832193	-7.15026	8.66124e-13	6.43446e-11
ENSG00000031698	1264.97	0.69787	0.0977108	7.1422	9.18471e-13	6.79205e-11
ENSG00000179958	384.94	-0.723714	0.10148	-7.1316	9.92073e-13	7.30284e-11
ENSG00000112695	667.003	-0.795427	0.111674	-7.12276	1.05786e-12	7.75173e-11
ENSG00000149927	134.922	1.22726	0.172487	7.11509	1.11841e-12	8.15831e-11
ENSG00000004779	543.828	-0.655116	0.0921531	-7.109	1.1689e-12	8.4882e-11
ENSG00000131374	145.447	1.05448	0.148694	7.09161	1.3256e-12	9.58294e-11
ENSG00000171848	270.867	-0.853738	0.120638	-7.07685	1.47472e-12	1.06134e-10
ENSG00000205922	21.5072	2.25403	0.318568	7.07552	1.4889e-12	1.06678e-10
ENSG00000205581	1022.59	-0.533235	0.0754871	-7.06393	1.61858e-12	1.15456e-10
ENSG00000250222	77.1706	1.30464	0.18487	7.05706	1.70067e-12	1.20778e-10
ENSG00000110958	1298.73	-0.622684	0.0884558	-7.03949	1.92943e-12	1.36423e-10
ENSG00000163812	193.665	-0.865369	0.123131	-7.02804	2.09452e-12	1.47449e-10
ENSG00000145700	38.1175	1.7546	0.2497	7.02681	2.11305e-12	1.48106e-10
ENSG00000153363	196.964	0.92772	0.132198	7.01767	2.25601e-12	1.57442e-10
ENSG00000173692	986.262	-0.642157	0.0915149	-7.01696	2.26748e-12	1.57561e-10
ENSG00000225177	78.8334	1.53617	0.219648	6.99379	2.67563e-12	1.85123e-10
ENSG00000264364	230.654	-0.85089	0.121719	-6.99059	2.73736e-12	1.88586e-10
ENSG00000100567	368.789	-0.856831	0.122625	-6.98739	2.80039e-12	1.9173e-10
ENSG00000198176	340.048	-0.787275	0.112676	-6.98707	2.8068e-12	1.9173e-10
ENSG00000170027	477.92	-0.774699	0.110919	-6.98439	2.86101e-12	1.94609e-10
ENSG00000118418	301.952	-0.779734	0.111754	-6.97726	3.01001e-12	2.03884e-10
ENSG00000198380	193.458	0.88772	0.127247	6.97637	3.02912e-12	2.0432e-10
ENSG00000184076	437.245	-1.06766	0.153384	-6.96073	3.38521e-12	2.27388e-10
ENSG00000149150	222.679	0.843461	0.121375	6.94922	3.67318e-12	2.45707e-10
ENSG00000198707	1034.76	0.840231	0.120934	6.94782	3.70961e-12	2.47118e-10
ENSG00000132535	111.923	1.26757	0.182463	6.94703	3.73049e-12	2.47486e-10
ENSG00000186193	234.944	-0.921672	0.132827	-6.93889	3.95194e-12	2.61103e-10
ENSG00000233016	453.997	0.736061	0.106164	6.93326	4.11241e-12	2.70597e-10
ENSG00000127774	430.033	-0.841462	0.121389	-6.93193	4.15152e-12	2.70958e-10
ENSG00000139514	919.716	0.666939	0.0962113	6.93202	4.14877e-12	2.70958e-10
ENSG00000100413	170.973	-1.07568	0.155441	-6.92019	4.51037e-12	2.93192e-10
ENSG00000169020	1002.58	-0.800299	0.115772	-6.9127	4.75514e-12	3.07862e-10
ENSG00000189159	362.832	-0.727547	0.105359	-6.90542	5.00536e-12	3.22766e-10
ENSG00000179115	415.462	-0.759936	0.11031	-6.88908	5.61533e-12	3.60656e-10
ENSG00000120694	1076.61	-0.868933	0.126197	-6.88552	5.75766e-12	3.6833e-10
ENSG00000170791	382.906	-0.721123	0.104914	-6.87349	6.26485e-12	3.99193e-10
ENSG00000107829	128.8	1.13505	0.165309	6.86626	6.59081e-12	4.18309e-10
ENSG00000128228	131.253	-1.18553	0.172696	-6.86485	6.65603e-12	4.20791e-10
ENSG00000070756	7157.41	0.674552	0.098295	6.86252	6.7654e-12	4.26035e-10
ENSG00000149547	1078.88	-0.549167	0.0800456	-6.86067	6.85368e-12	4.29915e-10
ENSG00000266472	826.091	-0.650121	0.0949367	-6.84793	7.49237e-12	4.68157e-10
ENSG00000176406	130.995	1.21139	0.177014	6.84345	7.7307e-12	4.81184e-10
ENSG00000090273	186.578	-0.999364	0.146059	-6.8422	7.79837e-12	4.83529e-10
ENSG00000155846	149.226	-1.05739	0.154712	-6.83459	8.22397e-12	5.06026e-10
ENSG00000241553	212.493	-0.817357	0.119586	-6.8349	8.20637e-12	5.06026e-10
ENSG00000106263	694.567	-0.677304	0.0991974	-6.82783	8.62063e-12	5.28415e-10
ENSG00000151012	390.9	0.902212	0.132176	6.82586	8.74023e-12	5.33717e-10
ENSG00000003147	76.1885	1.27551	0.1869	6.82455	8.82014e-12	5.36564e-10
ENSG00000148303	5470.46	-0.561191	0.0824551	-6.80602	1.00334e-11	6.08075e-10
ENSG00000143155	562.578	0.5957	0.0877134	6.79143	1.11027e-11	6.7036e-10
ENSG00000118217	396.381	0.821944	0.121133	6.78547	1.15707e-11	6.96015e-10
ENSG00000124596	155.598	1.05437	0.155661	6.77348	1.2572e-11	7.53434e-10
ENSG00000180957	541.642	-0.579213	0.08585	-6.74681	1.51133e-11	9.02376e-10
ENSG00000138814	553.042	0.620545	0.0920571	6.74088	1.57436e-11	9.36538e-10
ENSG00000166963	77.0437	-1.31126	0.194588	-6.73867	1.59847e-11	9.47386e-10
ENSG00000029363	1367.32	-0.732853	0.108896	-6.72981	1.6988e-11	1.00316e-09
ENSG00000113739	977.305	0.870105	0.129527	6.71757	1.84775e-11	1.08714e-09
ENSG00000089775	118.691	1.09686	0.16362	6.70368	2.03231e-11	1.19138e-09
ENSG00000272645	108.769	1.11086	0.165785	6.7006	2.07572e-11	1.21242e-09
ENSG00000134684	1096.13	0.562986	0.0840409	6.69895	2.09917e-11	1.22169e-09
ENSG00000101882	789.325	0.633246	0.0945676	6.69623	2.13866e-11	1.24019e-09
ENSG00000104722	593.937	-0.715701	0.107275	-6.67166	2.52934e-11	1.46148e-09
ENSG00000116560	3021.98	-0.521734	0.0782133	-6.67066	2.54651e-11	1.46615e-09
ENSG00000115902	154.879	1.20538	0.180784	6.66751	2.60178e-11	1.49265e-09
ENSG00000164088	77.1927	1.29739	0.19461	6.66663	2.61751e-11	1.49634e-09
ENSG00000215417	98.1304	-1.08836	0.163716	-6.64785	2.97403e-11	1.69415e-09
ENSG00000168906	302.516	-1.09048	0.164294	-6.63734	3.19399e-11	1.81304e-09
ENSG00000116288	522.639	-0.639861	0.0965909	-6.62444	3.48566e-11	1.97166e-09
ENSG00000246695	68.5285	1.27949	0.193248	6.62098	3.56828e-11	2.01133e-09
ENSG00000100591	372.089	-0.740169	0.111855	-6.61722	3.66007e-11	2.05589e-09
ENSG00000168439	438.379	-0.839928	0.127136	-6.60654	3.93418e-11	2.20218e-09
ENSG00000136261	530.892	-0.668264	0.101401	-6.59029	4.38954e-11	2.44857e-09
ENSG00000184787	554.391	-0.634874	0.0963913	-6.58643	4.50539e-11	2.50453e-09
ENSG00000244462	279.994	-0.858939	0.130489	-6.58246	4.62723e-11	2.56342e-09
ENSG00000004478	418.7	-0.768906	0.116831	-6.58136	4.66164e-11	2.57364e-09
ENSG00000130770	1574.03	-0.538387	0.082223	-6.54789	5.83555e-11	3.21075e-09
ENSG00000196262	578.818	-0.789192	0.120649	-6.54121	6.10217e-11	3.34602e-09
ENSG00000119705	1279.01	-0.531162	0.0812207	-6.53973	6.16293e-11	3.36789e-09
ENSG00000131467	329.378	-0.713926	0.109195	-6.53806	6.23217e-11	3.39422e-09
ENSG00000143578	79.7915	1.18785	0.181919	6.52954	6.59722e-11	3.58094e-09
ENSG00000172216	189.31	1.30817	0.200412	6.5274	6.6919e-11	3.62014e-09
ENSG00000108528	226.404	-0.904092	0.138557	-6.52504	6.79848e-11	3.66549e-09
ENSG00000140365	269.802	-0.774998	0.119072	-6.50862	7.58423e-11	4.07551e-09
ENSG00000108592	273.673	-0.829001	0.12749	-6.50248	7.90088e-11	4.21755e-09
ENSG00000183978	167.277	-0.918779	0.141289	-6.50282	7.88262e-11	4.21755e-09
ENSG00000135930	341.7	-0.849809	0.130771	-6.49843	8.11604e-11	4.31811e-09
ENSG00000205464	41.8114	1.6776	0.258229	6.49656	8.21791e-11	4.35793e-09
ENSG00000159228	142.052	-1.03583	0.159461	-6.49578	8.2607e-11	4.36625e-09
ENSG00000175265	462.24	0.791747	0.121988	6.49038	8.56225e-11	4.51085e-09
ENSG00000132510	45.584	1.47784	0.227994	6.48194	9.05505e-11	4.75494e-09
ENSG00000125743	898.485	-0.884326	0.136776	-6.46552	1.00951e-10	5.28388e-09
ENSG00000143319	327.366	-0.745064	0.115426	-6.45491	1.08285e-10	5.64942e-09
ENSG00000160323	34.8674	1.62534	0.251839	6.45387	1.09033e-10	5.67005e-09
ENSG00000147162	445.756	0.898467	0.139348	6.44764	1.13608e-10	5.84072e-09
ENSG00000165105	210.851	0.887603	0.137642	6.44862	1.12871e-10	5.84072e-09
ENSG00000198721	308.548	-0.719276	0.111552	-6.44788	1.13429e-10	5.84072e-09
ENSG00000227354	55.4239	1.43834	0.223087	6.44743	1.13764e-10	5.84072e-09
ENSG00000151773	157.887	0.918542	0.142527	6.44471	1.15825e-10	5.92767e-09
ENSG00000125351	1403.95	0.499617	0.0775476	6.44272	1.1735e-10	5.9867e-09
ENSG00000133169	489.991	-0.830895	0.129061	-6.43801	1.21052e-10	6.15611e-09
ENSG00000104267	33.3362	-1.64063	0.255235	-6.42789	1.29384e-10	6.55913e-09
ENSG00000182378	240.935	0.756417	0.11774	6.42446	1.32341e-10	6.68799e-09
ENSG00000166326	475.073	0.631064	0.0983501	6.4165	1.39439e-10	7.0247e-09
ENSG00000136943	76.8821	-1.3173	0.205458	-6.41151	1.44088e-10	7.23626e-09
ENSG00000025796	1023.57	0.712022	0.111084	6.40978	1.45733e-10	7.27356e-09
ENSG00000179271	315.279	-0.811552	0.126611	-6.40983	1.45687e-10	7.27356e-09
ENSG00000065057	117.807	-1.12549	0.175795	-6.40231	1.53041e-10	7.61473e-09
ENSG00000171453	180.44	-0.89839	0.140365	-6.40037	1.54997e-10	7.68834e-09
ENSG00000163956	268.051	-0.756995	0.118454	-6.39061	1.65228e-10	8.17065e-09
ENSG00000185825	557.775	-0.62746	0.0982498	-6.38637	1.69866e-10	8.37433e-09
ENSG00000135365	229.706	1.21835	0.190967	6.37992	1.7718e-10	8.7083e-09
ENSG00000265972	411.62	0.772592	0.121381	6.365	1.95292e-10	9.56932e-09
ENSG00000125931	303.853	-0.866137	0.136167	-6.36085	2.00645e-10	9.80182e-09
ENSG00000179532	29.9854	1.68337	0.264692	6.35975	2.02077e-10	9.82817e-09
ENSG00000253898	182.68	-0.882561	0.138778	-6.35951	2.02404e-10	9.82817e-09
ENSG00000198736	81.0953	-1.18569	0.186865	-6.34519	2.22157e-10	1.07549e-08
ENSG00000127152	102.06	1.09853	0.173189	6.34293	2.25432e-10	1.08808e-08
ENSG00000117592	603.207	-0.620914	0.0980603	-6.33196	2.42068e-10	1.16489e-08
ENSG00000048162	142.681	-0.994893	0.157178	-6.32973	2.45596e-10	1.17835e-08
ENSG00000149929	174.735	0.924554	0.146095	6.32844	2.47657e-10	1.18471e-08
ENSG00000159140	3083.16	-0.400986	0.0633693	-6.32777	2.48723e-10	1.18629e-08
ENSG00000124172	1579.92	-0.515679	0.0815385	-6.32436	2.54283e-10	1.20923e-08
ENSG00000117020	532.186	0.59317	0.0938413	6.32099	2.59896e-10	1.23229e-08
ENSG00000174684	317.045	-0.659727	0.104437	-6.31698	2.66725e-10	1.26096e-08
ENSG00000123095	55.4721	1.50799	0.238815	6.31446	2.71107e-10	1.27793e-08
ENSG00000147383	142.601	-1.16704	0.184835	-6.31394	2.72017e-10	1.27848e-08
ENSG00000117318	315.63	-0.832816	0.132301	-6.29486	3.07686e-10	1.44192e-08
ENSG00000173575	609.304	0.658136	0.104566	6.29398	3.09423e-10	1.44586e-08
ENSG00000185010	35.208	1.63973	0.260556	6.29321	3.10965e-10	1.44886e-08
ENSG00000096872	242.017	0.931288	0.148172	6.28517	3.27498e-10	1.5215e-08
ENSG00000130224	205.642	0.90515	0.144128	6.28018	3.3819e-10	1.56666e-08
ENSG00000179950	320.118	-0.670569	0.106935	-6.27078	3.59241e-10	1.65941e-08
ENSG00000186814	259.075	0.957888	0.152844	6.2671	3.67842e-10	1.69428e-08
ENSG00000041357	1421.8	-0.546831	0.0873473	-6.26042	3.8394e-10	1.76339e-08
ENSG00000133019	95.7882	1.02976	0.164539	6.25846	3.88805e-10	1.78066e-08
ENSG00000149357	227.405	-0.760886	0.121638	-6.25533	3.96672e-10	1.81154e-08
ENSG00000108179	450.427	-0.655039	0.104907	-6.24398	4.26566e-10	1.94256e-08
ENSG00000249395	100.394	1.1762	0.188438	6.24183	4.32475e-10	1.96392e-08
ENSG00000143436	423.519	-0.702284	0.112575	-6.23837	4.42148e-10	2.00221e-08
ENSG00000135473	89.89	1.11174	0.178271	6.23623	4.48228e-10	2.0184e-08
ENSG00000198715	139.216	-0.939788	0.150697	-6.23629	4.48082e-10	2.0184e-08
ENSG00000101361	1777.57	-0.543177	0.0871075	-6.23571	4.49736e-10	2.01955e-08
ENSG00000087074	203.428	1.03977	0.167052	6.22424	4.8391e-10	2.16698e-08
ENSG00000143013	510.889	0.702403	0.112992	6.21641	5.08658e-10	2.27149e-08
ENSG00000102096	124.928	-1.15838	0.186669	-6.20554	5.45086e-10	2.42744e-08
ENSG00000130312	322.51	-0.818555	0.132104	-6.19629	5.78083e-10	2.56729e-08
ENSG00000145362	150.63	0.885465	0.143044	6.19015	6.01067e-10	2.66203e-08
ENSG00000129625	250.741	-0.805419	0.130515	-6.17106	6.78339e-10	2.99603e-08
ENSG00000148450	187.404	0.861589	0.139936	6.15703	7.41224e-10	3.26483e-08
ENSG00000185896	323.15	-0.71049	0.115531	-6.14976	7.75999e-10	3.40869e-08
ENSG00000135049	495.981	1.12693	0.183434	6.14348	8.07311e-10	3.53659e-08
ENSG00000108018	16.1784	2.01588	0.328714	6.13264	8.6434e-10	3.77616e-08
ENSG00000140157	123.973	-1.00686	0.164209	-6.13159	8.70025e-10	3.79072e-08
ENSG00000130731	336.868	-0.773327	0.126305	-6.1227	9.20031e-10	3.9978e-08
ENSG00000169621	40.555	1.53682	0.251201	6.11788	9.48263e-10	4.1094e-08
ENSG00000172361	24.3676	1.83257	0.299928	6.11002	9.96174e-10	4.30545e-08
ENSG00000166803	449.712	-0.661359	0.108566	-6.09179	1.11652e-09	4.81269e-08
ENSG00000157020	197.095	-0.918296	0.150827	-6.0884	1.14044e-09	4.90269e-08
ENSG00000149294	484.557	0.587678	0.0965386	6.0875	1.1469e-09	4.91735e-08
ENSG00000198763	12554.7	-0.811141	0.133305	-6.08486	1.1659e-09	4.98553e-08
ENSG00000171492	101.583	1.15005	0.189072	6.0826	1.18249e-09	5.04191e-08
ENSG00000198467	86.0604	1.04007	0.171002	6.08221	1.18534e-09	5.04191e-08
ENSG00000100219	491.429	0.701727	0.115466	6.07737	1.22169e-09	5.18288e-08
ENSG00000156411	841.668	-0.693972	0.114462	-6.06289	1.33694e-09	5.65691e-08
ENSG00000056487	104.469	0.97595	0.161061	6.05953	1.36522e-09	5.76145e-08
ENSG00000197451	1135.15	-0.593456	0.0979678	-6.05766	1.38112e-09	5.81333e-08
ENSG00000105696	81.6312	1.1522	0.190414	6.05103	1.4392e-09	6.04201e-08
ENSG00000145494	782.539	-0.679035	0.112232	-6.05025	1.44619e-09	6.04685e-08
ENSG00000146731	1770.97	-0.555934	0.0918889	-6.05007	1.44785e-09	6.04685e-08
ENSG00000100304	407.669	-0.779193	0.12881	-6.04917	1.45598e-09	6.06506e-08
ENSG00000196715	236.1	-0.769398	0.127255	-6.04613	1.48368e-09	6.16455e-08
ENSG00000124193	632.011	-0.588218	0.0973438	-6.04268	1.51572e-09	6.28149e-08
ENSG00000102898	368.27	-0.88553	0.146617	-6.03977	1.54335e-09	6.37959e-08
ENSG00000110619	489.5	0.604604	0.100232	6.03207	1.6187e-09	6.67395e-08
ENSG00000156639	159.713	1.04999	0.174385	6.02111	1.7323e-09	7.12407e-08
ENSG00000166347	209.317	-0.771311	0.128119	-6.02028	1.74111e-09	7.14208e-08
ENSG00000088986	758.514	-0.751932	0.124956	-6.01757	1.77053e-09	7.24435e-08
ENSG00000164687	96.9053	-1.01921	0.169543	-6.01152	1.83788e-09	7.50088e-08
ENSG00000174437	434.496	-0.627075	0.104415	-6.00562	1.906e-09	7.75925e-08
ENSG00000077935	11.2938	2.05853	0.342937	6.00265	1.94119e-09	7.8826e-08
ENSG00000113391	185.734	0.812965	0.135506	5.9995	1.9793e-09	8.01716e-08
ENSG00000173812	2776.27	0.609608	0.101694	5.99456	2.04041e-09	8.24396e-08
ENSG00000106028	1397.33	-0.468457	0.0782054	-5.99009	2.09731e-09	8.45267e-08
ENSG00000139219	23.786	-1.70928	0.28539	-5.9893	2.1075e-09	8.47257e-08
ENSG00000172382	38.0499	1.49018	0.249111	5.98201	2.20402e-09	8.83854e-08
ENSG00000184575	398.809	0.75336	0.12597	5.98046	2.22513e-09	8.90109e-08
ENSG00000104979	310.331	-0.79898	0.133662	-5.97762	2.26427e-09	9.03523e-08
ENSG00000162409	768.486	0.672509	0.112597	5.97269	2.33375e-09	9.28948e-08
ENSG00000167552	222.211	-0.853926	0.142995	-5.97174	2.34743e-09	9.32092e-08
ENSG00000185842	491.604	0.689979	0.115591	5.96915	2.38496e-09	9.44665e-08
ENSG00000160208	901.016	-0.532497	0.0892192	-5.96842	2.39564e-09	9.46572e-08
ENSG00000156471	354.331	-0.585481	0.0982743	-5.95762	2.55933e-09	1.00878e-07
ENSG00000196155	89.2831	1.11446	0.187117	5.95597	2.58536e-09	1.01655e-07
ENSG00000197345	525.968	-0.559097	0.0939978	-5.94798	2.71478e-09	1.06484e-07
ENSG00000163683	75.9865	1.17285	0.197277	5.9452	2.76122e-09	1.08043e-07
ENSG00000099800	745.737	-0.613907	0.103375	-5.93864	2.87401e-09	1.12184e-07
ENSG00000037474	273.228	-0.668142	0.112557	-5.93603	2.92008e-09	1.13707e-07
ENSG00000038002	127.595	0.946919	0.159554	5.9348	2.94211e-09	1.14289e-07
ENSG00000250337	174.227	0.870386	0.147085	5.91757	3.26726e-09	1.26614e-07
ENSG00000162814	51.7121	1.32324	0.223872	5.9107	3.40655e-09	1.31695e-07
ENSG00000111716	2588.53	-0.408626	0.0691453	-5.90967	3.42789e-09	1.32203e-07
ENSG00000131174	959.303	-0.578337	0.0979339	-5.90538	3.51832e-09	1.35367e-07
ENSG00000014123	225.276	0.726124	0.12297	5.90489	3.5289e-09	1.35451e-07
ENSG00000123240	230.71	0.845801	0.14354	5.89243	3.80555e-09	1.45723e-07
ENSG00000125995	822.922	-0.616257	0.104725	-5.88451	3.99236e-09	1.52514e-07
ENSG00000165271	69.7756	-1.0981	0.186641	-5.88346	4.01783e-09	1.53124e-07
ENSG00000164032	3635.36	-0.489456	0.0832451	-5.8797	4.11017e-09	1.56274e-07
ENSG00000173660	1264.83	-0.740234	0.126203	-5.86542	4.47993e-09	1.69932e-07
ENSG00000225470	550.607	0.621632	0.106024	5.86312	4.54262e-09	1.71905e-07
ENSG00000130723	1071.81	0.427706	0.0731541	5.84664	5.01593e-09	1.89372e-07
ENSG00000206053	390.584	-0.674462	0.115415	-5.84378	5.10307e-09	1.92212e-07
ENSG00000110321	2576.29	-0.481826	0.082512	-5.83947	5.23671e-09	1.96785e-07
ENSG00000150779	311.265	-0.836925	0.143654	-5.82597	5.67824e-09	2.12881e-07
ENSG00000140450	91.3294	1.13518	0.194964	5.82253	5.79636e-09	2.16805e-07
ENSG00000238105	96.3537	1.00574	0.172858	5.81829	5.94541e-09	2.21866e-07
ENSG00000106804	52.7091	1.48138	0.25576	5.79206	6.95288e-09	2.58862e-07
ENSG00000105197	294.446	-0.631226	0.109001	-5.79099	6.99731e-09	2.59916e-07
ENSG00000162704	436.919	-0.632584	0.1093	-5.78761	7.13961e-09	2.64592e-07
ENSG00000167088	1292.52	-0.433537	0.0749276	-5.78607	7.20505e-09	2.66405e-07
ENSG00000204054	88.3351	1.33453	0.230733	5.78388	7.2997e-09	2.69287e-07
ENSG00000159267	131.966	0.855137	0.147941	5.78027	7.45791e-09	2.74495e-07
ENSG00000250067	67.738	1.27289	0.220251	5.77924	7.50394e-09	2.75561e-07
ENSG00000135723	213.649	-0.782776	0.135601	-5.77266	7.80318e-09	2.85898e-07
ENSG00000198786	9904.52	-0.891386	0.154494	-5.76971	7.94103e-09	2.90289e-07
ENSG00000100387	398.469	-0.653391	0.113389	-5.76236	8.29438e-09	3.0252e-07
ENSG00000126749	131.535	-0.878064	0.152438	-5.76014	8.40458e-09	3.05425e-07
ENSG00000258986	73.0416	1.10171	0.191269	5.75999	8.41193e-09	3.05425e-07
ENSG00000169504	172.45	0.921222	0.159962	5.75901	8.46107e-09	3.06519e-07
ENSG00000168924	383.22	-0.724558	0.125828	-5.75831	8.49623e-09	3.07103e-07
ENSG00000006459	160.859	0.807225	0.140214	5.75709	8.55774e-09	3.08634e-07
ENSG00000128050	743.391	-0.654667	0.113835	-5.751	8.87155e-09	3.19237e-07
ENSG00000172086	166.683	1.36559	0.23747	5.75058	8.89395e-09	3.1933e-07
ENSG00000111361	177.368	-1.04118	0.181071	-5.75012	8.9179e-09	3.19479e-07
ENSG00000245937	146.924	0.924724	0.16086	5.74863	8.99709e-09	3.21601e-07
ENSG00000146109	243.24	-0.738833	0.128635	-5.74364	9.26606e-09	3.30483e-07
ENSG00000099954	263.826	0.903503	0.157449	5.73839	9.55833e-09	3.40154e-07
ENSG00000183688	379.26	-0.598326	0.104387	-5.73183	9.93538e-09	3.52793e-07
ENSG00000228451	27.5845	1.59188	0.277853	5.72923	1.00889e-08	3.57459e-07
ENSG00000126522	57.6805	-1.37326	0.239756	-5.72775	1.01772e-08	3.59009e-07
ENSG00000129235	215.714	-0.909934	0.15886	-5.72788	1.01692e-08	3.59009e-07
ENSG00000133706	1505.24	0.715783	0.125152	5.7193	1.06965e-08	3.75682e-07
ENSG00000168273	341.97	-0.612833	0.107149	-5.71946	1.06861e-08	3.75682e-07
ENSG00000166123	442.007	0.701926	0.123162	5.69921	1.20362e-08	4.21817e-07
ENSG00000106070	275.36	0.619561	0.108897	5.68941	1.27481e-08	4.44831e-07
ENSG00000197170	337.763	-0.810512	0.142454	-5.68963	1.27314e-08	4.44831e-07
ENSG00000119812	192.37	-0.754461	0.132752	-5.68324	1.32168e-08	4.60191e-07
ENSG00000006744	178.913	-0.757379	0.133558	-5.6708	1.42135e-08	4.93826e-07
ENSG00000137267	103.143	-0.999511	0.176344	-5.66795	1.44513e-08	5.01011e-07
ENSG00000122965	156.692	-0.888701	0.156833	-5.66654	1.45714e-08	5.04089e-07
ENSG00000132635	359.839	0.688769	0.121609	5.66378	1.48072e-08	5.11149e-07
ENSG00000113048	385.365	-0.581173	0.102709	-5.65845	1.52746e-08	5.26158e-07
ENSG00000065911	789.374	0.631869	0.111737	5.65495	1.55894e-08	5.35857e-07
ENSG00000054392	47.3575	1.3144	0.232498	5.65338	1.57322e-08	5.39616e-07
ENSG00000184164	200.065	-0.841966	0.149134	-5.6457	1.64513e-08	5.63081e-07
ENSG00000075624	987.535	-0.835679	0.14809	-5.64303	1.6708e-08	5.70658e-07
ENSG00000125166	466.38	-0.537599	0.0954017	-5.63511	1.74949e-08	5.96268e-07
ENSG00000132153	501.582	-0.62696	0.111504	-5.62275	1.87945e-08	6.39211e-07
ENSG00000078018	14.978	1.79677	0.319581	5.62226	1.8847e-08	6.39648e-07
ENSG00000148248	356.106	-0.577716	0.102805	-5.61954	1.91463e-08	6.48442e-07
ENSG00000140386	617.776	0.47054	0.0837545	5.61808	1.93093e-08	6.5259e-07
ENSG00000188818	19.8211	1.69893	0.302456	5.6171	1.94184e-08	6.54904e-07
ENSG00000160752	405.86	-0.666914	0.118872	-5.61033	2.01937e-08	6.79628e-07
ENSG00000107890	546.815	0.593993	0.10598	5.60475	2.0856e-08	7.00457e-07
ENSG00000145907	713.367	-0.519018	0.0926644	-5.60106	2.1305e-08	7.1405e-07
ENSG00000164062	132.147	-0.950918	0.169824	-5.59942	2.15073e-08	7.19334e-07
ENSG00000177156	407.655	-0.62071	0.110905	-5.59679	2.18356e-08	7.28803e-07
ENSG00000278540	223.792	-0.742815	0.132917	-5.58857	2.28951e-08	7.62588e-07
ENSG00000077235	249.445	-0.632806	0.113292	-5.58563	2.3286e-08	7.74008e-07
ENSG00000108468	592.418	-0.611381	0.109492	-5.58381	2.35306e-08	7.8053e-07
ENSG00000132507	662.97	-0.819839	0.146867	-5.58217	2.37538e-08	7.86315e-07
ENSG00000071537	213.426	0.736377	0.132087	5.57495	2.47598e-08	8.16262e-07
ENSG00000101347	162.066	-0.774928	0.139	-5.57504	2.4748e-08	8.16262e-07
ENSG00000123136	213.334	-0.713824	0.128092	-5.57273	2.50783e-08	8.25077e-07
ENSG00000147231	496.773	0.500372	0.0898396	5.56961	2.55303e-08	8.38237e-07
ENSG00000103035	486.316	-0.524744	0.0942503	-5.56756	2.58332e-08	8.46457e-07
ENSG00000167085	572.126	-0.567182	0.10199	-5.56118	2.6796e-08	8.76224e-07
ENSG00000138668	2308.72	-0.366682	0.0659606	-5.5591	2.71163e-08	8.84903e-07
ENSG00000134809	129.52	-1.05924	0.19058	-5.55799	2.72897e-08	8.88763e-07
ENSG00000067082	188.377	0.706347	0.127132	5.55603	2.75984e-08	8.97004e-07
ENSG00000115875	857.473	-0.64572	0.116287	-5.5528	2.81129e-08	9.11887e-07
ENSG00000254911	246.391	0.823127	0.148272	5.55146	2.83291e-08	9.17054e-07
ENSG00000229525	10.6081	1.89423	0.341462	5.5474	2.89946e-08	9.36717e-07
ENSG00000078668	451.782	-0.677941	0.122217	-5.54704	2.90545e-08	9.36776e-07
ENSG00000241468	371.06	-0.891638	0.160766	-5.54617	2.91987e-08	9.39545e-07
ENSG00000143222	372.142	-0.574008	0.103556	-5.54295	2.97421e-08	9.55123e-07
ENSG00000099797	72.2794	-1.19721	0.216082	-5.54055	3.01519e-08	9.66361e-07
ENSG00000152582	94.5075	1.00829	0.182023	5.53936	3.03582e-08	9.71041e-07
ENSG00000196743	96.726	-0.938747	0.169611	-5.53472	3.11734e-08	9.95141e-07
ENSG00000100804	730.869	-0.586819	0.106056	-5.53309	3.14634e-08	1.00241e-06
ENSG00000150990	151.276	-0.958562	0.173301	-5.53118	3.1808e-08	1.01139e-06
ENSG00000163597	1181.95	-0.631282	0.114156	-5.52999	3.20243e-08	1.01627e-06
ENSG00000251022	168.198	0.866208	0.156965	5.51849	3.41921e-08	1.08293e-06
ENSG00000226950	161.961	-0.852014	0.15442	-5.51752	3.43821e-08	1.08681e-06
ENSG00000109919	593.443	-0.559861	0.101502	-5.51574	3.4731e-08	1.09569e-06
ENSG00000105364	255.77	-0.658157	0.11938	-5.51313	3.52517e-08	1.10995e-06
ENSG00000114861	712.491	0.521301	0.0945804	5.51172	3.55334e-08	1.11446e-06
ENSG00000213585	619.298	-0.681727	0.12368	-5.51201	3.54764e-08	1.11446e-06
ENSG00000179262	529.413	0.6202	0.112583	5.50883	3.61233e-08	1.13076e-06
ENSG00000116649	532.88	-0.51829	0.0941264	-5.50631	3.66424e-08	1.14479e-06
ENSG00000160113	214.073	-0.709867	0.129134	-5.49714	3.86006e-08	1.20364e-06
ENSG00000160014	993.586	-0.42031	0.0765288	-5.49218	3.97005e-08	1.23554e-06
ENSG00000162063	174.42	-0.751979	0.136975	-5.48991	4.02143e-08	1.24672e-06
ENSG00000164463	151.496	0.820782	0.1495	5.49019	4.01511e-08	1.24672e-06
ENSG00000204186	312.353	0.607325	0.110683	5.48708	4.08638e-08	1.26442e-06
ENSG00000095777	118.478	1.0278	0.187341	5.48626	4.10535e-08	1.26544e-06
ENSG00000173821	274.421	0.677653	0.123517	5.48631	4.10425e-08	1.26544e-06
ENSG00000137124	89.978	-1.05523	0.192353	-5.48587	4.11438e-08	1.2658e-06
ENSG00000178952	771.899	-0.568275	0.103647	-5.48279	4.18667e-08	1.28559e-06
ENSG00000146386	184.588	-0.831307	0.151645	-5.48194	4.20689e-08	1.28934e-06
ENSG00000125445	318.439	-0.65828	0.120229	-5.47524	4.36926e-08	1.33656e-06
ENSG00000100116	71.5682	-1.12226	0.205046	-5.4732	4.41977e-08	1.34945e-06
ENSG00000143183	760.459	-0.443087	0.0810383	-5.46762	4.56121e-08	1.39e-06
ENSG00000064601	51.7396	-1.27287	0.232836	-5.46679	4.58246e-08	1.39223e-06
ENSG00000141376	129.002	0.809459	0.148072	5.46667	4.5858e-08	1.39223e-06
ENSG00000065154	122.534	-1.04968	0.19212	-5.46367	4.66386e-08	1.41327e-06
ENSG00000092853	690.731	-0.517463	0.0948864	-5.45349	4.93897e-08	1.49383e-06
ENSG00000005100	338.25	-0.640631	0.117513	-5.45157	4.99281e-08	1.50729e-06
ENSG00000166037	601.751	0.657108	0.120582	5.44946	5.05235e-08	1.52241e-06
ENSG00000166750	58.4027	1.20383	0.220987	5.44752	5.10761e-08	1.53619e-06
ENSG00000088205	1258.94	-0.427159	0.0784405	-5.44564	5.16191e-08	1.54963e-06
ENSG00000164405	1408.84	-0.543057	0.0997786	-5.44262	5.2503e-08	1.57323e-06
ENSG00000178921	141.391	-0.892612	0.164089	-5.4398	5.33395e-08	1.59533e-06
ENSG00000025800	484.178	-0.60086	0.110548	-5.4353	5.47032e-08	1.63309e-06
ENSG00000137764	101.584	0.846301	0.155812	5.43153	5.58718e-08	1.66182e-06
ENSG00000164985	1931.19	0.446886	0.0822747	5.43163	5.58418e-08	1.66182e-06
ENSG00000182621	284.378	0.746313	0.137412	5.43119	5.5979e-08	1.66195e-06
ENSG00000136240	413.948	-0.639475	0.117749	-5.43084	5.60905e-08	1.6622e-06
ENSG00000170500	137.703	0.852913	0.157064	5.43035	5.62427e-08	1.66365e-06
ENSG00000115268	5440.83	-0.475314	0.0875381	-5.42979	5.64209e-08	1.66586e-06
ENSG00000129562	220.769	-0.731313	0.134806	-5.42494	5.79725e-08	1.70855e-06
ENSG00000242861	36.089	1.38667	0.255723	5.42253	5.87606e-08	1.72861e-06
ENSG00000225489	14.1891	1.79544	0.331133	5.42212	5.88952e-08	1.72942e-06
ENSG00000130707	198.872	1.00214	0.185008	5.41674	6.06964e-08	1.77907e-06
ENSG00000204852	100.004	0.899478	0.166093	5.41551	6.11127e-08	1.78802e-06
ENSG00000145912	562.375	-0.698206	0.129005	-5.41222	6.22478e-08	1.81793e-06
ENSG00000143815	1343.02	-0.441882	0.0817512	-5.40521	6.47332e-08	1.8871e-06
ENSG00000132383	307.512	-0.585862	0.108412	-5.40405	6.51523e-08	1.89589e-06
ENSG00000168356	9.8203	1.83815	0.34092	5.39173	6.97813e-08	2.02693e-06
ENSG00000225921	609.653	-0.558104	0.103762	-5.3787	7.50243e-08	2.1753e-06
ENSG00000133131	434.182	0.545445	0.101514	5.37307	7.74069e-08	2.24035e-06
ENSG00000103351	177.564	0.69206	0.128821	5.37227	7.77502e-08	2.24626e-06
ENSG00000126953	100.729	-1.13043	0.210594	-5.36782	7.96932e-08	2.29729e-06
ENSG00000170906	373.166	-1.01949	0.189936	-5.36758	7.98018e-08	2.29729e-06
ENSG00000103018	178.312	-1.05956	0.197469	-5.36569	8.06422e-08	2.31735e-06
ENSG00000204390	8.27998	1.85277	0.345626	5.36061	8.29398e-08	2.37913e-06
ENSG00000233266	11.8409	1.83449	0.342266	5.35984	8.3297e-08	2.38513e-06
ENSG00000103599	35.4747	1.36824	0.255533	5.35444	8.58214e-08	2.45306e-06
ENSG00000266714	22.5169	1.62041	0.30275	5.35232	8.68356e-08	2.47766e-06
ENSG00000196458	100.037	1.00872	0.188545	5.35001	8.79479e-08	2.50496e-06
ENSG00000124788	145.782	0.935274	0.17484	5.34932	8.82834e-08	2.51008e-06
ENSG00000122641	17.0083	1.73675	0.325584	5.33426	9.59353e-08	2.72284e-06
ENSG00000139921	283.378	-0.631046	0.118397	-5.32994	9.82473e-08	2.78356e-06
ENSG00000169684	303.827	-0.87904	0.16494	-5.32946	9.85029e-08	2.78591e-06
ENSG00000140264	1383.66	-0.565981	0.106401	-5.31931	1.04162e-07	2.9408e-06
ENSG00000186834	117.326	-0.973952	0.183149	-5.31781	1.05026e-07	2.96002e-06
ENSG00000119328	42.382	1.31977	0.248824	5.30401	1.13288e-07	3.18173e-06
ENSG00000130254	552.569	-0.506398	0.0954701	-5.30426	1.13131e-07	3.18173e-06
ENSG00000008710	106.275	0.902086	0.170429	5.29304	1.203e-07	3.37278e-06
ENSG00000166165	3865.02	-0.572057	0.108115	-5.29118	1.21533e-07	3.39555e-06
ENSG00000171606	65.2912	0.999887	0.188964	5.29143	1.21363e-07	3.39555e-06
ENSG00000157823	139.101	0.764826	0.144642	5.28771	1.23855e-07	3.45444e-06
ENSG00000166173	245.868	0.947448	0.179202	5.28704	1.24312e-07	3.4612e-06
ENSG00000198874	117.924	-0.891991	0.168906	-5.28099	1.28489e-07	3.57133e-06
ENSG00000147155	171.993	-0.802348	0.152076	-5.27595	1.32072e-07	3.6646e-06
ENSG00000176593	46.5106	1.25405	0.237785	5.2739	1.33557e-07	3.69944e-06
ENSG00000114127	374.93	0.625405	0.118609	5.27283	1.34333e-07	3.71455e-06
ENSG00000099795	420.767	-0.704225	0.133675	-5.26818	1.37787e-07	3.80352e-06
ENSG00000198258	804.292	-0.493733	0.0937573	-5.26608	1.3937e-07	3.84065e-06
ENSG00000150527	79.533	1.07388	0.204169	5.25975	1.44254e-07	3.96169e-06
ENSG00000179409	155.559	-0.730945	0.138964	-5.25994	1.44099e-07	3.96169e-06
ENSG00000151366	335.882	-0.734282	0.139641	-5.25836	1.45344e-07	3.98485e-06
ENSG00000183648	819.99	-0.5462	0.103946	-5.25467	1.48288e-07	4.05865e-06
ENSG00000136436	369.82	0.639108	0.121768	5.24858	1.53275e-07	4.18804e-06
ENSG00000087191	392.967	-0.663161	0.126388	-5.24701	1.54587e-07	4.21676e-06
ENSG00000178449	163.252	-0.713827	0.136189	-5.24144	1.59333e-07	4.33885e-06
ENSG00000170606	895.122	-0.568196	0.108461	-5.23874	1.61681e-07	4.39537e-06
ENSG00000134375	264.861	-0.63164	0.120642	-5.23566	1.64392e-07	4.45407e-06
ENSG00000187778	306.727	-0.63838	0.121928	-5.23571	1.64355e-07	4.45407e-06
ENSG00000078808	348.93	-0.577328	0.110316	-5.23339	1.66426e-07	4.48656e-06
ENSG00000105650	10.1714	1.77421	0.339006	5.23355	1.66282e-07	4.48656e-06
ENSG00000133739	313.671	0.758568	0.144936	5.23381	1.66051e-07	4.48656e-06
ENSG00000229833	127.638	-0.771697	0.147474	-5.23277	1.66988e-07	4.49417e-06
ENSG00000223960	31.9116	1.32579	0.253944	5.22079	1.78158e-07	4.78682e-06
ENSG00000167244	33.7565	1.48003	0.283559	5.21948	1.79427e-07	4.81289e-06
ENSG00000178538	93.2441	-0.868496	0.166453	-5.21767	1.81193e-07	4.85217e-06
ENSG00000134574	142.891	0.784182	0.15046	5.21189	1.86923e-07	4.99731e-06
ENSG00000106400	173.601	-0.75257	0.144444	-5.21011	1.88726e-07	5.03716e-06
ENSG00000182154	403.795	-0.722166	0.138725	-5.20575	1.93213e-07	5.14842e-06
ENSG00000168243	363.447	0.687404	0.132059	5.20527	1.93718e-07	5.15336e-06
ENSG00000128609	372.398	-0.585638	0.112557	-5.20303	1.96066e-07	5.20722e-06
ENSG00000141543	438.483	-0.55509	0.106704	-5.20215	1.96994e-07	5.22325e-06
ENSG00000145050	414.579	-0.566389	0.109029	-5.19486	2.04869e-07	5.42314e-06
ENSG00000072571	651.861	0.744498	0.143574	5.18547	2.15467e-07	5.68863e-06
ENSG00000168036	521.105	-0.677501	0.130657	-5.18535	2.15604e-07	5.68863e-06
ENSG00000131148	261.199	-0.633703	0.122259	-5.18328	2.18018e-07	5.74292e-06
ENSG00000143321	1495.66	-0.410028	0.0791764	-5.17867	2.23479e-07	5.87717e-06
ENSG00000109519	362.287	-0.637768	0.123166	-5.17811	2.24148e-07	5.88517e-06
ENSG00000113552	245.004	-0.595763	0.115234	-5.17001	2.3408e-07	6.13595e-06
ENSG00000168101	124.956	-0.795986	0.154028	-5.16779	2.36877e-07	6.19917e-06
ENSG00000150753	1263.1	-0.369097	0.0714374	-5.16672	2.38243e-07	6.22482e-06
ENSG00000152348	59.3208	1.0964	0.212287	5.16471	2.40809e-07	6.28168e-06
ENSG00000100138	646.778	-0.446873	0.0866097	-5.15962	2.47448e-07	6.44445e-06
ENSG00000073060	159.966	-0.734163	0.142304	-5.15912	2.48116e-07	6.45142e-06
ENSG00000007314	15.4632	1.72558	0.334678	5.15594	2.5236e-07	6.55119e-06
ENSG00000196517	98.2906	1.11859	0.217032	5.15405	2.54916e-07	6.6069e-06
ENSG00000090238	59.9377	1.09403	0.212433	5.14998	2.60515e-07	6.74119e-06
ENSG00000133935	102.408	-0.850718	0.165243	-5.14829	2.62877e-07	6.79141e-06
ENSG00000005022	1686.16	-0.784078	0.152363	-5.14614	2.65905e-07	6.85865e-06
ENSG00000175166	456.461	-0.58329	0.113374	-5.14485	2.67731e-07	6.8848e-06
ENSG00000198496	46.1726	1.18028	0.229411	5.14482	2.67773e-07	6.8848e-06
ENSG00000248508	25.1936	1.50759	0.293121	5.14322	2.70067e-07	6.93272e-06
ENSG00000118946	17.9577	-1.5922	0.30977	-5.13995	2.74812e-07	7.04331e-06
ENSG00000215375	46.4326	1.15178	0.224106	5.13942	2.75582e-07	7.05183e-06
ENSG00000135829	1533.64	-0.506412	0.0985557	-5.13833	2.77187e-07	7.08166e-06
ENSG00000010361	67.539	1.05377	0.205236	5.13443	2.83007e-07	7.21892e-06
ENSG00000227057	115.344	-0.850353	0.165648	-5.13348	2.84432e-07	7.2438e-06
ENSG00000106105	862.841	0.448773	0.087436	5.13259	2.85787e-07	7.26683e-06
ENSG00000053371	125.625	-0.824812	0.16073	-5.13166	2.872e-07	7.29126e-06
ENSG00000122873	344.761	-0.568757	0.110988	-5.12448	2.98353e-07	7.56249e-06
ENSG00000023041	174.268	-0.732104	0.142923	-5.12236	3.0173e-07	7.6361e-06
ENSG00000105355	129.474	-0.862737	0.168574	-5.11786	3.0902e-07	7.80833e-06
ENSG00000047644	56.8954	1.17654	0.229915	5.1173	3.09933e-07	7.81915e-06
ENSG00000224877	769.583	-0.530289	0.103742	-5.11161	3.19429e-07	8.04611e-06
ENSG00000174243	195.683	-0.797868	0.156326	-5.10387	3.32772e-07	8.36915e-06
ENSG00000142611	71.8661	1.02122	0.200105	5.10344	3.33535e-07	8.37525e-06
ENSG00000073578	228.839	-0.73369	0.14381	-5.10181	3.36416e-07	8.43447e-06
ENSG00000165688	157.404	-0.893908	0.175265	-5.10033	3.39064e-07	8.48766e-06
ENSG00000162545	106.424	0.854867	0.167804	5.09443	3.49785e-07	8.74246e-06
ENSG00000174886	475.44	-0.630448	0.123789	-5.09293	3.5257e-07	8.79843e-06
ENSG00000080986	269.322	0.640329	0.12575	5.09206	3.54188e-07	8.82513e-06
ENSG00000085662	532.748	-0.519523	0.102123	-5.08723	3.63329e-07	9.03187e-06
ENSG00000129250	713.611	-0.547945	0.107717	-5.0869	3.63954e-07	9.03187e-06
ENSG00000130706	419.141	-0.536682	0.105505	-5.08679	3.64166e-07	9.03187e-06
ENSG00000146828	86.966	-1.09653	0.215952	-5.07769	3.8206e-07	9.46111e-06
ENSG00000085982	181.156	0.745615	0.146916	5.07512	3.87246e-07	9.56017e-06
ENSG00000210077	55.3818	1.41748	0.279291	5.07528	3.86931e-07	9.56017e-06
ENSG00000124762	122.435	0.798799	0.157484	5.07224	3.93154e-07	9.69119e-06
ENSG00000112096	209.591	-0.720358	0.14224	-5.06438	4.09728e-07	1.00843e-05
ENSG00000214575	49.1281	1.19608	0.236282	5.06208	4.14698e-07	1.01911e-05
ENSG00000114346	267.964	-0.600419	0.118652	-5.06032	4.18557e-07	1.02703e-05
ENSG00000100814	244.915	0.942312	0.186367	5.05621	4.27659e-07	1.04777e-05
ENSG00000114686	371.431	-0.65678	0.129968	-5.05342	4.33973e-07	1.06162e-05
ENSG00000125912	230.688	-0.663723	0.131357	-5.05283	4.35321e-07	1.0633e-05
ENSG00000155621	98.6903	0.988568	0.195824	5.04826	4.45858e-07	1.0874e-05
ENSG00000145012	174.244	0.799777	0.158463	5.0471	4.48567e-07	1.09235e-05
ENSG00000111642	1655.96	-0.426319	0.0845859	-5.04007	4.65364e-07	1.13154e-05
ENSG00000136717	72.255	0.909926	0.180573	5.03911	4.67711e-07	1.13554e-05
ENSG00000124222	447.3	0.528105	0.104808	5.0388	4.68471e-07	1.13567e-05
ENSG00000137831	1236.27	0.797535	0.158298	5.03819	4.69967e-07	1.13699e-05
ENSG00000139372	205.719	-0.636158	0.126272	-5.038	4.70425e-07	1.13699e-05
ENSG00000116455	100.801	-1.08923	0.216331	-5.03503	4.77773e-07	1.15302e-05
ENSG00000232859	42.6577	1.28722	0.255784	5.03246	4.84225e-07	1.16685e-05
ENSG00000072832	74.0811	0.992891	0.197347	5.03119	4.87433e-07	1.17282e-05
ENSG00000006831	192.155	-0.648845	0.129038	-5.02834	4.94746e-07	1.18745e-05
ENSG00000232112	1040.29	-0.563552	0.112077	-5.02825	4.94984e-07	1.18745e-05
ENSG00000131791	229.464	0.622652	0.123897	5.02554	5.02013e-07	1.20252e-05
ENSG00000160214	190.175	-0.694179	0.138139	-5.02523	5.02832e-07	1.20269e-05
ENSG00000111684	129.842	-0.786579	0.156556	-5.02428	5.05336e-07	1.20689e-05
ENSG00000152409	359.357	0.632974	0.126018	5.02287	5.09047e-07	1.21396e-05
ENSG00000033050	413.048	-0.647478	0.128925	-5.02213	5.11018e-07	1.21686e-05
ENSG00000010810	348.32	0.647435	0.128953	5.02069	5.1486e-07	1.2242e-05
ENSG00000012171	29.5949	1.41396	0.281755	5.01843	5.20963e-07	1.23666e-05
ENSG00000188785	30.7553	1.32608	0.264255	5.01818	5.21637e-07	1.23666e-05
ENSG00000141522	255.116	-0.805558	0.160647	-5.01445	5.31847e-07	1.25902e-05
ENSG00000185813	50.5208	-1.15703	0.230988	-5.00905	5.47002e-07	1.29299e-05
ENSG00000142188	114.631	-0.890951	0.178093	-5.00274	5.65217e-07	1.33409e-05
ENSG00000128973	166.47	-0.826109	0.16522	-5.00007	5.73105e-07	1.35073e-05
ENSG00000182004	556.899	-0.724867	0.145157	-4.99367	5.9243e-07	1.39424e-05
ENSG00000189043	939.471	-0.449894	0.090148	-4.99061	6.01876e-07	1.41441e-05
ENSG00000131773	156.841	0.751414	0.150586	4.98993	6.04003e-07	1.41734e-05
ENSG00000145220	775.514	-0.506478	0.101541	-4.98793	6.10293e-07	1.43002e-05
ENSG00000131236	355.62	-0.638802	0.128089	-4.98718	6.12654e-07	1.43299e-05
ENSG00000163251	57.926	-1.01225	0.202979	-4.98697	6.1334e-07	1.43299e-05
ENSG00000173915	430.142	-0.825968	0.165724	-4.98401	6.22801e-07	1.45299e-05
ENSG00000100897	241.313	-0.74417	0.149542	-4.97634	6.47986e-07	1.50863e-05
ENSG00000114023	232.046	-0.65828	0.132294	-4.9759	6.49457e-07	1.50863e-05
ENSG00000169609	153.101	0.727164	0.146131	4.9761	6.48782e-07	1.50863e-05
ENSG00000180198	340.415	-0.623704	0.125373	-4.97479	6.53191e-07	1.51512e-05
ENSG00000131495	321.17	-0.810532	0.163067	-4.97054	6.67662e-07	1.54203e-05
ENSG00000174173	358.418	-0.569559	0.114577	-4.97097	6.66172e-07	1.54203e-05
ENSG00000254635	123.829	0.785535	0.158031	4.97075	6.66943e-07	1.54203e-05
ENSG00000147852	61.1391	1.0455	0.210556	4.96541	6.85551e-07	1.58108e-05
ENSG00000109084	459.457	-0.642133	0.129365	-4.96372	6.91569e-07	1.59268e-05
ENSG00000145020	20.5452	1.47552	0.297435	4.9608	7.02039e-07	1.61449e-05
ENSG00000261824	162.564	0.687388	0.138667	4.95711	7.15479e-07	1.64305e-05
ENSG00000144736	165.425	-0.708581	0.14298	-4.9558	7.20315e-07	1.65181e-05
ENSG00000133112	6076.05	0.336495	0.0679708	4.95058	7.39941e-07	1.6944e-05
ENSG00000161551	43.4787	1.13088	0.228471	4.94978	7.42971e-07	1.69893e-05
ENSG00000255182	19.3694	1.4692	0.29693	4.94797	7.49902e-07	1.71235e-05
ENSG00000099817	707.307	-0.509871	0.103056	-4.94754	7.51579e-07	1.71375e-05
ENSG00000170522	112.206	-1.00196	0.202549	-4.94676	7.54571e-07	1.71814e-05
ENSG00000091317	331.398	-0.518476	0.104874	-4.9438	7.66125e-07	1.74199e-05
ENSG00000184207	261.092	-0.607828	0.123022	-4.94082	7.77956e-07	1.76391e-05
ENSG00000186472	569.305	0.732867	0.148321	4.94107	7.76932e-07	1.76391e-05
ENSG00000142186	203.798	-0.674704	0.136578	-4.94008	7.80912e-07	1.76813e-05
ENSG00000177830	201.971	-0.645535	0.130683	-4.9397	7.82441e-07	1.76911e-05
ENSG00000135940	726.833	-0.498193	0.100916	-4.93669	7.94602e-07	1.79409e-05
ENSG00000090316	121.919	-0.803526	0.162894	-4.93282	8.10526e-07	1.82748e-05
ENSG00000126067	507.397	-0.431545	0.0875937	-4.92666	8.36453e-07	1.8833e-05
ENSG00000183751	70.222	-1.11104	0.225688	-4.92291	8.52647e-07	1.91709e-05
ENSG00000079246	1577.93	-0.46144	0.093745	-4.92229	8.55388e-07	1.9179e-05
ENSG00000110871	202.039	0.674125	0.136947	4.92254	8.54265e-07	1.9179e-05
ENSG00000164331	121.792	0.866292	0.176113	4.91895	8.701e-07	1.94818e-05
ENSG00000242498	117.997	0.886638	0.180381	4.91536	8.86176e-07	1.98142e-05
ENSG00000101966	517.307	0.479944	0.0976538	4.91475	8.88962e-07	1.9849e-05
ENSG00000116117	113.085	0.796969	0.162215	4.91303	8.96789e-07	1.9996e-05
ENSG00000069482	220.676	-0.945264	0.19248	-4.91097	9.06266e-07	2.01795e-05
ENSG00000068305	334.072	0.56044	0.114128	4.91063	9.07832e-07	2.01864e-05
ENSG00000123384	44.8531	1.16927	0.238263	4.90749	9.2251e-07	2.04846e-05
ENSG00000051108	255.324	0.860948	0.175537	4.90465	9.3592e-07	2.07537e-05
ENSG00000215252	253.882	0.596071	0.121919	4.88908	1.01307e-06	2.24336e-05
ENSG00000047634	349.443	0.685596	0.14034	4.88523	1.03307e-06	2.28453e-05
ENSG00000136153	218.303	0.658468	0.134821	4.884	1.03955e-06	2.29569e-05
ENSG00000142046	38.4584	1.26445	0.258984	4.88236	1.04822e-06	2.31168e-05
ENSG00000123066	489.284	0.542885	0.111298	4.87778	1.07289e-06	2.36285e-05
ENSG00000162572	31.3092	1.29668	0.265879	4.87695	1.07737e-06	2.36675e-05
ENSG00000224019	5.83387	1.67903	0.3443	4.87664	1.07907e-06	2.36675e-05
ENSG00000244119	20.0301	1.44633	0.296579	4.87669	1.07879e-06	2.36675e-05
ENSG00000138777	175.063	-0.786625	0.161325	-4.87604	1.08239e-06	2.37081e-05
ENSG00000100206	64.4101	0.904995	0.185624	4.87542	1.08575e-06	2.37496e-05
ENSG00000129128	394.559	-0.547954	0.112444	-4.87314	1.09837e-06	2.39931e-05
ENSG00000117399	259.079	-0.630172	0.129425	-4.86902	1.12156e-06	2.44529e-05
ENSG00000205339	1073.34	-0.380727	0.0781963	-4.86886	1.12246e-06	2.44529e-05
ENSG00000157514	1755.33	0.649683	0.133473	4.86754	1.12995e-06	2.45829e-05
ENSG00000124562	649.812	-0.485716	0.0998283	-4.86552	1.14158e-06	2.48024e-05
ENSG00000180992	229.199	-0.686542	0.141113	-4.86521	1.14337e-06	2.4808e-05
ENSG00000074800	3182.03	-0.457557	0.09408	-4.86349	1.15332e-06	2.49902e-05
ENSG00000059588	428.5	0.522005	0.107347	4.86277	1.15752e-06	2.50475e-05
ENSG00000165502	637.327	-0.450354	0.0926374	-4.86147	1.16516e-06	2.51791e-05
ENSG00000029993	399.19	-0.626981	0.129025	-4.85936	1.17764e-06	2.54146e-05
ENSG00000120800	333.493	-0.678721	0.139685	-4.85893	1.18022e-06	2.54363e-05
ENSG00000013306	433.271	-0.472425	0.0972343	-4.85862	1.18205e-06	2.54416e-05
ENSG00000204574	474.566	-0.571267	0.117587	-4.85826	1.18419e-06	2.54538e-05
ENSG00000114383	129.142	-0.770632	0.158768	-4.85381	1.21109e-06	2.59973e-05
ENSG00000101182	1506.79	-0.442913	0.0912589	-4.85337	1.21379e-06	2.60206e-05
ENSG00000118058	2202.5	0.52111	0.107381	4.85292	1.21657e-06	2.60447e-05
ENSG00000181222	618.747	-0.447636	0.0922504	-4.8524	1.21976e-06	2.60447e-05
ENSG00000198727	18811.4	-1.0546	0.21733	-4.85253	1.21896e-06	2.60447e-05
ENSG00000272888	196.683	0.635248	0.131177	4.84266	1.28113e-06	2.73189e-05
ENSG00000089737	840.582	-0.443264	0.0916077	-4.83872	1.30677e-06	2.78288e-05
ENSG00000269905	122.539	0.846331	0.174973	4.83693	1.31863e-06	2.80443e-05
ENSG00000136718	148.3	-0.725949	0.150132	-4.83541	1.32873e-06	2.8222e-05
ENSG00000153885	107.178	0.813248	0.16831	4.83183	1.35282e-06	2.86958e-05
ENSG00000112182	120.488	0.816271	0.16895	4.83142	1.35559e-06	2.87169e-05
ENSG00000258890	349.928	0.570552	0.118123	4.83014	1.36435e-06	2.88644e-05
ENSG00000117280	136.808	-0.746086	0.154495	-4.82919	1.37091e-06	2.89273e-05
ENSG00000123064	379.51	-0.542621	0.11236	-4.82929	1.37018e-06	2.89273e-05
ENSG00000129559	534.056	-0.599639	0.12442	-4.81947	1.43937e-06	3.03321e-05
ENSG00000151835	333.658	-0.666271	0.138334	-4.81639	1.4618e-06	3.07646e-05
ENSG00000262919	120.884	-0.74321	0.154332	-4.81564	1.46725e-06	3.08391e-05
ENSG00000165698	41.9464	1.30009	0.270211	4.81138	1.49891e-06	3.14635e-05
ENSG00000214160	207.624	-0.689548	0.143428	-4.80764	1.52726e-06	3.20169e-05
ENSG00000137168	145.39	-0.797553	0.166028	-4.80372	1.55743e-06	3.2607e-05
ENSG00000116459	520.608	-0.4171	0.086912	-4.79911	1.59374e-06	3.32831e-05
ENSG00000174238	257.395	-0.619777	0.129145	-4.79909	1.59386e-06	3.32831e-05
ENSG00000101084	96.1038	-0.969583	0.202102	-4.79751	1.60654e-06	3.35045e-05
ENSG00000131368	373.047	-0.508518	0.106067	-4.79431	1.63238e-06	3.39996e-05
ENSG00000114767	66.6828	-1.14836	0.239542	-4.79397	1.63509e-06	3.40119e-05
ENSG00000197044	34.5089	1.25003	0.260809	4.79287	1.64412e-06	3.41557e-05
ENSG00000144120	100.525	-0.816842	0.170535	-4.78987	1.66888e-06	3.46203e-05
ENSG00000168010	64.24	1.08485	0.226502	4.78957	1.67138e-06	3.46203e-05
ENSG00000213923	1952	0.404923	0.0845458	4.78939	1.67293e-06	3.46203e-05
ENSG00000165916	585.763	-0.476806	0.0995748	-4.78843	1.68094e-06	3.47416e-05
ENSG00000060138	1953.31	0.384685	0.0803926	4.78508	1.70919e-06	3.52424e-05
ENSG00000125835	1261.51	-0.338314	0.0707038	-4.78495	1.71027e-06	3.52424e-05
ENSG00000136270	150.857	-0.789114	0.164922	-4.78478	1.71173e-06	3.52424e-05
ENSG00000133398	200.46	0.641962	0.134181	4.78429	1.7159e-06	3.52831e-05
ENSG00000101856	509.991	-0.621908	0.13	-4.78393	1.71903e-06	3.53024e-05
ENSG00000236609	130.182	0.915264	0.191358	4.78298	1.72714e-06	3.5424e-05
ENSG00000102316	222.752	0.630351	0.131828	4.78163	1.73882e-06	3.56182e-05
ENSG00000075785	317.321	-0.562294	0.117607	-4.78113	1.74313e-06	3.56611e-05
ENSG00000060237	951.341	0.504476	0.105576	4.7783	1.76782e-06	3.60746e-05
ENSG00000103005	137.162	-0.748243	0.156589	-4.77839	1.76701e-06	3.60746e-05
ENSG00000235927	34.6863	1.18788	0.248772	4.77496	1.79744e-06	3.66327e-05
ENSG00000241288	35.2263	1.16121	0.243218	4.77434	1.80298e-06	3.66992e-05
ENSG00000134245	28.2012	1.25662	0.263229	4.77386	1.80728e-06	3.67405e-05
ENSG00000198730	581.495	-0.482831	0.101149	-4.77344	1.81105e-06	3.67707e-05
ENSG00000163993	5.59153	1.64557	0.344764	4.77305	1.81461e-06	3.67966e-05
ENSG00000118579	241.433	-0.67043	0.140483	-4.77233	1.82103e-06	3.68804e-05
ENSG00000204623	129.267	1.05333	0.220814	4.77019	1.84055e-06	3.7229e-05
ENSG00000144451	205.258	0.652366	0.136774	4.76968	1.84523e-06	3.72769e-05
ENSG00000172534	985.761	-0.451086	0.094641	-4.76629	1.87653e-06	3.78618e-05
ENSG00000046651	374.084	0.547389	0.114867	4.76542	1.88464e-06	3.79779e-05
ENSG00000150768	134.444	-0.821507	0.17242	-4.76457	1.89261e-06	3.80908e-05
ENSG00000135372	515.255	-0.493106	0.103509	-4.76389	1.89896e-06	3.81709e-05
ENSG00000131462	294.59	-0.523657	0.109957	-4.7624	1.91306e-06	3.84066e-05
ENSG00000113758	220.11	-0.623835	0.131095	-4.75865	1.94889e-06	3.90771e-05
ENSG00000111845	193.29	-0.852885	0.179242	-4.7583	1.95229e-06	3.90966e-05
ENSG00000103356	77.512	-0.909779	0.191304	-4.75566	1.97794e-06	3.95613e-05
ENSG00000116478	684.816	-0.505626	0.106423	-4.75111	2.02299e-06	4.04123e-05
ENSG00000196313	160.996	-0.693277	0.145974	-4.74931	2.04107e-06	4.07229e-05
ENSG00000143248	24.2828	1.38636	0.291975	4.7482	2.05239e-06	4.08981e-05
ENSG00000168291	423.067	-0.454523	0.0957358	-4.74768	2.05764e-06	4.09522e-05
ENSG00000133710	173.16	0.660602	0.139209	4.74539	2.08101e-06	4.13661e-05
ENSG00000125952	344.062	-0.502619	0.105932	-4.74474	2.08771e-06	4.14482e-05
ENSG00000168268	339.289	-0.69129	0.145715	-4.74413	2.09403e-06	4.15225e-05
ENSG00000132382	173.246	-0.642769	0.13565	-4.73843	2.15384e-06	4.26038e-05
ENSG00000156928	319.453	-0.636169	0.134251	-4.73866	2.15139e-06	4.26038e-05
ENSG00000101158	179.503	-0.663149	0.13998	-4.73744	2.16435e-06	4.27068e-05
ENSG00000111254	28.056	1.24839	0.263511	4.73753	2.16334e-06	4.27068e-05
ENSG00000075914	151.211	-0.708724	0.149689	-4.73464	2.19443e-06	4.32475e-05
ENSG00000165983	163.37	0.692433	0.146348	4.73142	2.2295e-06	4.38315e-05
ENSG00000197461	103.193	0.846033	0.178802	4.73166	2.22688e-06	4.38315e-05
ENSG00000117899	663.33	-0.447032	0.0944906	-4.73097	2.23446e-06	4.38754e-05
ENSG00000136527	920.565	0.459869	0.0972289	4.72975	2.24791e-06	4.40323e-05
ENSG00000259158	8.45318	1.63594	0.345882	4.72976	2.24786e-06	4.40323e-05
ENSG00000169217	279.005	-0.587842	0.124346	-4.72747	2.2733e-06	4.44755e-05
ENSG00000167081	281.834	0.599783	0.12689	4.7268	2.28087e-06	4.45696e-05
ENSG00000269821	1006.86	-0.594975	0.125883	-4.72641	2.28522e-06	4.46005e-05
ENSG00000160062	150.24	0.657591	0.139192	4.72435	2.30852e-06	4.50008e-05
ENSG00000114491	259.201	-0.592843	0.125528	-4.72278	2.32641e-06	4.52401e-05
ENSG00000246982	26.9274	1.32008	0.279502	4.72296	2.32432e-06	4.52401e-05
ENSG00000146701	1019.39	-0.444783	0.0942055	-4.72141	2.3422e-06	4.54923e-05
ENSG00000107625	561.128	0.477296	0.101126	4.71982	2.36059e-06	4.57943e-05
ENSG00000125457	66.0878	0.922752	0.19552	4.71948	2.36452e-06	4.58154e-05
ENSG00000227640	21.9715	1.43082	0.303336	4.71695	2.39406e-06	4.63322e-05
ENSG00000163629	560.563	0.721694	0.153054	4.71529	2.41362e-06	4.66547e-05
ENSG00000154723	615.801	-0.497999	0.105628	-4.71466	2.42115e-06	4.67441e-05
ENSG00000170689	124.539	0.739665	0.156941	4.71302	2.44077e-06	4.70665e-05
ENSG00000092010	238.089	-0.617146	0.130986	-4.71156	2.45825e-06	4.73471e-05
ENSG00000152104	476.031	0.489337	0.103876	4.71079	2.46757e-06	4.74133e-05
ENSG00000161179	428.959	-0.591606	0.125581	-4.71097	2.46546e-06	4.74133e-05
ENSG00000130150	84.265	1.03602	0.220026	4.70863	2.49387e-06	4.78615e-05
ENSG00000158161	175.709	-0.713689	0.151649	-4.7062	2.52373e-06	4.8377e-05
ENSG00000236548	13.8434	1.55906	0.331404	4.7044	2.54614e-06	4.87486e-05
ENSG00000182117	341.033	-0.755839	0.160682	-4.70393	2.55195e-06	4.88019e-05
ENSG00000100029	163.286	-0.803999	0.170978	-4.70235	2.57187e-06	4.91014e-05
ENSG00000120438	1032.36	-0.376581	0.080086	-4.7022	2.5737e-06	4.91014e-05
ENSG00000123131	433.936	-0.640844	0.13634	-4.70032	2.59752e-06	4.94972e-05
ENSG00000152763	23.6755	1.30521	0.277801	4.69837	2.6225e-06	4.98994e-05
ENSG00000174844	5.48823	1.60821	0.342305	4.69819	2.62482e-06	4.98994e-05
ENSG00000139180	242.635	-0.622017	0.132463	-4.69579	2.6558e-06	5.0429e-05
ENSG00000262655	57.9097	1.00112	0.213293	4.69365	2.68369e-06	5.08985e-05
ENSG00000124571	364.601	-0.509613	0.108586	-4.69317	2.69e-06	5.09583e-05
ENSG00000141741	135.802	-0.775441	0.165327	-4.69034	2.72748e-06	5.16077e-05
ENSG00000134575	85.2068	-1.01261	0.215964	-4.68878	2.74836e-06	5.18809e-05
ENSG00000174989	96.7836	0.763076	0.162739	4.68896	2.74603e-06	5.18809e-05
ENSG00000111981	30.8313	1.21653	0.259838	4.68189	2.84246e-06	5.35944e-05
ENSG00000101782	197.621	0.624769	0.133463	4.68121	2.85189e-06	5.37095e-05
ENSG00000102393	199.18	-0.710805	0.151876	-4.68018	2.86623e-06	5.39165e-05
ENSG00000134779	361.439	-0.530323	0.113331	-4.67941	2.87706e-06	5.40573e-05
ENSG00000166153	57.6319	1.09616	0.234333	4.67777	2.90011e-06	5.44269e-05
ENSG00000071242	142.184	0.696441	0.148959	4.67539	2.93403e-06	5.49993e-05
ENSG00000130779	717.181	0.399971	0.085558	4.67485	2.94168e-06	5.50788e-05
ENSG00000106588	103.339	-0.982297	0.210161	-4.67402	2.95365e-06	5.52387e-05
ENSG00000175768	58.2691	-1.12281	0.240263	-4.67325	2.96478e-06	5.53826e-05
ENSG00000172366	125.99	-0.846499	0.18143	-4.66572	3.07546e-06	5.73836e-05
ENSG00000100246	71.8399	0.89639	0.192298	4.66145	3.13984e-06	5.85172e-05
ENSG00000134333	1044.78	-0.613713	0.131729	-4.65891	3.17886e-06	5.91682e-05
ENSG00000261115	78.2074	0.865142	0.185705	4.6587	3.18211e-06	5.91682e-05
ENSG00000165716	127.887	-0.750414	0.161093	-4.65826	3.18894e-06	5.92269e-05
ENSG00000196074	117.642	1.0639	0.228403	4.65799	3.19309e-06	5.92357e-05
ENSG00000144218	112.567	0.72312	0.155302	4.65622	3.22076e-06	5.96802e-05
ENSG00000172164	50.1989	1.0108	0.217107	4.65579	3.22742e-06	5.9735e-05
ENSG00000173402	92.3836	-0.907159	0.194878	-4.65501	3.2396e-06	5.98917e-05
ENSG00000132361	410.808	-0.556426	0.11958	-4.65318	3.26862e-06	6.0359e-05
ENSG00000198353	213.934	0.686408	0.147578	4.65114	3.301e-06	6.08872e-05
ENSG00000167721	488.176	-0.632946	0.136091	-4.6509	3.30495e-06	6.08904e-05
ENSG00000122741	269.19	0.676562	0.14554	4.64864	3.34123e-06	6.14886e-05
ENSG00000131043	94.6854	-0.84354	0.181503	-4.64753	3.35933e-06	6.17512e-05
ENSG00000126698	2062.47	-0.483349	0.104053	-4.64519	3.39757e-06	6.23829e-05
ENSG00000136770	428.895	0.497605	0.10717	4.64315	3.43138e-06	6.2932e-05
ENSG00000112531	680.568	0.48269	0.103965	4.64283	3.43669e-06	6.29579e-05
ENSG00000125450	500.804	-0.436762	0.0941318	-4.6399	3.48582e-06	6.37853e-05
ENSG00000106460	212.172	0.716974	0.154627	4.6368	3.53837e-06	6.46735e-05
ENSG00000111737	146.843	-0.684677	0.147722	-4.63489	3.57131e-06	6.52017e-05
ENSG00000173273	147.938	0.859727	0.185535	4.63378	3.59051e-06	6.5478e-05
ENSG00000135414	144.977	-0.683252	0.147522	-4.63152	3.6299e-06	6.61216e-05
ENSG00000178982	667.866	-0.478617	0.103353	-4.63089	3.64089e-06	6.62469e-05
ENSG00000187772	174.535	-0.661022	0.142751	-4.63059	3.64628e-06	6.62703e-05
ENSG00000064666	62.5855	-1.08956	0.235346	-4.62961	3.66359e-06	6.65099e-05
ENSG00000144136	406.553	-0.497456	0.107468	-4.62889	3.67623e-06	6.66643e-05
ENSG00000084234	2361.51	-0.338075	0.0730532	-4.62779	3.69589e-06	6.69454e-05
ENSG00000127184	1503.85	-0.60824	0.131563	-4.62319	3.77882e-06	6.82942e-05
ENSG00000136819	391.983	-0.498276	0.107772	-4.62342	3.77466e-06	6.82942e-05
ENSG00000101489	63.1196	0.899812	0.194644	4.62287	3.78467e-06	6.83232e-05
ENSG00000157014	128.361	-0.757425	0.163856	-4.62251	3.79127e-06	6.83658e-05
ENSG00000184990	463.722	-0.504749	0.109205	-4.62201	3.8004e-06	6.84539e-05
ENSG00000122952	282.397	-0.609882	0.131985	-4.62085	3.82174e-06	6.87614e-05
ENSG00000178878	58.0452	1.03154	0.223308	4.61935	3.8495e-06	6.91837e-05
ENSG00000103769	317.209	-0.539471	0.116823	-4.61786	3.87721e-06	6.95267e-05
ENSG00000123636	307.414	0.629481	0.136308	4.61809	3.8729e-06	6.95267e-05
ENSG00000230873	23.5955	1.45914	0.31601	4.6174	3.88583e-06	6.96039e-05
ENSG00000084623	703.996	-0.444582	0.0962981	-4.61673	3.89838e-06	6.96864e-05
ENSG00000124194	9.36445	1.58891	0.344166	4.61669	3.89908e-06	6.96864e-05
ENSG00000165572	200.276	-0.581004	0.125925	-4.61388	3.95214e-06	7.05564e-05
ENSG00000177108	48.1449	-1.02485	0.222164	-4.61302	3.96861e-06	7.07721e-05
ENSG00000172301	259.35	-0.560974	0.121746	-4.60774	4.07071e-06	7.25125e-05
ENSG00000198756	171.059	0.706529	0.15339	4.60609	4.10305e-06	7.30081e-05
ENSG00000140939	51.6627	1.0801	0.234548	4.60503	4.12413e-06	7.32413e-05
ENSG00000204681	115.931	0.809716	0.175835	4.60497	4.12525e-06	7.32413e-05
ENSG00000118689	376.057	0.460866	0.100093	4.60438	4.13696e-06	7.33685e-05
ENSG00000120885	79.2153	0.915342	0.198914	4.6017	4.19067e-06	7.42392e-05
ENSG00000130985	617.066	-0.46889	0.10195	-4.5992	4.24111e-06	7.50505e-05
ENSG00000123689	40.9545	1.19658	0.260205	4.5986	4.25336e-06	7.51846e-05
ENSG00000121152	242.1	-0.567708	0.123606	-4.5929	4.37137e-06	7.71861e-05
ENSG00000136874	204.75	0.638648	0.13917	4.58898	4.45411e-06	7.85609e-05
ENSG00000068078	105.89	-0.812862	0.177202	-4.58721	4.49203e-06	7.91432e-05
ENSG00000099901	2015.52	-0.638567	0.139222	-4.58666	4.50384e-06	7.92646e-05
ENSG00000164930	83.9616	0.900755	0.19662	4.58119	4.62349e-06	8.12816e-05
ENSG00000109062	66.5744	-1.0396	0.226942	-4.58091	4.62955e-06	8.12995e-05
ENSG00000088035	140.363	-0.654728	0.143003	-4.57844	4.68464e-06	8.21775e-05
ENSG00000110344	251.136	-0.545338	0.119159	-4.57655	4.72704e-06	8.28311e-05
ENSG00000133460	107.907	0.79434	0.173639	4.57466	4.76994e-06	8.34921e-05
ENSG00000065328	426.369	-0.473777	0.103646	-4.57112	4.85115e-06	8.48214e-05
ENSG00000185483	75.289	0.839404	0.183696	4.56953	4.88823e-06	8.53772e-05
ENSG00000102678	89.1476	0.82692	0.180982	4.56908	4.89877e-06	8.54687e-05
ENSG00000277954	11.3674	1.54412	0.338017	4.56817	4.9199e-06	8.57446e-05
ENSG00000260953	4.72846	1.55497	0.340473	4.56709	4.94533e-06	8.60946e-05
ENSG00000198168	251.462	-0.550186	0.120505	-4.56567	4.97911e-06	8.65893e-05
ENSG00000151466	181.02	0.816634	0.179004	4.56211	5.06423e-06	8.79746e-05
ENSG00000180190	18.81	1.38631	0.303914	4.56152	5.07854e-06	8.81282e-05
ENSG00000065183	481.536	-0.632735	0.138722	-4.56116	5.08713e-06	8.81825e-05
ENSG00000169738	315.263	-0.73268	0.16079	-4.55676	5.19499e-06	8.99553e-05
ENSG00000143198	521.503	-0.574742	0.126162	-4.55558	5.22402e-06	9.02641e-05
ENSG00000233461	89.0437	-0.94374	0.207156	-4.5557	5.22113e-06	9.02641e-05
ENSG00000271997	23.1727	1.30808	0.287187	4.5548	5.24364e-06	9.05061e-05
ENSG00000248527	605.699	-1.45644	0.319888	-4.55297	5.2895e-06	9.12e-05
ENSG00000057019	190.881	-0.593257	0.130425	-4.54865	5.39911e-06	9.28912e-05
ENSG00000184949	70.7171	0.858559	0.188741	4.54886	5.39373e-06	9.28912e-05
ENSG00000168872	221.522	-0.587798	0.129288	-4.54641	5.45685e-06	9.37845e-05
ENSG00000115107	67.5586	-1.03668	0.228051	-4.54583	5.47186e-06	9.39423e-05
ENSG00000078674	955.648	0.588198	0.129417	4.54498	5.49415e-06	9.42247e-05
ENSG00000114779	35.406	-1.32014	0.290614	-4.54259	5.55674e-06	9.51968e-05
ENSG00000241837	1296.01	-0.348076	0.0766934	-4.53854	5.66442e-06	9.69385e-05
ENSG00000126457	418.377	-0.70129	0.154568	-4.5371	5.70334e-06	9.75011e-05
ENSG00000125968	55.4846	-1.0831	0.238877	-4.53413	5.78419e-06	9.87786e-05
ENSG00000007255	63.8981	0.915718	0.202202	4.52873	5.93384e-06	0.000101174
ENSG00000168264	1104.62	0.697552	0.154032	4.52862	5.93701e-06	0.000101174
ENSG00000108788	115.273	-0.69675	0.153944	-4.52601	6.01088e-06	0.000102325
ENSG00000117984	296.167	-0.568773	0.125714	-4.52433	6.05882e-06	0.000102923
ENSG00000205352	237.553	-0.587644	0.129885	-4.52433	6.05882e-06	0.000102923
ENSG00000111266	124.168	0.716748	0.158436	4.52389	6.07145e-06	0.000103029
ENSG00000102401	271.88	0.529582	0.117076	4.52339	6.08578e-06	0.000103164
ENSG00000093010	448.238	0.59375	0.131316	4.52154	6.13919e-06	0.00010396
ENSG00000106268	93.0101	-0.916069	0.202932	-4.51418	6.35629e-06	0.000107523
ENSG00000205060	434.65	-0.48264	0.106987	-4.5112	6.44634e-06	0.000108932
ENSG00000167272	114.23	-0.75166	0.167014	-4.50057	6.77703e-06	0.000114401
ENSG00000007376	169.2	-0.753221	0.167405	-4.49941	6.81439e-06	0.000114911
ENSG00000151247	181.299	-0.580032	0.128939	-4.49849	6.84389e-06	0.000115288
ENSG00000135541	454.804	0.59535	0.132358	4.49801	6.8591e-06	0.000115423
ENSG00000124733	322.101	-0.496313	0.110396	-4.49574	6.93281e-06	0.000116542
ENSG00000132716	191.503	0.618956	0.137711	4.4946	6.96998e-06	0.000116978
ENSG00000178209	97.1731	-0.738476	0.164306	-4.4945	6.97327e-06	0.000116978
ENSG00000176788	5.73621	1.55384	0.345937	4.49167	7.06678e-06	0.000118424
ENSG00000147010	240.287	0.656131	0.146155	4.48929	7.14607e-06	0.000119628
ENSG00000138382	307.347	0.520275	0.115956	4.48682	7.22928e-06	0.00012077
ENSG00000213551	241.927	-0.542104	0.120818	-4.48695	7.2249e-06	0.00012077
ENSG00000082641	173.625	0.624647	0.139262	4.48542	7.27717e-06	0.000121319
ENSG00000198162	833.4	0.402023	0.0896289	4.48542	7.27704e-06	0.000121319
ENSG00000173482	47.3269	0.994944	0.221894	4.48387	7.33012e-06	0.000122075
ENSG00000170017	598.683	0.423472	0.0944517	4.48347	7.34385e-06	0.000122178
ENSG00000103642	63.9487	-0.976253	0.217791	-4.48252	7.37674e-06	0.000122598
ENSG00000167900	108.511	-0.792737	0.176909	-4.48105	7.42773e-06	0.000123319
ENSG00000168066	868.675	-0.405433	0.0905	-4.47992	7.46699e-06	0.000123843
ENSG00000156253	92.8717	0.83431	0.186261	4.47924	7.49078e-06	0.00012411
ENSG00000023608	152.154	0.894392	0.199688	4.47894	7.50157e-06	0.000124161
ENSG00000100294	93.8254	-0.81124	0.181195	-4.47717	7.56406e-06	0.000124942
ENSG00000170919	40.9791	1.13602	0.253737	4.47716	7.56426e-06	0.000124942
ENSG00000174938	267.283	0.635855	0.142042	4.47654	7.58616e-06	0.000125176
ENSG00000249915	219.765	-0.607223	0.135699	-4.4748	7.64843e-06	0.000126074
ENSG00000147955	613.428	-0.516352	0.115435	-4.4731	7.70944e-06	0.00012695
ENSG00000198885	141.727	-0.656228	0.146748	-4.47179	7.75682e-06	0.0001276
ENSG00000097033	441.518	0.53441	0.119519	4.47133	7.77344e-06	0.000127743
ENSG00000052841	418.598	0.498039	0.111412	4.47024	7.81306e-06	0.000128133
ENSG00000165264	147.553	-0.973001	0.217657	-4.47034	7.80961e-06	0.000128133
ENSG00000141424	403.732	-0.484612	0.108503	-4.46636	7.95605e-06	0.000130345
ENSG00000165102	192.299	0.53904	0.120766	4.46352	8.06244e-06	0.000131954
ENSG00000225697	61.9922	-0.990684	0.221999	-4.46257	8.09838e-06	0.000132408
ENSG00000177666	90.8803	-0.770663	0.172921	-4.45673	8.32203e-06	0.000135927
ENSG00000139168	556.002	0.492123	0.110437	4.45612	8.34557e-06	0.000136173
ENSG00000087111	254.946	-0.55499	0.124558	-4.45567	8.36305e-06	0.00013632
ENSG00000075043	147.329	-0.854713	0.191837	-4.45542	8.37307e-06	0.000136346
ENSG00000279088	111.501	0.749192	0.168254	4.45275	8.47771e-06	0.00013791
ENSG00000127804	193.986	-0.602749	0.135409	-4.45131	8.53467e-06	0.000138697
ENSG00000187840	344.054	0.885615	0.198998	4.45037	8.57209e-06	0.000139165
ENSG00000075218	359.215	-0.555075	0.124775	-4.44861	8.64275e-06	0.000140171
ENSG00000139719	144.155	-0.606819	0.136511	-4.44519	8.7814e-06	0.000142134
ENSG00000159377	805.496	-0.524124	0.117905	-4.44529	8.77715e-06	0.000142134
ENSG00000163882	167.239	-0.667918	0.150423	-4.44026	8.98486e-06	0.000145231
ENSG00000183011	491.597	-0.529907	0.119345	-4.44012	8.99082e-06	0.000145231
ENSG00000177192	260.007	-0.583973	0.131533	-4.43974	9.00694e-06	0.000145346
ENSG00000117410	457.882	-0.65658	0.148125	-4.43262	9.30944e-06	0.000150077
ENSG00000088538	62.6351	0.964024	0.217637	4.4295	9.44511e-06	0.000152113
ENSG00000167740	82.2621	0.938331	0.21206	4.42483	9.65193e-06	0.000155288
ENSG00000228775	14.2971	1.50676	0.340585	4.42403	9.68784e-06	0.000155711
ENSG00000080503	701.346	0.505278	0.114254	4.42242	9.76014e-06	0.000156716
ENSG00000196967	45.3898	0.983073	0.222452	4.41926	9.90382e-06	0.000158865
ENSG00000173209	173.35	0.724276	0.163927	4.41827	9.94932e-06	0.000159436
ENSG00000145833	1220.77	-0.414247	0.0938506	-4.4139	1.01525e-05	0.00016253
ENSG00000156709	412.002	-0.49743	0.112793	-4.4101	1.03322e-05	0.000165244
ENSG00000090006	138.037	0.698363	0.158384	4.40931	1.03701e-05	0.000165685
ENSG00000221303	32.4879	-1.46131	0.33147	-4.40859	1.04046e-05	0.000166071
ENSG00000142207	155.061	-0.664257	0.150691	-4.40808	1.04293e-05	0.000166301
ENSG00000087269	956.095	-0.425568	0.0965559	-4.40747	1.04583e-05	0.000166434
ENSG00000136925	128.804	0.636605	0.144433	4.40763	1.04508e-05	0.000166434
ENSG00000108639	167.152	-0.751671	0.170645	-4.40488	1.05841e-05	0.000168271
ENSG00000212670	28.2976	1.26354	0.286925	4.40374	1.064e-05	0.000168993
ENSG00000168701	180.302	-0.587454	0.133479	-4.40108	1.07714e-05	0.000170911
ENSG00000187634	406.024	0.596897	0.13568	4.39931	1.08594e-05	0.000172138
ENSG00000116754	4689.33	0.268161	0.06096	4.39898	1.08763e-05	0.000172237
ENSG00000143549	1142.82	-0.636971	0.144848	-4.39752	1.09494e-05	0.000173225
ENSG00000113407	2138.06	0.287358	0.0653595	4.39657	1.09975e-05	0.000173815
ENSG00000263004	20.0695	1.27825	0.290911	4.39397	1.11298e-05	0.000175733
ENSG00000162687	23.3299	1.28465	0.293105	4.3829	1.17108e-05	0.000184726
ENSG00000164815	216.191	0.616549	0.140776	4.37964	1.18875e-05	0.00018733
ENSG00000007520	279.457	-0.540145	0.123379	-4.37792	1.19819e-05	0.000188634
ENSG00000181798	8.46078	1.50863	0.344738	4.37616	1.20791e-05	0.00018981
ENSG00000186205	152.689	-0.661948	0.151263	-4.37613	1.20802e-05	0.00018981
ENSG00000167325	1771.69	-0.383637	0.0876725	-4.37579	1.20991e-05	0.000189922
ENSG00000213742	39.6837	1.12915	0.25828	4.37183	1.23212e-05	0.00019322
ENSG00000253948	16.4009	1.38402	0.316718	4.36988	1.24314e-05	0.000194759
ENSG00000261187	20.3146	1.29338	0.296018	4.36924	1.24678e-05	0.000195139
ENSG00000140044	49.7493	1.00994	0.231187	4.36848	1.25115e-05	0.000195634
ENSG00000188186	327.061	-0.520333	0.1192	-4.36521	1.27003e-05	0.000198393
ENSG00000147536	155.561	-0.693954	0.159	-4.36449	1.27419e-05	0.00019885
ENSG00000130540	133.128	0.624877	0.143212	4.3633	1.28115e-05	0.000199743
ENSG00000175130	290.569	-0.853852	0.195753	-4.36188	1.28947e-05	0.000200845
ENSG00000182108	153.956	-0.66973	0.15363	-4.35938	1.3043e-05	0.00020296
ENSG00000186141	86.943	0.799511	0.183413	4.35907	1.30616e-05	0.000203052
ENSG00000156970	274.114	-0.53485	0.122729	-4.35797	1.31274e-05	0.000203879
ENSG00000133639	398.972	0.48254	0.110774	4.35609	1.32406e-05	0.00020544
ENSG00000145743	86.3952	0.758927	0.174373	4.35233	1.347e-05	0.000208602
ENSG00000149806	5330.57	-0.319019	0.0732985	-4.35232	1.34703e-05	0.000208602
ENSG00000102755	74.7268	0.900227	0.206894	4.35115	1.35428e-05	0.00020949
ENSG00000188976	180.872	-0.592775	0.13624	-4.35097	1.35536e-05	0.00020949
ENSG00000115073	211.485	0.610199	0.140262	4.35042	1.35876e-05	0.000209813
ENSG00000184752	266.166	-0.797723	0.183425	-4.34905	1.36728e-05	0.000210927
ENSG00000213619	594.248	-0.436804	0.100479	-4.34722	1.37873e-05	0.00021249
ENSG00000109066	26.135	-1.2212	0.281049	-4.34516	1.39174e-05	0.000214291
ENSG00000267649	8.07984	1.50075	0.345478	4.34397	1.39932e-05	0.000215253
ENSG00000184983	567.074	-0.446287	0.102771	-4.34256	1.40831e-05	0.000216429
ENSG00000102081	727.819	0.520019	0.119778	4.34153	1.41497e-05	0.000217244
ENSG00000130433	7.53346	1.50419	0.346483	4.34132	1.41631e-05	0.000217244
ENSG00000172037	88.2632	0.78547	0.181029	4.33891	1.43192e-05	0.00021943
ENSG00000245694	303.12	0.519619	0.119766	4.33864	1.43367e-05	0.000219489
ENSG00000147684	965.001	-0.415348	0.0957788	-4.33653	1.44749e-05	0.000221395
ENSG00000126453	340.578	-0.489664	0.112936	-4.33576	1.4526e-05	0.000221965
ENSG00000149557	31.7852	1.23941	0.285878	4.33546	1.45454e-05	0.000222051
ENSG00000270344	34.2573	1.03519	0.238834	4.33435	1.46193e-05	0.000222969
ENSG00000274523	142.815	-0.714267	0.164872	-4.33225	1.47593e-05	0.000224892
ENSG00000163811	1132.53	-0.423132	0.0977583	-4.32835	1.50231e-05	0.000228694
ENSG00000100865	99.343	-0.812874	0.187822	-4.32789	1.50545e-05	0.000228956
ENSG00000114439	1393.27	0.382481	0.0883804	4.32767	1.50697e-05	0.000228972
ENSG00000112514	376.48	-0.612343	0.141559	-4.32572	1.52032e-05	0.000230782
ENSG00000260336	70.3026	0.86035	0.198926	4.32498	1.52548e-05	0.000231348
ENSG00000259976	17.1231	1.44106	0.333234	4.32447	1.52899e-05	0.000231662
ENSG00000166436	67.0075	0.827138	0.191305	4.32367	1.53455e-05	0.000232287
ENSG00000136840	59.8907	-0.978357	0.226327	-4.32275	1.54096e-05	0.000233038
ENSG00000185869	70.4868	0.936266	0.216634	4.32187	1.54709e-05	0.000233746
ENSG00000033327	24.3115	1.29847	0.300646	4.31892	1.56793e-05	0.000236502
ENSG00000197056	132.141	0.663793	0.153696	4.31887	1.56827e-05	0.000236502
ENSG00000141905	348.724	0.50144	0.116131	4.31786	1.57547e-05	0.000237366
ENSG00000075234	64.5366	-0.968506	0.224318	-4.31755	1.57769e-05	0.000237479
ENSG00000112159	808.926	-0.578819	0.1341	-4.31634	1.58639e-05	0.000238565
ENSG00000198597	49.0354	1.01298	0.234714	4.31582	1.59012e-05	0.000238903
ENSG00000053372	267.532	-0.51064	0.118441	-4.31134	1.62269e-05	0.000243569
ENSG00000145604	424.196	-0.435219	0.101015	-4.30845	1.64405e-05	0.000246318
ENSG00000251136	69.5907	0.907129	0.210537	4.30865	1.64256e-05	0.000246318
ENSG00000117151	96.1783	0.95105	0.220768	4.30793	1.64792e-05	0.000246667
ENSG00000013364	10.6852	1.47268	0.341899	4.30736	1.65211e-05	0.000247066
ENSG00000041802	219.773	-0.552946	0.128394	-4.30664	1.65755e-05	0.000247649
ENSG00000075188	123.326	-0.705844	0.163929	-4.3058	1.66384e-05	0.000248129
ENSG00000196141	278.191	0.497877	0.115627	4.30588	1.66325e-05	0.000248129
ENSG00000150281	9.41504	1.47375	0.342381	4.30442	1.67421e-05	0.000249215
ENSG00000171302	98.3695	-0.738537	0.171573	-4.30449	1.67368e-05	0.000249215
ENSG00000246273	34.3237	1.0577	0.245744	4.30405	1.67706e-05	0.000249409
ENSG00000089248	463.929	0.452969	0.10529	4.30209	1.69193e-05	0.000251156
ENSG00000185104	396.685	0.560747	0.130338	4.30227	1.69058e-05	0.000251156
ENSG00000042493	14.6109	1.40815	0.327445	4.30042	1.70478e-05	0.000252831
ENSG00000272556	19.126	1.27895	0.297596	4.29759	1.72667e-05	0.000255842
ENSG00000176014	177.323	-0.659965	0.153583	-4.29712	1.73035e-05	0.000256152
ENSG00000185716	115.334	0.649176	0.151132	4.29543	1.74353e-05	0.000257867
ENSG00000134762	241.219	0.618666	0.144098	4.29338	1.75974e-05	0.000260026
ENSG00000120278	34.7223	1.13037	0.263374	4.29186	1.77181e-05	0.00026133
ENSG00000124523	124.034	0.76975	0.179347	4.29195	1.77112e-05	0.00026133
ENSG00000169891	14.2494	1.40851	0.328201	4.2916	1.7739e-05	0.000261399
ENSG00000110104	198.449	-0.545606	0.127146	-4.29117	1.77736e-05	0.00026167
ENSG00000184208	100.169	0.801995	0.186961	4.28963	1.78968e-05	0.000263188
ENSG00000250565	71.6015	0.859533	0.200382	4.28948	1.79094e-05	0.000263188
ENSG00000144596	35.7319	1.17664	0.274342	4.28894	1.79526e-05	0.000263583
ENSG00000086848	28.6951	1.13928	0.265654	4.28857	1.79825e-05	0.000263782
ENSG00000148408	7.37447	1.48657	0.346733	4.28735	1.80816e-05	0.000264994
ENSG00000221983	2698.63	-0.375516	0.0875936	-4.28702	1.81085e-05	0.000265148
ENSG00000152795	3152.92	-0.292238	0.068179	-4.28633	1.81646e-05	0.000265727
ENSG00000155961	55.7417	0.889658	0.207579	4.28588	1.82014e-05	0.000266025
ENSG00000177640	25.2531	1.30182	0.303941	4.28315	1.8427e-05	0.000268966
ENSG00000183856	91.7747	0.77775	0.181588	4.28304	1.84361e-05	0.000268966
ENSG00000178896	133.545	-0.710826	0.166047	-4.28087	1.86161e-05	0.000271348
ENSG00000133640	76.0937	0.881098	0.205983	4.27753	1.8898e-05	0.000275208
ENSG00000147202	246.796	0.609181	0.142433	4.27697	1.89454e-05	0.000275649
ENSG00000103202	424.318	-0.509328	0.119124	-4.27562	1.90603e-05	0.00027707
ENSG00000135314	13.4475	1.39205	0.325703	4.27399	1.92006e-05	0.000278858
ENSG00000168502	79.9993	0.819645	0.191857	4.27215	1.93593e-05	0.00028091
ENSG00000101003	119.184	-0.66453	0.155609	-4.27053	1.95012e-05	0.000282715
ENSG00000177889	304.576	-0.507616	0.118874	-4.2702	1.95297e-05	0.000282874
ENSG00000230457	24.7194	1.26413	0.296139	4.26872	1.966e-05	0.000284505
ENSG00000177854	34.6709	1.10215	0.258264	4.26752	1.97658e-05	0.00028578
ENSG00000234456	235.559	0.544824	0.12769	4.26678	1.98313e-05	0.000286469
ENSG00000203875	1780.67	0.346235	0.0811702	4.26554	1.99419e-05	0.00028781
ENSG00000130810	67.1675	-0.883247	0.207137	-4.26408	2.00731e-05	0.0002893
ENSG00000196227	314.385	-0.629333	0.147593	-4.26399	2.0081e-05	0.0002893
ENSG00000154134	154.874	0.639013	0.14991	4.26265	2.02018e-05	0.00029078
ENSG00000138442	327.243	-0.546666	0.128254	-4.26235	2.02285e-05	0.000290904
ENSG00000204386	67.9221	-0.889361	0.20883	-4.25877	2.05553e-05	0.000295341
ENSG00000214026	36.6469	-1.18578	0.278693	-4.25478	2.0925e-05	0.000300385
ENSG00000076641	149.133	-0.655634	0.154151	-4.2532	2.10733e-05	0.000302245
ENSG00000143933	1331.09	-0.375528	0.0883894	-4.24857	2.15141e-05	0.000308293
ENSG00000219626	69.3362	0.785758	0.18499	4.24756	2.16107e-05	0.000309401
ENSG00000057252	106.459	-0.747014	0.175883	-4.24721	2.16447e-05	0.000309613
ENSG00000113387	569.888	-0.381679	0.0899126	-4.245	2.18589e-05	0.0003124
ENSG00000253352	630.035	0.373617	0.08806	4.24276	2.20787e-05	0.000315262
ENSG00000117707	44.4423	1.00449	0.23691	4.23995	2.23568e-05	0.00031895
ENSG00000219481	186.794	0.610363	0.144115	4.23525	2.28295e-05	0.000325406
ENSG00000155304	95.7675	0.692292	0.163479	4.23476	2.288e-05	0.000325838
ENSG00000114120	563.501	0.416554	0.0983904	4.23369	2.29889e-05	0.0003271
ENSG00000122008	191.244	0.54964	0.129885	4.23173	2.31905e-05	0.000329677
ENSG00000173638	185.36	-0.636163	0.150361	-4.23092	2.32742e-05	0.000330575
ENSG00000146278	145.3	0.713385	0.168688	4.22901	2.3472e-05	0.000333092
ENSG00000082516	158.122	-0.664022	0.157024	-4.22879	2.34951e-05	0.000333126
ENSG00000259291	12.1121	1.38948	0.328608	4.22838	2.35383e-05	0.000333446
ENSG00000165275	102.065	0.683199	0.161829	4.22174	2.42429e-05	0.000343125
ENSG00000075618	196.085	-0.58629	0.1389	-4.22095	2.43271e-05	0.000344015
ENSG00000154310	331.154	0.612336	0.145134	4.2191	2.45278e-05	0.00034655
ENSG00000124164	398.101	0.624845	0.14812	4.21851	2.45917e-05	0.000347147
ENSG00000110060	161.268	-0.663867	0.157408	-4.21748	2.4705e-05	0.000348442
ENSG00000133773	874.137	0.400667	0.0950083	4.21718	2.47381e-05	0.000348604
ENSG00000105677	444.808	-0.464833	0.110256	-4.21596	2.48717e-05	0.00035018
ENSG00000197180	23.4772	1.15733	0.27454	4.21552	2.49208e-05	0.000350566
ENSG00000114544	105.331	0.671459	0.15958	4.20767	2.58013e-05	0.000362351
ENSG00000213397	199.94	-0.602244	0.143131	-4.20765	2.58036e-05	0.000362351
ENSG00000230454	27.2799	1.31553	0.312675	4.20733	2.58405e-05	0.000362555
ENSG00000069493	36.1438	1.12876	0.268437	4.20492	2.6118e-05	0.00036584
ENSG00000215251	110.024	-0.803109	0.190994	-4.2049	2.61201e-05	0.00036584
ENSG00000011376	88.1114	-0.722212	0.171802	-4.20375	2.62528e-05	0.00036738
ENSG00000100664	915.416	-0.374973	0.0892394	-4.20188	2.64702e-05	0.000370101
ENSG00000177519	9.52737	1.43043	0.340764	4.19772	2.69614e-05	0.000376642
ENSG00000042445	259.575	0.540252	0.128777	4.19525	2.72565e-05	0.000380434
ENSG00000269190	165.39	0.59253	0.141303	4.19333	2.74886e-05	0.000383342
ENSG00000164615	470.588	0.373388	0.0890553	4.19276	2.75576e-05	0.000383973
ENSG00000089220	2448.02	-0.394349	0.0940948	-4.19097	2.77763e-05	0.000386685
ENSG00000167522	2565.06	0.532668	0.127112	4.19053	2.78301e-05	0.0003871
ENSG00000135404	1429.27	-0.437739	0.104468	-4.19017	2.78751e-05	0.000387392
ENSG00000131504	577.187	-0.436529	0.104331	-4.18409	2.86315e-05	0.000397561
ENSG00000115761	355.322	-0.446127	0.106696	-4.18129	2.89862e-05	0.00040214
ENSG00000100401	689.002	-0.540104	0.12918	-4.18101	2.90223e-05	0.000402295
ENSG00000173465	53.5725	-0.933397	0.223375	-4.1786	2.93304e-05	0.000406216
ENSG00000169905	529.021	-0.409336	0.0980076	-4.17658	2.95929e-05	0.0004095
ENSG00000101152	225.97	-0.605059	0.144936	-4.17465	2.98439e-05	0.000412618
ENSG00000152117	145.161	0.663804	0.159045	4.17368	2.99715e-05	0.000414028
ENSG00000130560	299.215	-0.479532	0.114946	-4.17181	3.02193e-05	0.000417093
ENSG00000095319	223.131	-0.631226	0.151416	-4.16882	3.06176e-05	0.000421868
ENSG00000152256	168.878	0.654068	0.156894	4.16884	3.06151e-05	0.000421868
ENSG00000177425	494.844	0.509882	0.122335	4.1679	3.07422e-05	0.000423224
ENSG00000073712	270.137	0.625033	0.15013	4.16327	3.13719e-05	0.000431525
ENSG00000127948	112.396	-0.690404	0.165925	-4.16095	3.16922e-05	0.000435559
ENSG00000137817	106.288	0.691774	0.166307	4.15962	3.18778e-05	0.000437106
ENSG00000170390	20.1458	1.19527	0.287335	4.15985	3.18463e-05	0.000437106
ENSG00000250479	1244.98	-0.463346	0.111393	-4.15956	3.18861e-05	0.000437106
ENSG00000105401	959.539	-0.454631	0.10932	-4.15873	3.20015e-05	0.000438315
ENSG00000185561	195.679	0.658188	0.158295	4.15799	3.2106e-05	0.000439372
ENSG00000204977	116.594	-0.6437	0.154831	-4.15744	3.21838e-05	0.000440064
ENSG00000109956	9.79508	1.40256	0.337452	4.15633	3.23397e-05	0.00044182
ENSG00000145386	229.063	-0.55447	0.133463	-4.15448	3.26022e-05	0.00044503
ENSG00000134644	680.614	0.362074	0.0872221	4.15117	3.30779e-05	0.000451141
ENSG00000163382	378.733	-0.458103	0.110381	-4.1502	3.32185e-05	0.000452676
ENSG00000074696	1345.06	-0.385593	0.092988	-4.1467	3.37298e-05	0.000459255
ENSG00000198157	702.214	-0.418766	0.100998	-4.14628	3.37919e-05	0.000459713
ENSG00000079337	19.5885	1.39265	0.335952	4.1454	3.39219e-05	0.000461092
ENSG00000228486	36.3291	1.0666	0.257378	4.14408	3.4118e-05	0.000463367
ENSG00000103415	162.075	-0.670884	0.161993	-4.14144	3.45138e-05	0.000468348
ENSG00000055163	189.979	0.566953	0.136911	4.14105	3.45725e-05	0.00046875
ENSG00000148803	77.2166	-0.840774	0.203087	-4.13996	3.47367e-05	0.00047058
ENSG00000005020	332.03	0.453132	0.109494	4.13843	3.49689e-05	0.000473329
ENSG00000131143	1243.64	-0.346698	0.0837975	-4.13733	3.51366e-05	0.000474885
ENSG00000167216	49.1282	1.07949	0.260917	4.13729	3.51428e-05	0.000474885
ENSG00000153015	475.957	0.452331	0.109342	4.13683	3.52135e-05	0.000475441
ENSG00000156261	1054.03	-0.31326	0.0757565	-4.13509	3.54812e-05	0.000478655
ENSG00000088832	708.052	-0.395704	0.0957036	-4.13468	3.55446e-05	0.000479109
ENSG00000145391	294.745	0.597485	0.144519	4.13431	3.56021e-05	0.000479483
ENSG00000160785	127.121	-0.630062	0.152479	-4.13212	3.59433e-05	0.000483674
ENSG00000196865	189.319	0.544441	0.131782	4.13139	3.60584e-05	0.000484818
ENSG00000254087	144.297	-0.614683	0.148809	-4.1307	3.61666e-05	0.000485869
ENSG00000170892	225.737	-0.569723	0.137948	-4.13	3.62768e-05	0.000486942
ENSG00000100109	102.814	-0.76514	0.185327	-4.12859	3.64993e-05	0.000489115
ENSG00000143621	736.821	-0.435133	0.105394	-4.12865	3.64896e-05	0.000489115
ENSG00000089280	2568.36	-0.367559	0.0890689	-4.12669	3.68027e-05	0.000492772
ENSG00000115042	88.47	0.851537	0.206382	4.12602	3.69092e-05	0.000493787
ENSG00000104960	168.529	-0.579314	0.140474	-4.12398	3.72373e-05	0.000497764
ENSG00000226856	9.53238	1.38506	0.33591	4.12331	3.7346e-05	0.000498802
ENSG00000125356	1099.82	-0.565078	0.137062	-4.12278	3.74332e-05	0.000499553
ENSG00000148334	87.166	-0.798771	0.19385	-4.12056	3.77948e-05	0.000503961
ENSG00000230798	38.0885	1.02245	0.248147	4.12037	3.78272e-05	0.000503977
ENSG00000108395	205.536	-0.576569	0.139968	-4.1193	3.80026e-05	0.000505895
ENSG00000188603	49.4172	-1.01551	0.246547	-4.11893	3.80642e-05	0.000506298
ENSG00000176209	105.17	0.738446	0.179307	4.11834	3.81613e-05	0.000507171
ENSG00000141759	409.155	-0.536976	0.130483	-4.11529	3.86688e-05	0.000513493
ENSG00000170291	297.355	-0.485042	0.117951	-4.11223	3.91859e-05	0.000519931
ENSG00000169976	906.37	-0.375974	0.0914439	-4.11153	3.93046e-05	0.000521077
ENSG00000125845	19.3392	-1.22488	0.297931	-4.11129	3.93459e-05	0.000521196
ENSG00000188573	13.7932	1.36146	0.33128	4.1097	3.9617e-05	0.000524356
ENSG00000165121	55.4297	0.896566	0.218191	4.10909	3.97215e-05	0.000525308
ENSG00000114030	202.715	-0.55779	0.135782	-4.10799	3.99123e-05	0.000527258
ENSG00000147548	876.723	0.348387	0.0848099	4.10786	3.99344e-05	0.000527258
ENSG00000100344	122.647	-0.649189	0.158088	-4.10652	4.01669e-05	0.000529895
ENSG00000143776	815.802	0.564703	0.137536	4.10584	4.02842e-05	0.000531008
ENSG00000198860	160.996	0.726385	0.176931	4.10547	4.03489e-05	0.000531425
ENSG00000160131	576.92	-0.441324	0.107506	-4.10511	4.04124e-05	0.000531827
ENSG00000140259	311.026	-0.658938	0.160551	-4.10423	4.05664e-05	0.000533418
ENSG00000067334	684.192	-0.425478	0.103717	-4.10232	4.09029e-05	0.000537011
ENSG00000163071	26.5452	1.13674	0.277099	4.1023	4.09062e-05	0.000537011
ENSG00000070495	65.3195	-0.882809	0.21522	-4.10189	4.09791e-05	0.000537529
ENSG00000037241	199.804	-0.589992	0.143901	-4.09999	4.13167e-05	0.000541518
ENSG00000065029	71.2482	0.783519	0.191112	4.0998	4.13508e-05	0.000541524
ENSG00000111412	130.429	-0.628355	0.153376	-4.09682	4.18872e-05	0.000548103
ENSG00000141682	400.1	0.482611	0.117829	4.09586	4.20612e-05	0.000549489
ENSG00000174775	124.469	-0.693055	0.169208	-4.09588	4.20565e-05	0.000549489
ENSG00000105287	47.0607	-0.913877	0.223225	-4.09397	4.24052e-05	0.000552843
ENSG00000132141	16.5107	1.29925	0.317373	4.09376	4.24437e-05	0.000552843
ENSG00000197568	63.0546	0.814607	0.198988	4.09375	4.24449e-05	0.000552843
ENSG00000198040	100.085	0.737306	0.180108	4.0937	4.24552e-05	0.000552843
ENSG00000172172	300.506	-0.441813	0.107972	-4.0919	4.27847e-05	0.000556685
ENSG00000231312	31.8082	1.09033	0.266495	4.09136	4.28845e-05	0.000557533
ENSG00000171793	350.775	-0.458113	0.112055	-4.08827	4.34606e-05	0.000564567
ENSG00000078114	108.558	0.946367	0.231498	4.08802	4.35062e-05	0.000564705
ENSG00000164323	648.17	0.616922	0.150944	4.0871	4.36798e-05	0.000566502
ENSG00000050426	138.626	0.622334	0.152299	4.08627	4.38356e-05	0.000567649
ENSG00000277791	211.739	-0.715955	0.17521	-4.08626	4.38387e-05	0.000567649
ENSG00000175879	50.9115	0.86236	0.211058	4.08589	4.39081e-05	0.000568093
ENSG00000159884	27.6968	-1.15594	0.283072	-4.08355	4.4353e-05	0.000573387
ENSG00000131080	35.4622	1.1822	0.289634	4.08171	4.47061e-05	0.000577489
ENSG00000101811	237.919	-0.485863	0.119064	-4.0807	4.49008e-05	0.000579465
ENSG00000149548	130.393	0.959183	0.235063	4.08054	4.49309e-05	0.000579465
ENSG00000110693	112.589	0.766423	0.187892	4.07907	4.52171e-05	0.00058269
ENSG00000240616	49.0604	-0.911973	0.223585	-4.07887	4.52557e-05	0.000582721
ENSG00000170855	578.281	-0.395277	0.0969203	-4.07837	4.53532e-05	0.00058351
ENSG00000111639	630.29	-0.459362	0.112666	-4.07719	4.55823e-05	0.000585991
ENSG00000162521	762.558	-0.391647	0.096083	-4.07614	4.57901e-05	0.000588193
ENSG00000157985	174.869	0.643664	0.15793	4.07564	4.58883e-05	0.000588516
ENSG00000254901	55.5342	-0.880795	0.216103	-4.07582	4.58529e-05	0.000588516
ENSG00000204227	224.63	0.483721	0.118743	4.07369	4.62733e-05	0.000592982
ENSG00000105058	295.434	-0.531633	0.130575	-4.07148	4.67145e-05	0.000597685
ENSG00000228474	415.377	-0.766751	0.188321	-4.07152	4.67075e-05	0.000597685
ENSG00000126870	625.243	0.467772	0.114975	4.06848	4.73205e-05	0.000604959
ENSG00000038219	1103.15	0.470915	0.115765	4.06784	4.74516e-05	0.000605797
ENSG00000143333	133.335	0.759387	0.186683	4.06779	4.74612e-05	0.000605797
ENSG00000167112	87.6813	-0.772414	0.189896	-4.06755	4.75093e-05	0.000605932
ENSG00000092068	27.8851	-1.07567	0.264511	-4.06662	4.76991e-05	0.000607871
ENSG00000167291	178.174	0.630421	0.155151	4.06327	4.83898e-05	0.000616186
ENSG00000106153	3039.8	-0.348719	0.0858764	-4.06071	4.89238e-05	0.000621875
ENSG00000106479	42.3955	1.06298	0.261768	4.06079	4.89075e-05	0.000621875
ENSG00000156113	10.6133	1.37373	0.338308	4.06057	4.89523e-05	0.000621875
ENSG00000110651	833.995	-0.447768	0.1104	-4.05586	4.99512e-05	0.000634066
ENSG00000148730	290.513	-0.584861	0.144211	-4.05559	5.00073e-05	0.000634278
ENSG00000136279	181.996	-0.527468	0.130097	-4.05441	5.02618e-05	0.000637005
ENSG00000188158	49.5007	0.916177	0.226054	4.05291	5.05842e-05	0.000640588
ENSG00000181513	27.6777	1.07471	0.265187	4.05266	5.06378e-05	0.000640763
ENSG00000146021	25.4922	1.2593	0.310785	4.052	5.07809e-05	0.000642069
ENSG00000134698	103.693	0.707734	0.174671	4.05181	5.08219e-05	0.000642084
ENSG00000187079	262.058	0.591332	0.14597	4.05106	5.0986e-05	0.000643654
ENSG00000136021	244.866	0.60975	0.150534	4.05059	5.10882e-05	0.000643935
ENSG00000213015	88.0561	0.748651	0.184818	4.05074	5.10558e-05	0.000643935
ENSG00000100014	165.167	0.546533	0.134966	4.04941	5.13466e-05	0.000646686
ENSG00000103021	57.8096	0.88059	0.217573	4.04732	5.18063e-05	0.000651967
ENSG00000073331	49.0173	1.19175	0.294519	4.04643	5.20043e-05	0.000653948
ENSG00000108561	833.68	-0.519936	0.128515	-4.04573	5.21602e-05	0.000655397
ENSG00000214796	25.5413	-1.12513	0.278272	-4.04327	5.271e-05	0.000661789
ENSG00000107815	182.67	-0.550587	0.136287	-4.03992	5.34695e-05	0.000670803
ENSG00000243449	154.524	-0.706298	0.174851	-4.03942	5.35826e-05	0.000671699
ENSG00000075856	296.676	-0.457309	0.113226	-4.03891	5.37005e-05	0.000672654
ENSG00000138867	216.485	-0.47905	0.118637	-4.03795	5.39204e-05	0.000674884
ENSG00000197989	234.084	0.518517	0.128417	4.03776	5.39642e-05	0.000674908
ENSG00000173214	97.3238	-0.664752	0.164692	-4.03634	5.42925e-05	0.000678488
ENSG00000005206	122.021	0.616402	0.152758	4.03516	5.45654e-05	0.00068137
ENSG00000120265	454.4	-0.392486	0.097304	-4.0336	5.49284e-05	0.000685373
ENSG00000149926	13.7505	1.3034	0.323176	4.03311	5.50435e-05	0.000685746
ENSG00000157916	162.831	-0.568129	0.140861	-4.03325	5.50101e-05	0.000685746
ENSG00000119326	447.254	0.421032	0.104418	4.03216	5.52668e-05	0.000687997
ENSG00000121988	160.327	0.554377	0.137502	4.03176	5.536e-05	0.000688626
ENSG00000221866	22.7357	1.24296	0.308386	4.03054	5.56487e-05	0.000691682
ENSG00000116717	234.413	0.823745	0.204393	4.0302	5.57294e-05	0.000692153
ENSG00000173726	793.033	-0.421853	0.104749	-4.02727	5.64278e-05	0.000700287
ENSG00000233937	46.7793	0.90295	0.22427	4.02618	5.66905e-05	0.000703006
ENSG00000151276	371.261	0.443239	0.110121	4.02502	5.69707e-05	0.000705938
ENSG00000081870	202.54	-0.514484	0.127903	-4.02247	5.75907e-05	0.000713072
ENSG00000064692	14.9785	1.32821	0.330241	4.02194	5.7721e-05	0.000714137
ENSG00000119801	66.467	0.971328	0.241725	4.01832	5.86155e-05	0.000724647
ENSG00000143106	124.954	-0.79154	0.197021	-4.01755	5.88061e-05	0.00072589
ENSG00000242732	47.867	0.947633	0.235864	4.01771	5.87658e-05	0.00072589
ENSG00000110917	702.944	-0.439916	0.109548	-4.01575	5.92562e-05	0.000730002
ENSG00000141582	380.874	0.471824	0.117501	4.0155	5.93203e-05	0.000730002
ENSG00000168350	9.03295	1.39094	0.346389	4.01553	5.93127e-05	0.000730002
ENSG00000198780	177.008	0.58887	0.146646	4.0156	5.92954e-05	0.000730002
ENSG00000205771	5.48354	1.38319	0.344568	4.01426	5.96318e-05	0.000733275
ENSG00000047346	53.6829	0.937298	0.233528	4.01365	5.97868e-05	0.000733503
ENSG00000115825	417.673	0.576711	0.143685	4.01371	5.97706e-05	0.000733503
ENSG00000162980	153.922	-0.588545	0.146627	-4.01388	5.97275e-05	0.000733503
ENSG00000172053	377.917	-0.52531	0.130913	-4.01267	6.00351e-05	0.00073599
ENSG00000279662	6.87629	1.38772	0.345887	4.01208	6.0186e-05	0.000737278
ENSG00000166295	274.215	0.492614	0.122915	4.00776	6.12975e-05	0.000748619
ENSG00000181722	49.1445	0.922436	0.230139	4.00817	6.11923e-05	0.000748619
ENSG00000209082	862.41	1.26013	0.314405	4.00798	6.12416e-05	0.000748619
ENSG00000251493	210.679	0.579332	0.144552	4.00778	6.12917e-05	0.000748619
ENSG00000134864	18.1201	1.23335	0.307816	4.00678	6.15522e-05	0.00075116
ENSG00000186918	216.71	0.652668	0.1629	4.00655	6.16115e-05	0.000751316
ENSG00000136928	64.8484	0.814989	0.203573	4.00342	6.2434e-05	0.000760769
ENSG00000181991	154.522	-0.5825	0.14562	-4.00014	6.33061e-05	0.000770814
ENSG00000123353	72.2984	-0.807295	0.201949	-3.99752	6.40083e-05	0.000778776
ENSG00000137691	9.54777	1.36504	0.341554	3.99657	6.42681e-05	0.000781347
ENSG00000178741	794.483	-0.531949	0.133204	-3.99349	6.51089e-05	0.000790973
ENSG00000160410	82.0808	-0.724213	0.181396	-3.99245	6.53936e-05	0.000793832
ENSG00000120533	863.326	-0.343704	0.0861353	-3.99027	6.5997e-05	0.000800555
ENSG00000177034	91.0946	0.791349	0.198367	3.98932	6.62636e-05	0.000803184
ENSG00000129474	60.8225	0.784378	0.196711	3.98746	6.67841e-05	0.000808885
ENSG00000137968	80.3833	0.814767	0.204473	3.98471	6.75628e-05	0.000817702
ENSG00000178252	259.845	-0.518315	0.130089	-3.98432	6.76744e-05	0.000818439
ENSG00000085872	188.924	-0.503569	0.12642	-3.98331	6.79606e-05	0.000821171
ENSG00000183258	218.257	-0.555528	0.139469	-3.98317	6.80022e-05	0.000821171
ENSG00000089682	577.106	0.501088	0.125819	3.98263	6.81571e-05	0.000821811
ENSG00000131475	193.252	-0.577788	0.145071	-3.9828	6.81076e-05	0.000821811
ENSG00000100416	103.168	-0.696365	0.174926	-3.98091	6.86505e-05	0.000827142
ENSG00000023287	924.378	0.477051	0.119884	3.97927	6.91272e-05	0.000832262
ENSG00000134202	181.5	-0.63407	0.159453	-3.97653	6.99285e-05	0.000841282
ENSG00000184481	52.2898	-0.854091	0.214822	-3.97581	7.01414e-05	0.000843213
ENSG00000160233	40.6254	-0.930993	0.234199	-3.97522	7.03132e-05	0.00084402
ENSG00000247317	11.1443	1.35292	0.340331	3.97532	7.02849e-05	0.00084402
ENSG00000072422	70.4043	0.725077	0.182429	3.97458	7.05038e-05	0.000845679
ENSG00000168944	156.865	0.528931	0.13314	3.97274	7.10507e-05	0.000851605
ENSG00000179242	5.34046	1.36614	0.344112	3.97004	7.18598e-05	0.000860663
ENSG00000266495	7.62841	-1.37456	0.346352	-3.96869	7.22682e-05	0.000864912
ENSG00000105127	227.315	-0.490868	0.123727	-3.96733	7.26809e-05	0.000869206
ENSG00000139343	747.805	-0.497081	0.125304	-3.96701	7.27812e-05	0.00086976
ENSG00000183283	245.584	-0.538243	0.135735	-3.9654	7.32722e-05	0.000874978
ENSG00000095787	846.947	0.355163	0.08958	3.96475	7.34719e-05	0.000876714
ENSG00000143303	70.4905	0.821408	0.207224	3.96387	7.37446e-05	0.000879318
ENSG00000169359	274.801	0.616636	0.155593	3.96312	7.39764e-05	0.000881429
ENSG00000106603	166.301	-0.648969	0.163793	-3.96213	7.42831e-05	0.00088443
ENSG00000100104	83.3627	-0.820345	0.207065	-3.96177	7.43966e-05	0.000884498
ENSG00000130311	150.102	-0.590252	0.148987	-3.96176	7.43986e-05	0.000884498
ENSG00000174365	84.9699	0.731209	0.184637	3.96025	7.48716e-05	0.000889466
ENSG00000205542	18.9603	1.22401	0.30921	3.95849	7.54264e-05	0.000895397
ENSG00000198843	126.17	-0.630326	0.159276	-3.95745	7.57535e-05	0.000898618
ENSG00000080166	8.41054	1.36905	0.346011	3.95667	7.60017e-05	0.0009009
ENSG00000119655	219.195	-0.495173	0.12517	-3.956	7.62139e-05	0.000902752
ENSG00000109099	66.3869	-0.8356	0.21127	-3.95512	7.64957e-05	0.000905424
ENSG00000172965	13.5609	1.31268	0.332009	3.95375	7.6937e-05	0.000909979
ENSG00000168159	1086.69	0.392702	0.0993644	3.95214	7.74548e-05	0.000914761
ENSG00000187024	28.6839	-1.07837	0.272849	-3.95224	7.74226e-05	0.000914761
ENSG00000171223	59.0723	-1.00748	0.254993	-3.951	7.78252e-05	0.000918462
ENSG00000157193	77.4091	-0.86549	0.219097	-3.95026	7.80672e-05	0.000920645
ENSG00000134057	459.067	-0.458006	0.115999	-3.94835	7.86903e-05	0.000927315
ENSG00000040531	34.0712	-1.02257	0.259138	-3.94602	7.94606e-05	0.000935308
ENSG00000080603	236.25	-0.587058	0.148782	-3.94577	7.95426e-05	0.000935308
ENSG00000164466	410.883	-0.406004	0.102892	-3.94593	7.94906e-05	0.000935308
ENSG00000151552	163.192	-0.586829	0.148758	-3.94486	7.98451e-05	0.00093818
ENSG00000094916	1074.75	0.377819	0.095827	3.94272	8.05639e-05	0.000945579
ENSG00000140262	189.572	0.653917	0.165858	3.94263	8.05921e-05	0.000945579
ENSG00000149346	68.1111	0.764929	0.194215	3.93856	8.19706e-05	0.000961054
ENSG00000250802	31.7545	1.08019	0.274366	3.93705	8.24898e-05	0.000966437
ENSG00000235652	9.54557	1.33978	0.340429	3.93557	8.29982e-05	0.000971688
ENSG00000184489	45.9142	0.89509	0.227456	3.93522	8.31217e-05	0.000972428
ENSG00000163960	485.717	0.421061	0.10703	3.93405	8.35258e-05	0.000976446
ENSG00000085415	110.348	-0.659776	0.167743	-3.93325	8.38062e-05	0.000979015
ENSG00000127884	373.455	-0.456866	0.116209	-3.93141	8.44504e-05	0.000985825
ENSG00000063244	461.473	-0.481871	0.122597	-3.93053	8.47589e-05	0.000987996
ENSG00000196998	76.3854	0.864332	0.219899	3.93058	8.47405e-05	0.000987996
ENSG00000214212	5.47391	1.34927	0.343379	3.92937	8.51679e-05	0.000992047
ENSG00000104765	126.709	0.687118	0.174941	3.92771	8.57577e-05	0.000998195
ENSG00000164338	115.603	-0.634622	0.161596	-3.92721	8.5938e-05	0.000999572
ENSG00000150316	748.603	-0.376877	0.0959874	-3.92631	8.62587e-05	0.00100258
ENSG00000011009	69.3419	-0.747505	0.190398	-3.92601	8.63664e-05	0.00100311
ENSG00000136930	652.392	-0.353171	0.0900014	-3.92406	8.70684e-05	0.00101053
ENSG00000123179	140.782	-0.737258	0.187898	-3.92371	8.71959e-05	0.00101128
ENSG00000106723	494.261	0.452601	0.115381	3.92268	8.75706e-05	0.0010149
ENSG00000138757	367.447	-0.48101	0.122779	-3.91768	8.94059e-05	0.00103543
ENSG00000135597	281.447	0.456891	0.116637	3.91721	8.95783e-05	0.00103624
ENSG00000180098	120.152	-0.597677	0.15258	-3.91714	8.96045e-05	0.00103624
ENSG00000127586	168.344	-0.509283	0.130158	-3.91282	9.1225e-05	0.00105347
ENSG00000148057	16.3794	1.25288	0.32019	3.91293	9.11836e-05	0.00105347
ENSG00000178927	65.3806	-0.816164	0.208616	-3.91228	9.14281e-05	0.00105506
ENSG00000154319	15.4751	1.27398	0.325656	3.91205	9.15152e-05	0.0010553
ENSG00000116044	346.588	0.423372	0.108251	3.91102	9.19054e-05	0.00105905
ENSG00000095713	4.24016	1.30726	0.334346	3.90991	9.2329e-05	0.00106241
ENSG00000148843	581.138	-0.488563	0.124955	-3.90992	9.2327e-05	0.00106241
ENSG00000121057	299.699	-0.538853	0.13786	-3.90868	9.28006e-05	0.00106571
ENSG00000164091	345.379	-0.529732	0.135528	-3.90865	9.28138e-05	0.00106571
ENSG00000253414	41.4481	0.967693	0.247575	3.90868	9.28001e-05	0.00106571
ENSG00000163083	26.1357	1.17912	0.301758	3.90751	9.32528e-05	0.00106999
ENSG00000079332	204.835	-0.584173	0.149594	-3.90507	9.41992e-05	0.00108007
ENSG00000250903	30.5679	0.99964	0.256087	3.90352	9.48039e-05	0.00108624
ENSG00000152492	156.771	0.624305	0.159952	3.90308	9.49766e-05	0.00108744
ENSG00000118508	40.5715	0.961412	0.246364	3.9024	9.52422e-05	0.00108894
ENSG00000188994	548.277	0.448107	0.114825	3.90253	9.51935e-05	0.00108894
ENSG00000172432	57.7958	0.989866	0.25371	3.90156	9.55732e-05	0.00109195
ENSG00000125977	2042.43	0.307558	0.0788425	3.90092	9.58297e-05	0.0010941
ENSG00000153029	36.1361	0.949129	0.243421	3.89912	9.6543e-05	0.00110146
ENSG00000184897	974.573	0.52796	0.135417	3.89878	9.66774e-05	0.00110222
ENSG00000079462	279.337	-0.50168	0.128724	-3.89734	9.72564e-05	0.00110804
ENSG00000196365	200.261	0.510357	0.130997	3.89594	9.78199e-05	0.00111288
ENSG00000205913	43.3027	0.972404	0.249588	3.89604	9.77782e-05	0.00111288
ENSG00000130396	804.488	0.379411	0.0974133	3.89486	9.8256e-05	0.00111706
ENSG00000115364	187.347	-0.559222	0.143654	-3.89284	9.90759e-05	0.00112558
ENSG00000118495	245.107	0.494191	0.126959	3.89254	9.92013e-05	0.00112621
ENSG00000271992	35.5492	1.05094	0.270222	3.88917	0.000100587	0.00114114
ENSG00000169131	101.77	0.727731	0.187207	3.8873	0.000101365	0.00114915
ENSG00000106245	288.718	0.420133	0.108098	3.88658	0.000101665	0.00115175
ENSG00000168994	38.8802	1.00947	0.259758	3.88618	0.000101832	0.00115284
ENSG00000114391	4374.71	-0.317095	0.0816214	-3.88494	0.000102354	0.00115793
ENSG00000184220	557.196	0.344378	0.0886514	3.88463	0.000102486	0.00115861
ENSG00000107651	203.318	-0.525833	0.135377	-3.8842	0.000102667	0.00115902
ENSG00000160285	77.8684	-0.86092	0.221646	-3.88422	0.00010266	0.00115902
ENSG00000138074	163.104	-0.657063	0.169171	-3.88401	0.000102747	0.00115912
ENSG00000259891	121.937	0.694396	0.178823	3.88315	0.000103113	0.00116243
ENSG00000102054	1279.64	-0.298784	0.0769514	-3.88276	0.00010328	0.0011635
ENSG00000267042	43.2321	0.983329	0.253663	3.87652	0.00010596	0.00119286
ENSG00000196642	592.856	-0.509571	0.131477	-3.87575	0.000106298	0.00119573
ENSG00000247746	60.6528	0.792214	0.204411	3.8756	0.000106363	0.00119573
ENSG00000278919	4.69994	1.30907	0.337809	3.87519	0.000106541	0.0011969
ENSG00000178966	138.395	0.67983	0.175582	3.87187	0.000108002	0.00121247
ENSG00000171204	167.613	-0.528706	0.136704	-3.86751	0.000109953	0.00123351
ENSG00000162836	145.193	0.562273	0.145433	3.8662	0.000110543	0.00123926
ENSG00000069667	102.336	0.760065	0.196601	3.86602	0.000110626	0.00123933
ENSG00000198408	778.452	0.376938	0.0975263	3.86499	0.000111093	0.0012437
ENSG00000086758	993.576	0.417286	0.108036	3.86247	0.000112247	0.00125471
ENSG00000129195	58.7126	-0.856026	0.221616	-3.86265	0.000112163	0.00125471
ENSG00000198690	128.837	0.65433	0.169418	3.86223	0.000112356	0.00125471
ENSG00000253263	6.9405	1.33911	0.346725	3.86216	0.000112388	0.00125471
ENSG00000134884	858.652	0.319984	0.0828661	3.86145	0.000112714	0.00125748
ENSG00000228109	33.2359	0.956201	0.247932	3.8567	0.000114928	0.00128129
ENSG00000198604	817.874	-0.339498	0.0880556	-3.85549	0.000115496	0.00128674
ENSG00000108465	243.846	0.545574	0.141529	3.85487	0.000115791	0.00128914
ENSG00000237517	52.6886	0.775052	0.201151	3.85308	0.00011664	0.00129769
ENSG00000168779	59.3772	0.829539	0.215315	3.85267	0.000116837	0.00129898
ENSG00000146966	21.2714	1.13416	0.294439	3.85194	0.000117186	0.00130197
ENSG00000147669	148.944	-0.56308	0.14621	-3.85118	0.00011755	0.00130511
ENSG00000253741	11.9284	1.30784	0.339688	3.85013	0.000118053	0.00130979
ENSG00000226419	800.184	0.452623	0.117604	3.84872	0.000118739	0.0013165
ENSG00000100372	117.902	-0.597186	0.155184	-3.84824	0.000118967	0.00131813
ENSG00000110888	199.888	0.529612	0.137702	3.84607	0.000120026	0.00132803
ENSG00000196668	33.9506	0.976524	0.253901	3.84608	0.000120024	0.00132803
ENSG00000009335	382.5	-0.428572	0.11148	-3.84438	0.000120858	0.0013354
ENSG00000079435	28.388	-1.05377	0.274101	-3.84447	0.000120813	0.0013354
ENSG00000048392	92.1318	0.647238	0.168445	3.84243	0.000121821	0.00134443
ENSG00000152147	112.95	-0.590939	0.153795	-3.84239	0.000121842	0.00134443
ENSG00000142657	106.287	-0.821616	0.213852	-3.84199	0.00012204	0.00134569
ENSG00000234171	85.6488	0.761385	0.198245	3.84062	0.000122725	0.00135233
ENSG00000213246	278.454	-0.491805	0.128072	-3.84008	0.000122994	0.00135436
ENSG00000160075	223.552	-0.459591	0.119692	-3.83978	0.000123144	0.00135509
ENSG00000105877	63.5006	0.813135	0.211831	3.83861	0.000123734	0.00136065
ENSG00000185803	104.458	-0.671372	0.174921	-3.83815	0.000123966	0.00136228
ENSG00000196092	4.87752	1.32099	0.344236	3.83746	0.000124312	0.00136514
ENSG00000178498	76.9511	0.707105	0.184286	3.83701	0.000124544	0.00136676
ENSG00000112640	224.777	-0.475586	0.123968	-3.83638	0.000124864	0.00136934
ENSG00000100994	78.6773	-0.80935	0.211026	-3.83531	0.000125408	0.00137344
ENSG00000187735	462.488	0.517758	0.134995	3.83539	0.000125366	0.00137344
ENSG00000166448	8.81099	1.32203	0.344729	3.83497	0.000125577	0.00137436
ENSG00000111912	301.509	0.60307	0.157274	3.83452	0.000125808	0.00137595
ENSG00000133863	222.473	-0.664831	0.173414	-3.83378	0.00012619	0.00137919
ENSG00000138433	336.357	0.480465	0.125366	3.8325	0.000126847	0.00138544
ENSG00000146007	948.583	-0.470372	0.122834	-3.82933	0.000128494	0.00140247
ENSG00000198919	326.791	0.492084	0.128516	3.82896	0.000128685	0.00140361
ENSG00000230513	22.2802	1.16659	0.304756	3.82795	0.000129214	0.00140842
ENSG00000152217	45.4981	0.998993	0.261243	3.824	0.000131302	0.00143021
ENSG00000114503	183.65	-0.578651	0.151362	-3.82297	0.000131855	0.00143527
ENSG00000189241	248.205	-0.475805	0.12452	-3.82112	0.000132845	0.00144507
ENSG00000112365	125.514	-0.563121	0.147428	-3.81963	0.000133651	0.00145187
ENSG00000124074	76.1711	0.722761	0.189215	3.81978	0.000133569	0.00145187
ENSG00000006634	303.062	-0.48632	0.127364	-3.81835	0.000134347	0.00145845
ENSG00000104805	134.216	-0.72317	0.189419	-3.81783	0.000134632	0.00146056
ENSG00000004864	304.759	-0.489325	0.128191	-3.81717	0.00013499	0.00146346
ENSG00000169519	95.6641	0.657033	0.172147	3.8167	0.000135248	0.00146527
ENSG00000144161	471.724	0.556095	0.145734	3.81582	0.000135733	0.00146955
ENSG00000100554	211.362	-0.513236	0.134514	-3.81549	0.000135911	0.00147049
ENSG00000068400	309.207	0.396089	0.103851	3.81401	0.000136731	0.00147836
ENSG00000235706	42.221	0.968011	0.254072	3.80999	0.000138974	0.00150161
ENSG00000124541	153.868	-0.529882	0.139124	-3.80869	0.000139705	0.00150849
ENSG00000182287	335.561	0.43133	0.113258	3.80837	0.000139886	0.00150943
ENSG00000108590	84.4142	-0.705112	0.185235	-3.80658	0.000140901	0.00151937
ENSG00000160072	73.6799	-0.875247	0.229947	-3.8063	0.000141061	0.00151974
ENSG00000176393	278.851	-0.457034	0.120076	-3.80619	0.000141123	0.00151974
ENSG00000162607	1881.36	0.382758	0.100568	3.80595	0.000141262	0.00152022
ENSG00000261236	225.093	-0.575137	0.151174	-3.80447	0.00014211	0.00152832
ENSG00000140990	899.775	-0.293196	0.0770722	-3.80418	0.000142277	0.0015291
ENSG00000171960	263.752	-0.491546	0.129223	-3.80385	0.000142464	0.00153009
ENSG00000169599	233.945	0.486806	0.127983	3.80367	0.000142568	0.00153019
ENSG00000183726	150.094	-0.584154	0.153631	-3.80233	0.000143343	0.00153748
ENSG00000072042	477.136	-0.445157	0.117146	-3.80003	0.000144679	0.00155078
ENSG00000174744	81.6301	-0.722949	0.190438	-3.79624	0.000146905	0.00157255
ENSG00000182544	79.3724	-0.806461	0.21243	-3.79636	0.000146835	0.00157255
ENSG00000107185	374.877	0.473797	0.124843	3.79515	0.000147554	0.00157844
ENSG00000203950	605.611	0.441692	0.116429	3.79367	0.000148439	0.00158686
ENSG00000171703	122.95	0.695693	0.183415	3.793	0.000148841	0.0015901
ENSG00000006007	292.42	-0.47049	0.124068	-3.79221	0.000149314	0.0015941
ENSG00000109944	47.9264	1.02962	0.271569	3.79136	0.000149827	0.00159852
ENSG00000179933	81.0225	-0.719338	0.189757	-3.79084	0.000150136	0.00160076
ENSG00000181163	3632.36	-0.339893	0.0896982	-3.78929	0.000151076	0.00160971
ENSG00000105173	66.6375	-0.778966	0.205724	-3.78646	0.000152808	0.00162709
ENSG00000115307	418.411	-0.40819	0.107813	-3.78608	0.000153045	0.00162747
ENSG00000169957	274.678	0.668439	0.176548	3.78617	0.000152986	0.00162747
ENSG00000171109	107.906	-0.678575	0.179258	-3.78546	0.000153423	0.00163041
ENSG00000131100	344.68	-0.451872	0.119406	-3.78432	0.00015413	0.00163684
ENSG00000176407	169.099	0.52675	0.139201	3.7841	0.000154264	0.00163719
ENSG00000257103	518.92	0.381244	0.100762	3.7836	0.000154575	0.00163941
ENSG00000121390	147.741	-0.544028	0.143856	-3.78176	0.000155724	0.00165051
ENSG00000168374	410.075	-0.460492	0.121801	-3.7807	0.000156387	0.00165644
ENSG00000064545	219.767	-0.57618	0.152415	-3.78034	0.000156612	0.00165774
ENSG00000149658	197.534	-0.58531	0.154912	-3.77833	0.000157883	0.0016701
ENSG00000260260	245.57	-0.512363	0.135624	-3.77781	0.000158212	0.00167248
ENSG00000140534	188.007	-0.561979	0.148801	-3.77672	0.000158907	0.00167873
ENSG00000132467	293.024	-0.510067	0.13508	-3.77603	0.000159347	0.00168117
ENSG00000140497	331.2	-0.552103	0.146212	-3.77604	0.000159341	0.00168117
ENSG00000069869	83.2412	0.771351	0.204313	3.77534	0.000159788	0.00168472
ENSG00000065989	50.7437	-0.828164	0.219437	-3.77405	0.00016062	0.00169129
ENSG00000135763	273.231	-0.494319	0.130978	-3.77406	0.000160614	0.00169129
ENSG00000130821	107.249	-0.694922	0.184175	-3.77317	0.000161187	0.00169614
ENSG00000109606	323.152	-0.46016	0.121976	-3.77254	0.000161594	0.00169832
ENSG00000110108	429.577	-0.404497	0.107222	-3.77252	0.000161605	0.00169832
ENSG00000115325	96.7405	0.701725	0.186168	3.7693	0.000163704	0.00171926
ENSG00000148296	267.066	-0.42784	0.11352	-3.76886	0.000163996	0.00172121
ENSG00000139350	212.166	0.491877	0.130579	3.76688	0.000165303	0.0017338
ENSG00000179163	67.6507	-0.734953	0.195151	-3.76608	0.00016583	0.00173819
ENSG00000124299	116.532	-0.843384	0.223971	-3.76559	0.000166154	0.00174046
ENSG00000175567	124.796	-0.635132	0.168678	-3.76536	0.000166312	0.00174098
ENSG00000140983	323.717	-0.426274	0.113246	-3.76413	0.000167133	0.00174844
ENSG00000107796	57.669	1.03189	0.274171	3.76368	0.000167431	0.00175043
ENSG00000155660	342.525	-0.480248	0.127626	-3.76292	0.000167939	0.0017546
ENSG00000183137	136.734	0.541678	0.143958	3.76275	0.000168054	0.00175467
ENSG00000101210	234.923	0.583042	0.154963	3.76246	0.000168251	0.00175558
ENSG00000148229	1078.63	-0.347594	0.0924166	-3.76117	0.000169123	0.00176354
ENSG00000151413	144.099	0.557347	0.148222	3.76023	0.00016976	0.00176903
ENSG00000204713	399.405	-0.423357	0.112605	-3.75968	0.000170134	0.00177178
ENSG00000102974	488.655	-0.346901	0.0923115	-3.75793	0.000171322	0.00178186
ENSG00000146247	1042.71	0.292455	0.0778206	3.75807	0.000171227	0.00178186
ENSG00000196497	202.245	-0.68456	0.182184	-3.75753	0.000171601	0.00178361
ENSG00000101367	290.261	-0.511683	0.136182	-3.75734	0.000171728	0.00178378
ENSG00000119820	299.457	0.442589	0.117898	3.75399	0.00017404	0.00180663
ENSG00000112379	77.1438	0.792895	0.211237	3.75358	0.000174325	0.00180709
ENSG00000115423	32.4165	1.18918	0.316821	3.75347	0.000174406	0.00180709
ENSG00000115866	1067.39	0.332287	0.0885286	3.75345	0.000174421	0.00180709
ENSG00000172201	287.497	0.746762	0.198983	3.75289	0.000174806	0.00180992
ENSG00000224729	5.78569	1.30088	0.346719	3.75196	0.000175459	0.00181552
ENSG00000100243	461.539	-0.463817	0.123646	-3.75116	0.000176015	0.00181893
ENSG00000182979	955.985	0.557978	0.148742	3.75131	0.000175912	0.00181893
ENSG00000165669	386.462	0.397339	0.105976	3.74934	0.000177299	0.00182996
ENSG00000186298	561.16	-0.393193	0.10487	-3.74933	0.000177309	0.00182996
ENSG00000116521	180.935	-0.536358	0.143071	-3.74889	0.000177621	0.00183201
ENSG00000112306	13399.7	0.354771	0.0947109	3.74583	0.000179801	0.00185331
ENSG00000123106	202.176	0.491388	0.131249	3.74393	0.000181161	0.00186613
ENSG00000105550	3.68441	1.2317	0.32917	3.74184	0.000182674	0.00188052
ENSG00000062485	256.515	-0.489625	0.130896	-3.74057	0.000183605	0.00188889
ENSG00000071539	105.395	-0.749824	0.200612	-3.73768	0.00018573	0.00190953
ENSG00000074201	649.853	-0.372839	0.0997979	-3.73594	0.000187015	0.0019203
ENSG00000158301	100.607	0.631118	0.168927	3.73604	0.000186939	0.0019203
ENSG00000143793	573.105	-0.425462	0.113911	-3.73503	0.000187693	0.00192603
ENSG00000077147	532.053	-0.323765	0.0867046	-3.73412	0.000188374	0.00193082
ENSG00000169733	157.421	0.505724	0.135435	3.73408	0.000188399	0.00193082
ENSG00000197312	204.312	-0.529077	0.141702	-3.73373	0.000188667	0.00193233
ENSG00000214842	8.76716	1.28033	0.343119	3.73145	0.000190383	0.00194867
ENSG00000109881	639.083	0.417331	0.111864	3.73069	0.000190958	0.00195332
ENSG00000149218	79.1967	-0.707303	0.189602	-3.73045	0.000191135	0.00195389
ENSG00000225051	7.7679	1.28799	0.345358	3.72944	0.000191905	0.00196052
ENSG00000137776	971.844	0.338476	0.0907942	3.72794	0.000193049	0.00197095
ENSG00000106086	82.1594	-0.641217	0.172096	-3.72592	0.000194602	0.00198556
ENSG00000111142	2181.91	-0.37678	0.101147	-3.72507	0.000195262	0.00199104
ENSG00000234420	420.979	0.505484	0.135722	3.7244	0.000195779	0.00199504
ENSG00000108515	52.1418	0.979191	0.262936	3.72406	0.000196045	0.00199565
ENSG00000108588	370.436	-0.411701	0.110553	-3.72401	0.000196087	0.00199565
ENSG00000168676	15.6417	1.17316	0.31524	3.72148	0.000198058	0.00201444
ENSG00000138107	193.396	-0.475077	0.127711	-3.71994	0.000199267	0.00202547
ENSG00000260949	16.2898	1.15656	0.311024	3.71855	0.00020037	0.00203539
ENSG00000108826	197.28	-0.513038	0.137982	-3.71815	0.000200689	0.00203679
ENSG00000115758	555.243	-0.455861	0.122607	-3.71806	0.000200761	0.00203679
ENSG00000122574	40.3388	0.87239	0.234709	3.7169	0.00020168	0.00204227
ENSG00000145979	80.3582	-0.682602	0.18364	-3.71707	0.000201543	0.00204227
ENSG00000205758	192.99	0.480257	0.129205	3.717	0.0002016	0.00204227
ENSG00000136045	647.14	-0.381636	0.102714	-3.71553	0.000202781	0.00205213
ENSG00000128590	46.4893	0.92539	0.249094	3.71503	0.00020318	0.00205487
ENSG00000179979	32.5777	0.95668	0.257555	3.71447	0.000203633	0.00205816
ENSG00000143878	90.991	0.901508	0.242743	3.71384	0.000204135	0.00206065
ENSG00000186567	23.8461	1.05729	0.284683	3.71392	0.000204072	0.00206065
ENSG00000114796	69.539	0.751525	0.202441	3.71231	0.000205375	0.00207187
ENSG00000124383	428.72	-0.366963	0.0989265	-3.70945	0.000207708	0.0020941
ENSG00000136104	318.086	0.492092	0.132666	3.70926	0.000207862	0.00209434
ENSG00000203867	170.158	0.695467	0.187506	3.70905	0.000208039	0.00209482
ENSG00000067225	1189	-0.356201	0.0960448	-3.7087	0.000208327	0.00209617
ENSG00000185347	53.9266	-0.914232	0.246519	-3.70857	0.000208434	0.00209617
ENSG00000167799	45.7451	-0.856213	0.230931	-3.70766	0.000209185	0.00210242
ENSG00000064995	281.04	-0.452603	0.122209	-3.70353	0.000212621	0.00213562
ENSG00000237877	18.2585	1.22043	0.32964	3.70232	0.000213636	0.00214447
ENSG00000237886	15.8972	1.21869	0.329202	3.70195	0.000213946	0.00214625
ENSG00000095002	272.611	-0.431675	0.116635	-3.70108	0.000214684	0.00215231
ENSG00000082996	108.257	0.64264	0.17365	3.70078	0.000214937	0.00215351
ENSG00000189060	502.115	1.24443	0.336334	3.69997	0.000215628	0.00215909
ENSG00000184368	97.129	0.644751	0.174283	3.69945	0.000216066	0.00216213
ENSG00000126970	44.3774	0.884068	0.239085	3.69772	0.000217546	0.00217559
ENSG00000163444	222.129	-0.52585	0.142235	-3.69705	0.000218119	0.00217997
ENSG00000130165	124.055	-0.571471	0.154622	-3.69593	0.000219082	0.00218824
ENSG00000176058	88.1044	-0.749343	0.202839	-3.69428	0.000220507	0.00220111
ENSG00000178163	89.7598	0.628769	0.170223	3.6938	0.000220928	0.00220395
ENSG00000159259	111.055	-0.57341	0.155334	-3.69146	0.00022297	0.00222295
ENSG00000120925	97.6826	0.611628	0.165725	3.69061	0.000223713	0.00222897
ENSG00000131018	125.801	0.588032	0.159373	3.68965	0.00022456	0.0022348
ENSG00000167393	59.3538	0.730388	0.197957	3.68964	0.000224575	0.0022348
ENSG00000104529	1544.53	-0.336934	0.0913393	-3.68882	0.000225297	0.0022406
ENSG00000187514	10810.3	-0.42947	0.116432	-3.68859	0.000225498	0.00224122
ENSG00000100347	288.164	-0.475036	0.128831	-3.68729	0.000226659	0.00224998
ENSG00000235092	18.8725	1.08961	0.295501	3.68734	0.000226613	0.00224998
ENSG00000118971	627.742	0.319971	0.0867985	3.68636	0.000227482	0.00225399
ENSG00000132196	21.1134	-1.08472	0.294245	-3.68644	0.000227415	0.00225399
ENSG00000171865	227.203	-0.440626	0.11952	-3.68663	0.00022724	0.00225399
ENSG00000102978	212.486	-0.48841	0.13251	-3.68584	0.000227949	0.00225723
ENSG00000183010	503.849	0.402779	0.109349	3.68342	0.000230125	0.00227738
ENSG00000156642	180.535	-0.521849	0.141684	-3.6832	0.000230328	0.00227798
ENSG00000099899	97.5267	-0.608843	0.165396	-3.68112	0.000232209	0.00229518
ENSG00000035664	14.8703	1.17184	0.318396	3.68044	0.000232831	0.00229992
ENSG00000171532	9.03275	1.26602	0.344033	3.67994	0.000233285	0.002303
ENSG00000056097	1074.4	0.452651	0.123051	3.67858	0.000234537	0.00231393
ENSG00000148143	206.653	0.473964	0.128866	3.67797	0.000235097	0.00231804
ENSG00000131089	96.6292	0.761445	0.207244	3.67414	0.000238653	0.00235166
ENSG00000174917	159.022	-0.827672	0.225325	-3.67323	0.000239504	0.00235861
ENSG00000168395	125.452	-0.573823	0.156236	-3.67279	0.000239917	0.00235979
ENSG00000170445	139.83	-0.655971	0.178602	-3.67281	0.0002399	0.00235979
ENSG00000104093	212.399	0.551786	0.150293	3.67141	0.000241214	0.00236966
ENSG00000169740	65.7617	0.685301	0.186653	3.67151	0.000241117	0.00236966
ENSG00000113369	39.9813	0.926158	0.25233	3.67043	0.000242145	0.00237722
ENSG00000123297	194.409	-0.549622	0.149749	-3.67029	0.000242279	0.00237722
ENSG00000164241	88.276	0.62912	0.17142	3.67005	0.000242505	0.002378
ENSG00000163689	41.6772	0.895158	0.244008	3.66855	0.000243927	0.00238903
ENSG00000166822	132.728	0.526137	0.143417	3.66857	0.000243909	0.00238903
ENSG00000164649	306.97	0.486727	0.132693	3.66807	0.000244388	0.0023921
ENSG00000168297	200.988	0.524873	0.143108	3.66768	0.000244764	0.00239287
ENSG00000185499	8.31395	1.26541	0.345003	3.66783	0.000244621	0.00239287
ENSG00000099341	432.192	-0.409463	0.111669	-3.66675	0.000245652	0.00240009
ENSG00000116237	176.962	-0.564343	0.153953	-3.66568	0.000246684	0.00240814
ENSG00000138078	348.771	0.442103	0.120609	3.66558	0.000246774	0.00240814
ENSG00000122643	191.642	0.516699	0.140994	3.66469	0.000247639	0.00241512
ENSG00000114993	66.7665	-0.701005	0.191367	-3.66314	0.000249143	0.00242685
ENSG00000168214	889.467	0.331547	0.0905075	3.6632	0.000249085	0.00242685
ENSG00000259690	7.0192	1.26893	0.346569	3.66141	0.000250828	0.00244179
ENSG00000265354	158.689	-0.612997	0.167443	-3.66093	0.000251306	0.00244496
ENSG00000130479	62.1686	-0.833072	0.227678	-3.65899	0.000253216	0.00245909
ENSG00000144746	864.619	-0.443586	0.121227	-3.65914	0.000253059	0.00245909
ENSG00000275527	3.06991	1.17722	0.321728	3.65906	0.000253138	0.00245909
ENSG00000061676	255.651	0.453522	0.123978	3.65809	0.000254103	0.00246622
ENSG00000183048	66.4905	-0.763106	0.2087	-3.65648	0.000255703	0.00248026
ENSG00000165097	70.0633	-0.737828	0.201834	-3.65562	0.000256563	0.00248611
ENSG00000257727	276.491	-0.397378	0.108705	-3.65557	0.000256615	0.00248611
ENSG00000008018	1305.16	-0.337164	0.0922478	-3.65498	0.000257206	0.00249034
ENSG00000073792	393.084	0.362569	0.0992242	3.65404	0.000258147	0.00249795
ENSG00000163975	127.44	0.662822	0.181416	3.6536	0.000258593	0.00250076
ENSG00000119547	737.184	0.360424	0.0986534	3.65344	0.000258753	0.00250081
ENSG00000181061	221.368	-0.550725	0.150772	-3.65269	0.000259508	0.00250661
ENSG00000136273	63.5794	-0.790103	0.21636	-3.6518	0.000260406	0.00251378
ENSG00000077684	211.346	0.44021	0.120557	3.65148	0.000260737	0.00251546
ENSG00000089159	148.358	-0.53496	0.146642	-3.64807	0.00026422	0.00254754
ENSG00000115350	117.421	-0.717911	0.196927	-3.64557	0.000266798	0.00257076
ENSG00000137871	109.672	0.641048	0.17585	3.64543	0.000266947	0.00257076
ENSG00000044459	527.307	0.506406	0.13897	3.644	0.000268429	0.00258219
ENSG00000049449	344.916	0.415149	0.113927	3.64398	0.000268454	0.00258219
ENSG00000164989	124.553	0.582585	0.159912	3.64317	0.000269305	0.00258781
ENSG00000229358	13.6162	1.22122	0.335214	3.64311	0.000269359	0.00258781
ENSG00000180879	749.215	-0.37905	0.10405	-3.64295	0.000269532	0.00258793
ENSG00000142687	283.424	0.411221	0.112938	3.64111	0.000271465	0.00260493
ENSG00000185721	272.767	-0.499552	0.137223	-3.64045	0.000272162	0.00261007
ENSG00000278311	771.131	0.38091	0.10465	3.63986	0.000272786	0.0026145
ENSG00000172809	5440.15	-0.292243	0.0803243	-3.63829	0.000274456	0.00262738
ENSG00000239467	17.5597	1.15878	0.318484	3.63843	0.00027431	0.00262738
ENSG00000143256	484.888	-0.457552	0.125837	-3.63606	0.000276835	0.00264858
ENSG00000230091	13.2035	1.17987	0.324603	3.63479	0.000278202	0.00266008
ENSG00000032742	70.5011	0.694122	0.191024	3.63369	0.000279398	0.00266782
ENSG00000065060	98.4148	0.742813	0.204423	3.63371	0.000279374	0.00266782
ENSG00000168491	23.9849	1.07357	0.295458	3.63359	0.000279508	0.00266782
ENSG00000205189	356.651	0.356405	0.0980948	3.63327	0.000279854	0.00266954
ENSG00000104361	25.1398	0.998401	0.274814	3.633	0.000280145	0.00267073
ENSG00000148840	135.812	-0.681757	0.187674	-3.63266	0.000280514	0.00267268
ENSG00000143771	799.331	0.3263	0.0898984	3.62965	0.000283802	0.00270241
ENSG00000164830	223.809	0.421184	0.116182	3.6252	0.000288736	0.00274776
ENSG00000167173	71.6069	-0.75178	0.207469	-3.62358	0.000290554	0.0027621
ENSG00000277363	14.5183	1.17053	0.323035	3.62355	0.000290585	0.0027621
ENSG00000085224	2303.27	0.375609	0.103673	3.62301	0.000291198	0.00276629
ENSG00000112578	113.295	-0.616275	0.170116	-3.62268	0.00029157	0.0027682
ENSG00000169567	2378.81	-0.352714	0.0973813	-3.62198	0.000292352	0.00277398
ENSG00000169100	1239.55	-0.291502	0.0804911	-3.62154	0.000292853	0.00277711
ENSG00000108064	607.815	-0.440848	0.12175	-3.62093	0.000293552	0.0027821
ENSG00000147419	356.19	0.362204	0.100036	3.62075	0.000293752	0.00278236
ENSG00000157895	221.117	-0.481741	0.133063	-3.6204	0.000294151	0.0027845
ENSG00000092199	1800.59	-0.43423	0.119971	-3.61947	0.000295203	0.00279118
ENSG00000250133	22.8155	1.0107	0.279232	3.61957	0.000295091	0.00279118
ENSG00000085733	441.812	-0.343953	0.0950326	-3.61931	0.000295389	0.0027913
ENSG00000113732	223.157	-0.479781	0.132581	-3.61879	0.000295982	0.00279363
ENSG00000134248	135.698	-0.603551	0.166779	-3.61887	0.000295888	0.00279363
ENSG00000157426	134.829	0.611428	0.168994	3.61804	0.00029684	0.00280009
ENSG00000132780	2413.99	-0.391125	0.10815	-3.6165	0.000298618	0.00281521
ENSG00000167775	239.433	-0.452815	0.12523	-3.61586	0.000299348	0.00282045
ENSG00000126391	289.557	-0.569716	0.157583	-3.61534	0.000299951	0.00282448
ENSG00000100632	626.305	-0.374666	0.103666	-3.61415	0.000301337	0.00283142
ENSG00000118307	8.13857	1.25274	0.346625	3.6141	0.000301391	0.00283142
ENSG00000121766	274.943	-0.561277	0.155298	-3.6142	0.000301279	0.00283142
ENSG00000228253	10228.6	-0.854694	0.236474	-3.61432	0.000301132	0.00283142
ENSG00000143612	853.699	0.326091	0.0902936	3.61145	0.000304492	0.00285889
ENSG00000160211	80.0763	-0.706314	0.195594	-3.61112	0.000304878	0.00286085
ENSG00000138760	227.139	0.469591	0.130053	3.61076	0.0003053	0.00286315
ENSG00000162994	39.1545	0.847215	0.234656	3.61045	0.00030567	0.00286494
ENSG00000165115	77.1937	0.79941	0.221473	3.60951	0.000306777	0.00287365
ENSG00000104231	99.8126	0.736331	0.204047	3.60864	0.00030781	0.00288105
ENSG00000107130	190.533	-0.556468	0.154208	-3.60854	0.000307925	0.00288105
ENSG00000169919	229.738	-0.414458	0.114917	-3.60659	0.000310251	0.00290113
ENSG00000106714	32.1648	0.895577	0.248415	3.60516	0.000311963	0.00291545
ENSG00000166902	292.987	-0.408426	0.113295	-3.60497	0.000312192	0.0029159
ENSG00000105821	774.122	-0.453845	0.126006	-3.60178	0.000316051	0.00295024
ENSG00000145331	120.885	0.565346	0.157006	3.60079	0.000317257	0.00295978
ENSG00000089053	804.307	-0.314001	0.0872435	-3.59914	0.000319277	0.0029769
ENSG00000160799	163.249	-0.486928	0.135296	-3.59898	0.000319471	0.00297699
ENSG00000259429	128.672	0.629138	0.174874	3.59766	0.000321098	0.00299042
ENSG00000173786	153.669	-0.597413	0.166168	-3.59523	0.000324105	0.00301669
ENSG00000165526	200.076	-0.483481	0.134515	-3.59426	0.000325309	0.00302614
ENSG00000106477	256.438	0.416808	0.11597	3.59409	0.000325525	0.00302641
ENSG00000167995	31.3284	1.16388	0.323934	3.59295	0.000326959	0.00303798
ENSG00000170242	677.291	0.367006	0.102162	3.59241	0.000327638	0.00304255
ENSG00000100867	91.5974	1.18504	0.330006	3.59096	0.000329468	0.00305777
ENSG00000173530	18.4808	-1.08215	0.301371	-3.59075	0.000329722	0.00305837
ENSG00000111605	450.959	-0.412876	0.115013	-3.58981	0.000330913	0.00306766
ENSG00000132603	106.8	-0.730391	0.203507	-3.58903	0.00033191	0.00307513
ENSG00000172667	175.585	0.503717	0.140378	3.58829	0.000332853	0.0030821
ENSG00000113810	3888.26	0.39877	0.111162	3.58727	0.000334154	0.00309236
ENSG00000235897	3.4935	1.18308	0.330039	3.58467	0.00033751	0.00312162
ENSG00000175866	59.3182	-0.725211	0.202395	-3.58314	0.000339493	0.00313817
ENSG00000185624	619.552	-0.329925	0.0921049	-3.58206	0.000340895	0.00314932
ENSG00000105171	105.252	-0.6048	0.168906	-3.58068	0.000342697	0.00316416
ENSG00000164292	395.587	0.38698	0.1081	3.57982	0.000343831	0.00317281
ENSG00000230699	9.95421	1.20236	0.335893	3.5796	0.000344121	0.00317367
ENSG00000223797	16.2208	1.13061	0.316005	3.57782	0.000346475	0.00319356
ENSG00000233276	215.585	-0.448248	0.125291	-3.57766	0.000346683	0.00319364
ENSG00000073350	64.4379	-0.702664	0.196413	-3.57749	0.000346915	0.00319396
ENSG00000215424	103.075	0.670906	0.187609	3.57608	0.00034879	0.00320939
ENSG00000105618	187.571	-0.577332	0.16147	-3.57547	0.000349599	0.00321366
ENSG00000251396	7.43872	1.23515	0.345454	3.57543	0.000349653	0.00321366
ENSG00000148690	458.681	0.41592	0.11634	3.57503	0.000350185	0.00321671
ENSG00000105576	483.939	-0.34976	0.0978553	-3.57426	0.000351217	0.00322069
ENSG00000106803	449.412	-0.503391	0.140834	-3.57434	0.000351109	0.00322069
ENSG00000112118	781.53	-0.298425	0.0834897	-3.57439	0.000351043	0.00322069
ENSG00000103550	813.001	-0.334381	0.0935625	-3.57388	0.000351736	0.00322361
ENSG00000196547	89.7275	0.637676	0.178523	3.57196	0.000354325	0.0032455
ENSG00000144567	101.048	-0.649407	0.181816	-3.57179	0.000354547	0.00324568
ENSG00000187051	239.165	-0.460131	0.128908	-3.56945	0.000357732	0.00326927
ENSG00000196950	423.532	-0.547216	0.153299	-3.5696	0.000357521	0.00326927
ENSG00000271270	66.1634	0.675408	0.189215	3.56953	0.000357618	0.00326927
ENSG00000140995	120.179	-0.616811	0.17284	-3.56868	0.000358782	0.00327701
ENSG00000213963	26.8445	1.12978	0.316637	3.56806	0.00035963	0.0032829
ENSG00000099284	178.627	0.52205	0.146337	3.56746	0.000360462	0.00328677
ENSG00000172943	159.786	0.50067	0.140342	3.56749	0.000360414	0.00328677
ENSG00000151876	118.947	0.745686	0.209067	3.56673	0.000361463	0.00329403
ENSG00000273230	28.8949	1.0024	0.281195	3.56477	0.000364171	0.00331684
ENSG00000105520	30.0925	-0.912645	0.256141	-3.56305	0.000366567	0.00333528
ENSG00000141867	1498.22	0.317565	0.0891286	3.56299	0.000366653	0.00333528
ENSG00000147687	235.895	0.472491	0.132619	3.56278	0.00036695	0.00333528
ENSG00000265241	1043.42	-0.255975	0.0718482	-3.56273	0.000367023	0.00333528
ENSG00000255046	10.7707	1.18374	0.332414	3.56103	0.00036941	0.00335507
ENSG00000106266	83.7088	-0.718879	0.201888	-3.56077	0.000369764	0.0033564
ENSG00000165060	95.4624	-0.597486	0.167888	-3.55882	0.000372519	0.00337951
ENSG00000236778	20.39	1.12586	0.316375	3.55864	0.000372776	0.00337993
ENSG00000140398	184.55	0.487668	0.137101	3.55699	0.000375131	0.00339746
ENSG00000178977	61.6929	-0.826161	0.232257	-3.55709	0.000374979	0.00339746
ENSG00000166233	338.436	0.37911	0.10659	3.55671	0.000375532	0.00339919
ENSG00000225791	41.9179	0.829362	0.233206	3.55634	0.000376054	0.003402
ENSG00000129295	24.7291	0.958643	0.269706	3.55441	0.000378833	0.00342522
ENSG00000151725	479.775	0.414147	0.11654	3.55368	0.000379875	0.00343271
ENSG00000273899	203.943	-0.447404	0.12595	-3.55224	0.000381965	0.00344967
ENSG00000090612	84.4523	0.675758	0.190251	3.55193	0.000382422	0.00345186
ENSG00000008394	131.496	-0.58895	0.165948	-3.54901	0.000386683	0.00348837
ENSG00000197536	27.4868	0.993928	0.280174	3.54754	0.000388847	0.00350593
ENSG00000125817	303.692	-0.483083	0.136222	-3.5463	0.000390685	0.00352053
ENSG00000213977	48.3339	-0.792125	0.223415	-3.54553	0.000391832	0.00352889
ENSG00000100075	425.408	-0.476427	0.13441	-3.54457	0.000393255	0.00353806
ENSG00000187446	71.1696	-0.824504	0.232612	-3.54455	0.000393288	0.00353806
ENSG00000108671	1075.8	-0.366695	0.10348	-3.54362	0.000394668	0.00354849
ENSG00000187608	26.2423	1.03186	0.291215	3.54329	0.000395164	0.00355097
ENSG00000160360	156.78	0.49248	0.139018	3.54256	0.000396269	0.00355891
ENSG00000172725	75.5775	-0.640452	0.180863	-3.54108	0.000398487	0.00357684
ENSG00000072958	160.489	-0.544805	0.153937	-3.53914	0.000401431	0.00360126
ENSG00000125691	7306.92	-0.262622	0.0742441	-3.53727	0.000404281	0.0036228
ENSG00000126562	13.5395	1.18212	0.334175	3.53742	0.000404058	0.0036228
ENSG00000198393	102.761	0.561777	0.158834	3.53688	0.000404878	0.00362613
ENSG00000128714	187.669	-0.459466	0.129996	-3.53445	0.000408625	0.00365563
ENSG00000186575	230.041	-0.499666	0.141369	-3.53447	0.000408592	0.00365563
ENSG00000172336	538.242	-0.325004	0.0919615	-3.53413	0.000409117	0.003658
ENSG00000010318	49.3316	0.740147	0.209542	3.53222	0.000412088	0.00368252
ENSG00000101161	480.432	-0.357613	0.101287	-3.5307	0.000414467	0.00370173
ENSG00000112110	251.226	-0.543248	0.153871	-3.53055	0.000414697	0.00370174
ENSG00000257800	28.52	1.05615	0.299228	3.52957	0.000416237	0.00371343
ENSG00000241945	17.5028	-1.11349	0.315577	-3.52844	0.000418016	0.00372723
ENSG00000197958	3466.26	0.299723	0.0849885	3.52663	0.000420887	0.00375076
ENSG00000069011	199.322	-0.457542	0.129754	-3.52623	0.000421523	0.00375255
ENSG00000230461	6.66955	1.21953	0.345846	3.52621	0.000421554	0.00375255
ENSG00000004455	678.053	-0.342453	0.0971391	-3.52539	0.000422866	0.00376077
ENSG00000136877	98.8991	-0.582006	0.165092	-3.52534	0.000422944	0.00376077
ENSG00000167257	251.5	0.412915	0.117213	3.52276	0.00042707	0.00379537
ENSG00000144021	125.249	-0.586372	0.166504	-3.52168	0.000428823	0.00380885
ENSG00000102125	152.18	0.518458	0.147237	3.52125	0.000429518	0.00381156
ENSG00000198805	168.792	-0.61132	0.173619	-3.52105	0.000429838	0.00381156
ENSG00000255284	28.1152	0.921071	0.26158	3.52119	0.000429619	0.00381156
ENSG00000267313	49.7858	0.893451	0.254066	3.5166	0.000437105	0.00387387
ENSG00000010072	225.586	-0.456227	0.129766	-3.51578	0.00043847	0.00387957
ENSG00000138036	141.429	0.528205	0.15023	3.51597	0.000438154	0.00387957
ENSG00000146733	126.774	0.669395	0.190394	3.51585	0.000438352	0.00387957
ENSG00000156467	1671.87	-0.244894	0.0697075	-3.51316	0.000442811	0.00391583
ENSG00000083099	346.793	-0.355425	0.101183	-3.51268	0.00044361	0.00392074
ENSG00000159131	725.844	-0.377785	0.107572	-3.51193	0.000444857	0.00392746
ENSG00000168209	709.247	0.442746	0.126064	3.51206	0.000444644	0.00392746
ENSG00000182872	410.72	0.395404	0.112615	3.51111	0.000446247	0.00393757
ENSG00000105341	109.586	-0.570038	0.162379	-3.51054	0.000447203	0.00394385
ENSG00000105053	130.173	-0.61806	0.176083	-3.51004	0.000448036	0.00394903
ENSG00000109083	165.3	0.472262	0.1346	3.50863	0.000450418	0.00396786
ENSG00000154059	290.28	0.473535	0.134984	3.5081	0.000451328	0.00397371
ENSG00000112237	297.187	-0.394291	0.112447	-3.50645	0.000454131	0.00399621
ENSG00000131165	128.319	-0.540345	0.154133	-3.5057	0.000455414	0.00400531
ENSG00000169718	295.44	-0.440089	0.125542	-3.5055	0.000455751	0.00400609
ENSG00000106299	185.65	0.464352	0.13247	3.50535	0.000456006	0.00400614
ENSG00000119950	329.077	0.367637	0.104931	3.5036	0.000459009	0.00403033
ENSG00000166619	111.056	-0.590084	0.168445	-3.50313	0.000459825	0.0040353
ENSG00000153956	130.616	0.515274	0.147195	3.50063	0.000464164	0.00407115
ENSG00000099256	142.17	0.488047	0.13949	3.49879	0.000467383	0.00408384
ENSG00000100422	146.138	-0.550251	0.157265	-3.49888	0.000467222	0.00408384
ENSG00000127616	1466.41	-0.309072	0.088317	-3.49958	0.000465991	0.00408384
ENSG00000148700	535.92	0.336338	0.0961156	3.49931	0.000466464	0.00408384
ENSG00000164134	406.72	-0.40696	0.1163	-3.49924	0.000466588	0.00408384
ENSG00000198951	89.2904	-0.637653	0.182246	-3.49886	0.000467249	0.00408384
ENSG00000272068	4.04048	1.16461	0.33286	3.49881	0.000467341	0.00408384
ENSG00000102178	324.953	-0.382879	0.109464	-3.49777	0.00046916	0.00409497
ENSG00000117616	140.404	-0.634607	0.181432	-3.49777	0.000469165	0.00409497
ENSG00000132846	190.836	0.471974	0.134969	3.49691	0.000470677	0.00410594
ENSG00000072110	451.635	-0.459225	0.131353	-3.49611	0.000472088	0.00411284
ENSG00000081087	58.8511	-0.747947	0.213942	-3.49603	0.000472233	0.00411284
ENSG00000122566	3783.67	-0.324849	0.0929193	-3.49603	0.000472231	0.00411284
ENSG00000068323	43.6173	0.777022	0.222287	3.49558	0.000473026	0.00411752
ENSG00000126581	294.496	-0.409832	0.117256	-3.4952	0.000473712	0.00412127
ENSG00000104331	325.314	-0.408899	0.117023	-3.49419	0.000475499	0.00413458
ENSG00000164306	53.9842	0.832119	0.238216	3.49313	0.000477397	0.00414885
ENSG00000109255	64.3907	-0.699932	0.200416	-3.49239	0.000478711	0.00415746
ENSG00000145354	220.91	-0.451769	0.129362	-3.49229	0.000478903	0.00415746
ENSG00000279095	66.7562	0.703044	0.201345	3.49174	0.000479894	0.00416381
ENSG00000109929	98.0435	-0.614821	0.176096	-3.49139	0.000480506	0.00416428
ENSG00000169760	56.4149	0.714612	0.204685	3.49127	0.000480722	0.00416428
ENSG00000205930	17.9038	1.1384	0.326067	3.4913	0.00048068	0.00416428
ENSG00000087338	205.401	-0.50133	0.143648	-3.49	0.000483026	0.00418071
ENSG00000125304	295.82	-0.473233	0.135599	-3.48994	0.000483138	0.00418071
ENSG00000164118	168.858	0.463017	0.132683	3.48964	0.000483669	0.00418306
ENSG00000226200	13.3022	1.12127	0.321441	3.48826	0.000486179	0.00420251
ENSG00000176171	189.617	0.47904	0.137373	3.48715	0.000488198	0.00421771
ENSG00000134283	335.923	-0.487907	0.139977	-3.48561	0.000491018	0.0042398
ENSG00000152402	41.3363	0.788557	0.226242	3.48545	0.000491303	0.00423998
ENSG00000163848	390.477	0.381741	0.109537	3.48504	0.000492063	0.00424428
ENSG00000101843	170.376	-0.473365	0.135853	-3.48439	0.000493257	0.0042523
ENSG00000206418	136.099	0.527922	0.151608	3.48214	0.000497424	0.00428593
ENSG00000214941	109.688	0.532917	0.153053	3.48191	0.000497855	0.00428735
ENSG00000089847	4.4827	1.19193	0.342417	3.48092	0.000499686	0.00430082
ENSG00000143870	2015.11	-0.383913	0.110333	-3.47957	0.000502212	0.00432025
ENSG00000277443	656.849	-0.374601	0.107698	-3.47825	0.000504698	0.00433933
ENSG00000127824	55.6283	-0.697046	0.200483	-3.47683	0.000507371	0.00435998
ENSG00000278023	30.073	0.917554	0.263938	3.4764	0.000508202	0.0043648
ENSG00000151498	49.0198	-0.789662	0.227244	-3.47494	0.000510959	0.00438206
ENSG00000176732	7.82657	1.20304	0.346193	3.47505	0.00051076	0.00438206
ENSG00000198626	37.849	0.848512	0.244183	3.47491	0.000511028	0.00438206
ENSG00000117461	157.38	-0.491709	0.1416	-3.47252	0.000515599	0.00441891
ENSG00000139641	169.792	-0.535192	0.154137	-3.47219	0.000516236	0.00442202
ENSG00000172732	113.139	0.724705	0.208731	3.47196	0.000516679	0.00442346
ENSG00000157306	46.9419	0.83519	0.240609	3.47115	0.000518237	0.00443445
ENSG00000115524	706.864	-0.432399	0.124608	-3.47008	0.000520296	0.0044497
ENSG00000130429	83.9402	-0.67932	0.1958	-3.46946	0.000521508	0.00445771
ENSG00000111674	96.8945	0.612157	0.176464	3.46901	0.000522381	0.0044628
ENSG00000127540	588.775	-0.320198	0.0923088	-3.46877	0.000522844	0.00446439
ENSG00000164187	124.07	0.522642	0.150719	3.46767	0.000524998	0.00448041
ENSG00000133265	61.7768	-0.736772	0.212482	-3.46746	0.000525406	0.00448152
ENSG00000035115	58.0288	0.724341	0.208942	3.4667	0.000526885	0.00449176
ENSG00000086598	319.158	-0.358755	0.103518	-3.46563	0.000528998	0.00450739
ENSG00000160460	9.83692	1.19844	0.345863	3.46508	0.000530077	0.0045142
ENSG00000141378	106.605	-0.607078	0.175237	-3.46432	0.000531576	0.00452457
ENSG00000198929	68.4628	0.759971	0.219384	3.46412	0.000531972	0.00452555
ENSG00000110172	289.449	-0.440746	0.127261	-3.46332	0.00053356	0.00453667
ENSG00000196976	350.836	-0.498198	0.143894	-3.46225	0.000535684	0.00455233
ENSG00000262902	21.3498	-1.11058	0.320975	-3.46002	0.000540131	0.0045877
ENSG00000165959	75.5253	0.642063	0.185605	3.45929	0.0005416	0.00459533
ENSG00000166452	126.718	0.569972	0.16476	3.45941	0.000541361	0.00459533
ENSG00000110042	11.7524	1.13176	0.327217	3.45873	0.000542738	0.00460257
ENSG00000096746	882.475	0.392421	0.113494	3.45763	0.000544945	0.00461885
ENSG00000197879	131.61	-0.562746	0.162835	-3.45593	0.000548405	0.00464574
ENSG00000259834	21.1034	1.11828	0.323621	3.45551	0.000549246	0.00465041
ENSG00000004961	122.694	-0.557002	0.161239	-3.45451	0.000551292	0.00466529
ENSG00000179456	181.546	-0.468449	0.135657	-3.45319	0.00055399	0.00468566
ENSG00000160469	36.559	0.874044	0.253171	3.45238	0.000555659	0.00469732
ENSG00000186020	54.4891	0.724302	0.209911	3.45051	0.00055952	0.00472747
ENSG00000066248	26.8423	0.92631	0.268489	3.45009	0.000560402	0.00473245
ENSG00000156697	395.096	-0.492745	0.142838	-3.44968	0.00056125	0.00473713
ENSG00000116120	474.352	0.340738	0.0987873	3.44921	0.000562223	0.00474285
ENSG00000137364	65.57	-0.805375	0.233544	-3.4485	0.00056371	0.00475292
ENSG00000109046	416.504	0.3901	0.113133	3.44814	0.00056446	0.00475671
ENSG00000112414	38.7801	0.855796	0.248201	3.448	0.000564751	0.00475671
ENSG00000162385	216.203	-0.502218	0.145763	-3.44545	0.000570119	0.00479942
ENSG00000067445	72.8807	0.636713	0.184809	3.44526	0.000570516	0.00480025
ENSG00000143368	250.257	-0.386729	0.112287	-3.44411	0.000572947	0.00481819
ENSG00000275719	28.2027	0.940885	0.273258	3.44321	0.00057485	0.00483168
ENSG00000183864	242.762	-0.410119	0.119178	-3.44122	0.000579091	0.00486478
ENSG00000125733	118.225	0.5356	0.155718	3.43956	0.00058266	0.00489222
ENSG00000107537	76.552	0.685363	0.199308	3.43872	0.000584468	0.00490484
ENSG00000239900	267.564	-0.400932	0.116647	-3.43715	0.000587864	0.00493078
ENSG00000126016	1878.94	-0.32333	0.0940951	-3.43621	0.000589923	0.0049429
ENSG00000186976	13.0241	1.11948	0.325788	3.43621	0.000589904	0.0049429
ENSG00000157214	115.196	0.524671	0.152699	3.43599	0.0005904	0.00494433
ENSG00000066427	148.108	0.487788	0.141995	3.43524	0.000592032	0.00495542
ENSG00000171421	92.5134	-0.765661	0.223052	-3.43265	0.00059771	0.00500035
ENSG00000115415	161.317	-0.482521	0.140593	-3.43205	0.000599043	0.0050089
ENSG00000104381	144.437	0.485353	0.141451	3.43123	0.000600841	0.00502134
ENSG00000188612	211.619	-0.511554	0.149156	-3.42966	0.000604345	0.005048
ENSG00000162517	234.249	-0.42901	0.125094	-3.42949	0.000604712	0.00504845
ENSG00000149231	149.481	0.610199	0.177941	3.42922	0.000605309	0.00505082
ENSG00000116984	1207.14	0.323258	0.0942799	3.42871	0.000606467	0.00505786
ENSG00000156853	154.855	-0.502164	0.146467	-3.4285	0.000606922	0.00505904
ENSG00000167695	111.55	-0.521816	0.152217	-3.4281	0.000607826	0.00506396
ENSG00000027869	67.3435	0.697914	0.203643	3.42715	0.000609952	0.00507754
ENSG00000167513	508.626	0.369062	0.107689	3.42709	0.000610086	0.00507754
ENSG00000100395	184.395	-0.549444	0.160348	-3.42657	0.000611262	0.00508471
ENSG00000130309	538.502	-0.347807	0.101516	-3.42614	0.000612214	0.00508999
ENSG00000188095	8.63325	1.16156	0.339303	3.42338	0.000618477	0.00513941
ENSG00000118939	273.222	-0.451628	0.13194	-3.42297	0.000619405	0.00514448
ENSG00000237887	20.3686	-1.0326	0.301819	-3.42126	0.000623317	0.0051743
ENSG00000163874	13.4269	-1.10159	0.322087	-3.42016	0.000625838	0.00519256
ENSG00000086504	137.219	-0.672973	0.196868	-3.41839	0.000629929	0.00522381
ENSG00000215105	12.0812	1.14606	0.33529	3.41811	0.000630569	0.00522643
ENSG00000123349	545.131	-0.395347	0.115689	-3.41732	0.000632404	0.00523697
ENSG00000138100	6.30633	1.18383	0.346424	3.41728	0.00063249	0.00523697
ENSG00000184992	367.054	-0.382863	0.112093	-3.4156	0.000636421	0.00526411
ENSG00000225630	15.414	-1.14861	0.336277	-3.41567	0.000636252	0.00526411
ENSG00000188725	186.509	-0.43856	0.128429	-3.41479	0.000638301	0.00527665
ENSG00000198795	41.2098	0.798696	0.233901	3.41467	0.000638592	0.00527665
ENSG00000170959	27.6923	0.970059	0.284164	3.41373	0.000640805	0.00529222
ENSG00000101191	275.364	-0.434784	0.127434	-3.41183	0.000645273	0.0053257
ENSG00000103365	192.792	-0.423317	0.124077	-3.41173	0.000645519	0.0053257
ENSG00000120647	139.019	-0.491321	0.144017	-3.41154	0.000645961	0.00532661
ENSG00000145555	188.204	-0.458902	0.13455	-3.41064	0.000648106	0.00534157
ENSG00000245910	942.358	0.416621	0.122201	3.40931	0.000651268	0.00536489
ENSG00000115844	209.318	0.45518	0.133585	3.40742	0.000655792	0.00539503
ENSG00000169239	31.4824	0.891247	0.26155	3.40756	0.000655459	0.00539503
ENSG00000173295	22.9973	0.962484	0.282472	3.40737	0.000655931	0.00539503
ENSG00000036530	19.6646	1.05888	0.310833	3.40659	0.000657802	0.00540637
ENSG00000123364	47.9693	-0.743375	0.218222	-3.40651	0.00065798	0.00540637
ENSG00000173065	109.256	-0.574243	0.168589	-3.40617	0.000658806	0.0054104
ENSG00000076604	92.9049	-0.563148	0.165371	-3.40536	0.000660779	0.00542384
ENSG00000167118	254.315	-0.48656	0.142935	-3.40407	0.000663896	0.00544665
ENSG00000260329	32.5643	0.914421	0.268735	3.40268	0.000667279	0.00547162
ENSG00000160058	267.959	0.534886	0.157262	3.40124	0.00067081	0.00549778
ENSG00000244754	1000.5	0.448684	0.131927	3.40099	0.000671428	0.00550004
ENSG00000169241	111.851	0.54891	0.161502	3.39879	0.000676858	0.00554171
ENSG00000103549	296.096	-0.444129	0.130698	-3.39814	0.000678452	0.00555191
ENSG00000152284	112.306	0.619479	0.182309	3.39795	0.000678918	0.00555191
ENSG00000276234	202.383	0.471255	0.138691	3.39787	0.000679137	0.00555191
ENSG00000168488	166.647	0.692572	0.203847	3.3975	0.000680038	0.00555646
ENSG00000114738	141.098	-0.561318	0.165276	-3.39625	0.000683154	0.00557909
ENSG00000179981	169.377	0.486533	0.143286	3.39553	0.000684951	0.0055881
ENSG00000250303	4.93768	1.17122	0.344916	3.39567	0.000684615	0.0055881
ENSG00000010404	189.812	0.583289	0.171828	3.39461	0.000687268	0.00559851
ENSG00000143543	831.303	-0.310667	0.0915174	-3.39463	0.000687226	0.00559851
ENSG00000235194	111.403	0.507386	0.149462	3.39474	0.000686931	0.00559851
ENSG00000173486	118.524	-0.621416	0.183068	-3.39445	0.000687656	0.00559884
ENSG00000118922	173.596	0.514942	0.151724	3.39394	0.000688947	0.00560652
ENSG00000119866	261.198	0.404826	0.119292	3.39357	0.000689873	0.00561122
ENSG00000160087	260.63	-0.410746	0.121051	-3.39318	0.000690872	0.00561651
ENSG00000103326	224.494	-0.545354	0.160739	-3.39279	0.000691856	0.00562168
ENSG00000179397	5.14868	1.17424	0.346302	3.3908	0.000696884	0.00565968
ENSG00000130299	177.569	-0.465858	0.137463	-3.38898	0.000701527	0.00569452
ENSG00000173226	172.419	0.463638	0.136843	3.38811	0.000703768	0.00570983
ENSG00000149503	150.232	-0.683067	0.201716	-3.38629	0.00070845	0.00574493
ENSG00000083635	148.389	-0.487347	0.143948	-3.38559	0.000710267	0.00575338
ENSG00000105968	652.408	-0.411293	0.121488	-3.38547	0.000710563	0.00575338
ENSG00000168936	165.4	0.496537	0.146663	3.38557	0.000710314	0.00575338
ENSG00000084652	284.097	-0.411286	0.121501	-3.38505	0.000711662	0.00575939
ENSG00000260563	46.395	0.895061	0.26447	3.38436	0.000713434	0.00577083
ENSG00000245648	17.7658	1.08507	0.320728	3.38316	0.000716572	0.00579331
ENSG00000163950	238.45	-0.519401	0.153582	-3.38191	0.000719829	0.00581672
ENSG00000037897	131.682	-0.620564	0.183511	-3.38161	0.000720623	0.00582022
ENSG00000162377	167.395	-0.508329	0.150328	-3.38146	0.000721028	0.00582058
ENSG00000119900	172.037	0.530197	0.1569	3.37921	0.000726956	0.0058567
ENSG00000135801	225.918	-0.438245	0.12968	-3.37944	0.000726349	0.0058567
[truncated: 58,200 more rows]

## Sheet: 4.Filtered_DEGs_Control vs KD_3
Gene ID	log2FoldChange	padj	Fold change
ENSG00000252481	-2.79262	6.22158e-17	0.144323
ENSG00000204388	-2.2473	6.61632e-20	0.210618
ENSG00000130164	-2.08287	2.80683e-26	0.236045
ENSG00000198899	-1.90169	3.51502e-36	0.26763
ENSG00000109971	-1.89912	1.14294e-41	0.268107
ENSG00000186480	-1.89249	8.89394e-49	0.269342
ENSG00000210144	-1.85368	2.46337e-11	0.276687
ENSG00000139219	-1.70928	8.47257e-08	0.305812
ENSG00000115541	-1.69574	3.01098e-47	0.308697
ENSG00000161547	-1.64386	3.65113e-40	0.32
ENSG00000104267	-1.64063	6.55913e-09	0.320717
ENSG00000112972	-1.62957	4.24958e-31	0.323185
ENSG00000052802	-1.62312	6.40091e-15	0.324633
ENSG00000116133	-1.59512	1.71344e-30	0.330994
ENSG00000118946	-1.5922	7.04331e-06	0.331665
ENSG00000120437	-1.58652	5.30165e-32	0.332973
ENSG00000172893	-1.50604	9.74294e-29	0.352076
ENSG00000104356	-1.50214	8.78713e-26	0.35303
ENSG00000221303	-1.46131	0.000166071	0.363162
ENSG00000248527	-1.45644	9.12e-05	0.364392
ENSG00000159199	-1.44176	2.55765e-27	0.368119
ENSG00000177700	-1.43598	6.72149e-22	0.369595
ENSG00000067064	-1.41676	3.46108e-13	0.374552
ENSG00000125148	-1.40203	1.29448e-15	0.378396
ENSG00000117450	-1.39527	9.13154e-52	0.380174
ENSG00000105447	-1.38967	7.27735e-15	0.381652
ENSG00000239672	-1.38028	1.1909e-28	0.384144
ENSG00000266495	-1.37456	0.000864912	0.38567
ENSG00000126522	-1.37326	3.59009e-07	0.386018
ENSG00000132768	-1.37319	4.98483e-11	0.386036
ENSG00000104549	-1.33882	4.55692e-21	0.395344
ENSG00000188229	-1.3239	9.48791e-22	0.399453
ENSG00000114779	-1.32014	9.51968e-05	0.400497
ENSG00000136943	-1.3173	7.23626e-09	0.401286
ENSG00000072274	-1.31448	3.9623e-20	0.40207
ENSG00000166963	-1.31126	9.47386e-10	0.402968
ENSG00000198938	-1.30396	2.85521e-37	0.405014
ENSG00000169710	-1.29299	1.11501e-39	0.408103
ENSG00000064601	-1.27287	1.39223e-06	0.413836
ENSG00000161981	-1.25805	4.26181e-12	0.418108
ENSG00000155368	-1.25288	8.56836e-34	0.419609
ENSG00000113161	-1.24129	8.88553e-14	0.422994
ENSG00000106348	-1.24043	1.84553e-13	0.423247
ENSG00000212907	-1.23811	6.00996e-26	0.423928
ENSG00000125845	-1.22488	0.000521196	0.427833
ENSG00000109066	-1.2212	0.000214291	0.428925
ENSG00000198712	-1.21706	4.69854e-41	0.430159
ENSG00000079459	-1.20544	1.39997e-20	0.433636
ENSG00000099797	-1.19721	9.66361e-07	0.436116
ENSG00000214026	-1.18578	0.000300385	0.439587
ENSG00000198736	-1.18569	1.07549e-08	0.439613
ENSG00000128228	-1.18553	4.20791e-10	0.439662
ENSG00000167553	-1.18429	8.90973e-27	0.440042
ENSG00000147383	-1.16704	1.27848e-08	0.445334
ENSG00000102096	-1.15838	2.42744e-08	0.448015
ENSG00000185813	-1.15703	1.29299e-05	0.448435
ENSG00000159884	-1.15594	0.000573387	0.448774
ENSG00000164778	-1.14953	2.80822e-12	0.450772
ENSG00000225630	-1.14861	0.00526411	0.45106
ENSG00000114767	-1.14836	3.40119e-05	0.451139
ENSG00000160193	-1.14436	3.43282e-12	0.452391
ENSG00000198695	-1.14362	8.36417e-16	0.452623
ENSG00000167515	-1.1428	3.11946e-17	0.452878
ENSG00000172922	-1.13573	6.42733e-11	0.455106
ENSG00000126953	-1.13043	2.29729e-06	0.456778
ENSG00000128626	-1.13007	1.58962e-11	0.456895
ENSG00000160818	-1.12836	7.62179e-33	0.457434
ENSG00000065057	-1.12549	7.61473e-09	0.458345
ENSG00000130489	-1.12535	9.8908e-12	0.458392
ENSG00000214796	-1.12513	0.000661789	0.458461
ENSG00000175768	-1.12281	5.53826e-05	0.4592
ENSG00000096384	-1.12274	3.42111e-40	0.45922
ENSG00000100116	-1.12226	1.34945e-06	0.459374
ENSG00000179218	-1.11648	2.93512e-32	0.461218
ENSG00000241945	-1.11349	0.00372723	0.462173
ENSG00000183751	-1.11104	1.91709e-05	0.46296
ENSG00000262902	-1.11058	0.0045877	0.463108
ENSG00000163874	-1.10159	0.00519256	0.466003
ENSG00000086061	-1.10054	4.72431e-23	0.466343
ENSG00000165271	-1.0981	1.53124e-07	0.467132
ENSG00000168237	-1.09675	0.00867648	0.46757
ENSG00000146828	-1.09653	9.46111e-06	0.467638
ENSG00000168906	-1.09048	1.81304e-09	0.469606
ENSG00000064666	-1.08956	6.65099e-05	0.469905
ENSG00000116455	-1.08923	1.15302e-05	0.470011
ENSG00000215417	-1.08836	1.69415e-09	0.470296
ENSG00000113532	-1.08809	0.00984972	0.470383
ENSG00000132196	-1.08472	0.00225399	0.471485
ENSG00000125968	-1.0831	9.87786e-05	0.472013
ENSG00000173530	-1.08215	0.00305837	0.472324
ENSG00000187024	-1.07837	0.000914761	0.473565
ENSG00000100413	-1.07568	2.93192e-10	0.474446
ENSG00000092068	-1.07567	0.000607871	0.474451
ENSG00000184076	-1.06766	2.27388e-10	0.477092
ENSG00000103018	-1.05956	2.31735e-06	0.47978
ENSG00000134809	-1.05924	8.88763e-07	0.479884
ENSG00000155846	-1.05739	5.06026e-10	0.480501
ENSG00000137124	-1.05523	1.2658e-06	0.481222
ENSG00000198727	-1.0546	2.60447e-05	0.48143
ENSG00000079435	-1.05377	0.0013354	0.481706
ENSG00000065154	-1.04968	1.41327e-06	0.483076
ENSG00000100216	-1.04785	3.85067e-27	0.483687
ENSG00000117877	-1.04152	5.1659e-11	0.485817
ENSG00000111361	-1.04118	3.19479e-07	0.48593
ENSG00000109062	-1.0396	8.12995e-05	0.486462
ENSG00000115107	-1.03668	9.39423e-05	0.487448
ENSG00000159228	-1.03583	4.36625e-09	0.487737
ENSG00000237887	-1.0326	0.0051743	0.488828
ENSG00000165280	-1.02874	1.12817e-20	0.49014
ENSG00000177108	-1.02485	7.07721e-05	0.491462
ENSG00000040531	-1.02257	0.000935308	0.49224
ENSG00000132002	-1.02227	2.46337e-11	0.49234
ENSG00000170906	-1.01949	2.29729e-06	0.493289
ENSG00000164687	-1.01921	7.50088e-08	0.493386
ENSG00000126267	-1.0157	4.08075e-13	0.494588
ENSG00000188603	-1.01551	0.000506298	0.494654
ENSG00000134575	-1.01261	5.18809e-05	0.495649
ENSG00000163251	-1.01225	1.43299e-05	0.495773
ENSG00000076662	-1.00789	0.00971564	0.497273
ENSG00000171223	-1.00748	0.000918462	0.497416
ENSG00000140157	-1.00686	3.79072e-08	0.497626
ENSG00000183431	-1.0059	2.55002e-15	0.497959
ENSG00000170522	-1.00196	1.71814e-05	0.49932
ENSG00000203760	-0.99979	4.74933e-11	0.500073
ENSG00000137267	-0.999511	5.01011e-07	0.50017
ENSG00000090273	-0.999364	4.83529e-10	0.500221
ENSG00000168653	-0.997896	4.75722e-21	0.50073
ENSG00000189306	-0.996572	7.78396e-14	0.501189
ENSG00000048162	-0.994893	1.17835e-08	0.501773
ENSG00000080824	-0.993453	2.42685e-49	0.502274
ENSG00000225697	-0.990684	0.000132408	0.503239
ENSG00000198840	-0.983114	7.2764e-15	0.505886
ENSG00000106588	-0.982297	5.52387e-05	0.506173
ENSG00000136840	-0.978357	0.000233038	0.507557
ENSG00000103642	-0.976253	0.000122598	0.508298
ENSG00000186834	-0.973952	2.96002e-06	0.50911
ENSG00000165264	-0.973001	0.000128133	0.509445
ENSG00000189403	-0.972894	3.36413e-19	0.509483
ENSG00000198886	-0.970238	2.46337e-11	0.510422
ENSG00000101084	-0.969583	3.35045e-05	0.510654
ENSG00000182551	-0.969533	5.56783e-14	0.510671
ENSG00000131473	-0.969355	1.06354e-27	0.510734
ENSG00000075234	-0.968506	0.000237479	0.511035
ENSG00000049656	-0.966209	7.44084e-19	0.511849
ENSG00000172428	-0.965504	8.71851e-12	0.512099
ENSG00000150990	-0.958562	1.01139e-06	0.51457
ENSG00000182481	-0.958401	7.40736e-12	0.514627
ENSG00000177556	-0.952974	2.7481e-11	0.516566
ENSG00000164062	-0.950918	7.19334e-07	0.517303
ENSG00000242485	-0.947721	9.89578e-12	0.518451
ENSG00000069482	-0.945264	2.01795e-05	0.519334
ENSG00000233461	-0.94374	9.02641e-05	0.519883
ENSG00000198715	-0.939788	2.0184e-08	0.52131
ENSG00000196743	-0.938747	9.95141e-07	0.521686
ENSG00000173465	-0.933397	0.000406216	0.523624
ENSG00000169689	-0.933391	5.50294e-11	0.523626
ENSG00000177971	-0.933304	1.27257e-20	0.523658
ENSG00000160233	-0.930993	0.00084402	0.524497
ENSG00000092841	-0.928267	1.20551e-15	0.525489
ENSG00000108883	-0.924666	1.43944e-11	0.526802
ENSG00000100028	-0.923683	5.11134e-19	0.527162
ENSG00000186193	-0.921672	2.61103e-10	0.527897
ENSG00000116161	-0.921644	1.29323e-21	0.527907
ENSG00000183978	-0.918779	4.21755e-09	0.528956
ENSG00000157020	-0.918296	4.90269e-08	0.529134
ENSG00000106268	-0.916069	0.000107523	0.529951
ENSG00000185347	-0.914232	0.00209617	0.530626
ENSG00000105287	-0.913877	0.000552843	0.530757
ENSG00000105520	-0.912645	0.00333528	0.53121
ENSG00000240616	-0.911973	0.000582721	0.531458
ENSG00000198804	-0.910984	2.40864e-35	0.531822
ENSG00000129235	-0.909934	3.59009e-07	0.532209
ENSG00000103356	-0.909779	3.95613e-05	0.532267
ENSG00000099977	-0.90944	4.23132e-18	0.532392
ENSG00000173402	-0.907159	5.98917e-05	0.533234
ENSG00000108528	-0.904092	3.66549e-09	0.534369
ENSG00000196230	-0.899971	3.60277e-23	0.535898
ENSG00000171453	-0.89839	7.68834e-09	0.536485
ENSG00000165688	-0.893908	8.48766e-06	0.538154
ENSG00000178921	-0.892612	1.59533e-06	0.538638
ENSG00000198874	-0.891991	3.57133e-06	0.53887
ENSG00000241468	-0.891638	9.39545e-07	0.539002
ENSG00000198786	-0.891386	2.90289e-07	0.539096
ENSG00000142188	-0.890951	1.33409e-05	0.539259
ENSG00000204386	-0.889361	0.000295341	0.539853
ENSG00000122965	-0.888701	5.04089e-07	0.5401
ENSG00000102898	-0.88553	6.37959e-08	0.541289
ENSG00000125743	-0.884326	5.28388e-09	0.541741
ENSG00000160213	-0.88398	3.58958e-20	0.541871
ENSG00000130810	-0.883247	0.0002893	0.542146
ENSG00000070495	-0.882809	0.000537529	0.54231
ENSG00000253898	-0.882561	9.82817e-09	0.542404
ENSG00000254901	-0.880795	0.000588516	0.543068
ENSG00000143569	-0.879702	2.00189e-11	0.54348
ENSG00000169684	-0.87904	2.78591e-06	0.543729
ENSG00000126749	-0.878064	3.05425e-07	0.544097
ENSG00000111669	-0.877676	7.74964e-15	0.544244
ENSG00000143977	-0.87545	2.5662e-11	0.545084
ENSG00000160072	-0.875247	0.00151974	0.545161
ENSG00000126247	-0.873113	3.4107e-14	0.545968
ENSG00000008382	-0.86985	0.00937452	0.547204
ENSG00000120694	-0.868933	3.6833e-10	0.547552
ENSG00000178538	-0.868496	4.85217e-06	0.547718
ENSG00000125931	-0.866137	9.80182e-09	0.548614
ENSG00000157193	-0.86549	0.000920645	0.54886
ENSG00000163812	-0.865369	1.47449e-10	0.548906
ENSG00000105355	-0.862737	7.80833e-06	0.549908
ENSG00000034510	-0.862702	1.39707e-19	0.549922
ENSG00000160285	-0.86092	0.00115902	0.550601
ENSG00000244462	-0.858939	2.56342e-09	0.551358
ENSG00000100567	-0.856831	1.9173e-10	0.552164
ENSG00000167799	-0.856213	0.00210242	0.552401
ENSG00000129195	-0.856026	0.00125471	0.552472
ENSG00000184840	-0.855629	5.36746e-18	0.552625
ENSG00000075043	-0.854713	0.000136346	0.552975
ENSG00000228253	-0.854694	0.00283142	0.552983
ENSG00000112081	-0.854347	1.89444e-13	0.553116
ENSG00000184481	-0.854091	0.000843213	0.553214
ENSG00000167552	-0.853926	9.32092e-08	0.553277
ENSG00000175130	-0.853852	0.000200845	0.553306
ENSG00000171848	-0.853738	1.06134e-10	0.553349
ENSG00000154518	-0.853505	4.55391e-15	0.553439
ENSG00000111845	-0.852885	3.90966e-05	0.553676
ENSG00000132963	-0.852793	4.56025e-19	0.553712
ENSG00000226950	-0.852014	1.08681e-06	0.554011
ENSG00000264364	-0.85089	1.88586e-10	0.554442
ENSG00000133935	-0.850718	6.79141e-06	0.554509
ENSG00000198931	-0.850594	4.08937e-11	0.554556
ENSG00000227057	-0.850353	7.2438e-06	0.554649
ENSG00000152661	-0.850161	0.00868079	0.554723
ENSG00000135930	-0.849809	4.31811e-09	0.554858
ENSG00000142168	-0.848305	8.56657e-36	0.555437
ENSG00000172366	-0.846499	5.73836e-05	0.556133
ENSG00000131043	-0.84354	6.17512e-05	0.557275
ENSG00000124299	-0.843384	0.00174046	0.557335
ENSG00000184164	-0.841966	5.63081e-07	0.557883
ENSG00000127774	-0.841462	2.70958e-10	0.558078
ENSG00000148803	-0.840774	0.00047058	0.558344
ENSG00000168439	-0.839928	2.20218e-09	0.558671
ENSG00000163468	-0.838671	8.77378e-27	0.559158
ENSG00000150779	-0.836925	2.12881e-07	0.559836
ENSG00000075624	-0.835679	5.70658e-07	0.560319
ENSG00000109099	-0.8356	0.000905424	0.56035
ENSG00000130479	-0.833072	0.00245909	0.561333
ENSG00000117318	-0.832816	1.44192e-08	0.561432
ENSG00000146386	-0.831307	1.28934e-06	0.56202
ENSG00000133169	-0.830895	6.15611e-09	0.56218
ENSG00000108592	-0.829001	4.21755e-09	0.562919
ENSG00000065989	-0.828164	0.00169129	0.563246
ENSG00000174917	-0.827672	0.00235861	0.563438
ENSG00000178977	-0.826161	0.00339746	0.564028
ENSG00000128973	-0.826109	1.35073e-05	0.564048
ENSG00000173915	-0.825968	1.45299e-05	0.564104
ENSG00000053371	-0.824812	7.29126e-06	0.564556
ENSG00000187446	-0.824504	0.00353806	0.564676
ENSG00000142657	-0.821616	0.00134569	0.565808
ENSG00000150768	-0.821507	3.80908e-05	0.565851
ENSG00000100104	-0.820345	0.000884498	0.566306
ENSG00000132507	-0.819839	7.86315e-07	0.566505
ENSG00000130312	-0.818555	2.56729e-08	0.56701
ENSG00000241553	-0.817357	5.06026e-10	0.567481
ENSG00000144120	-0.816842	3.46203e-05	0.567683
ENSG00000166136	-0.816197	9.95128e-12	0.567937
ENSG00000178927	-0.816164	0.00105506	0.56795
ENSG00000100865	-0.812874	0.000228956	0.569247
ENSG00000068078	-0.812862	7.91432e-05	0.569251
ENSG00000172115	-0.812367	5.96215e-16	0.569447
ENSG00000165490	-0.81188	0.00938426	0.569639
ENSG00000179271	-0.811552	7.27356e-09	0.569768
ENSG00000100294	-0.81124	0.000124942	0.569892
ENSG00000198763	-0.811141	4.98553e-08	0.569931
ENSG00000131495	-0.810532	1.54203e-05	0.570172
ENSG00000197170	-0.810512	4.44831e-07	0.57018
ENSG00000100994	-0.80935	0.00137344	0.570639
ENSG00000123353	-0.807295	0.000778776	0.571452
ENSG00000182544	-0.806461	0.00157255	0.571783
ENSG00000141522	-0.805558	1.25902e-05	0.572141
ENSG00000129625	-0.805419	2.99603e-08	0.572196
ENSG00000137364	-0.805375	0.00475292	0.572213
ENSG00000100029	-0.803999	4.91014e-05	0.57276
ENSG00000090316	-0.803526	1.82748e-05	0.572947
ENSG00000215251	-0.803109	0.00036584	0.573113
ENSG00000147155	-0.802348	3.6646e-06	0.573415
ENSG00000169020	-0.800299	3.07862e-10	0.57423
ENSG00000104979	-0.79898	9.03523e-08	0.574756
ENSG00000148334	-0.798771	0.000503961	0.574839
ENSG00000174243	-0.797868	8.36915e-06	0.575199
ENSG00000184752	-0.797723	0.000210927	0.575256
ENSG00000137168	-0.797553	3.2607e-05	0.575324
ENSG00000168101	-0.795986	6.19917e-06	0.575949
ENSG00000112695	-0.795427	7.75173e-11	0.576173
ENSG00000167900	-0.792737	0.000123319	0.577248
ENSG00000213977	-0.792125	0.00352889	0.577493
ENSG00000143106	-0.79154	0.00072589	0.577727
ENSG00000136273	-0.790103	0.00251378	0.578303
ENSG00000151498	-0.789662	0.00438206	0.57848
ENSG00000196262	-0.789192	3.34602e-09	0.578668
ENSG00000136270	-0.789114	3.52424e-05	0.578699
ENSG00000104853	-0.788737	0.00855712	0.578851
ENSG00000164976	-0.787525	0.00792815	0.579337
ENSG00000198176	-0.787275	1.9173e-10	0.579437
ENSG00000065526	-0.786689	2.76448e-11	0.579673
ENSG00000138777	-0.786625	2.37081e-05	0.579699
ENSG00000111684	-0.786579	1.20689e-05	0.579717
ENSG00000102317	-0.786238	6.25415e-13	0.579854
ENSG00000161980	-0.786234	9.89578e-12	0.579856
ENSG00000090266	-0.785913	8.71851e-12	0.579985
ENSG00000005022	-0.784078	6.85865e-06	0.580723
ENSG00000135723	-0.782776	2.85898e-07	0.581247
ENSG00000118418	-0.779734	2.03884e-10	0.582474
ENSG00000100304	-0.779193	6.06506e-08	0.582693
ENSG00000105173	-0.778966	0.00162709	0.582784
ENSG00000141741	-0.775441	5.16077e-05	0.58421
ENSG00000140365	-0.774998	4.07551e-09	0.584389
ENSG00000101347	-0.774928	8.16262e-07	0.584418
ENSG00000170027	-0.774699	1.94609e-10	0.584511
ENSG00000279233	-0.774207	0.00777682	0.58471
ENSG00000171155	-0.774206	0.00973026	0.58471
ENSG00000130731	-0.773327	3.9978e-08	0.585067
ENSG00000155115	-0.773325	2.09619e-11	0.585068
ENSG00000170860	-0.772694	4.08075e-13	0.585323
ENSG00000167112	-0.772414	0.000605932	0.585437
ENSG00000229833	-0.771697	4.49417e-06	0.585728
ENSG00000166347	-0.771311	7.14208e-08	0.585885
ENSG00000087087	-0.7712	2.31678e-13	0.58593
ENSG00000177666	-0.770663	0.000135927	0.586148
ENSG00000114383	-0.770632	2.59973e-05	0.586161
ENSG00000196715	-0.769398	6.16455e-08	0.586662
ENSG00000004478	-0.768906	2.57364e-09	0.586862
ENSG00000123416	-0.767197	3.1921e-15	0.587558
ENSG00000228474	-0.766751	0.000597685	0.58774
ENSG00000169902	-0.765945	0.00919324	0.588068
ENSG00000171421	-0.765661	0.00500035	0.588184
ENSG00000100109	-0.76514	0.000489115	0.588396
ENSG00000183048	-0.763106	0.00248026	0.589226
ENSG00000230989	-0.762747	2.34241e-16	0.589373
ENSG00000149357	-0.760886	1.81154e-08	0.590134
ENSG00000179115	-0.759936	3.60656e-10	0.590523
ENSG00000157014	-0.757425	6.83658e-05	0.591551
ENSG00000006744	-0.757379	4.93826e-07	0.59157
ENSG00000163956	-0.756995	8.17065e-09	0.591728
ENSG00000182117	-0.755839	4.88019e-05	0.592202
ENSG00000119812	-0.754461	4.60191e-07	0.592768
ENSG00000114867	-0.753746	2.42817e-14	0.593062
ENSG00000007376	-0.753221	0.000114911	0.593277
ENSG00000106400	-0.75257	5.03716e-06	0.593545
ENSG00000149577	-0.752428	0.00647732	0.593604
ENSG00000162063	-0.751979	1.24672e-06	0.593788
ENSG00000088986	-0.751932	7.24435e-08	0.593808
ENSG00000167173	-0.75178	0.0027621	0.59387
ENSG00000108639	-0.751671	0.000168271	0.593915
ENSG00000167272	-0.75166	0.000114401	0.59392
ENSG00000141562	-0.750521	0.00615553	0.594389
ENSG00000165716	-0.750414	5.92269e-05	0.594433
ENSG00000071539	-0.749824	0.00190953	0.594676
ENSG00000176058	-0.749343	0.00220111	0.594874
ENSG00000103005	-0.748243	3.60746e-05	0.595328
ENSG00000081087	-0.747947	0.00411284	0.59545
ENSG00000011009	-0.747505	0.00100311	0.595633
ENSG00000057252	-0.747014	0.000309613	0.595835
ENSG00000117280	-0.746086	2.89273e-05	0.596219
ENSG00000169230	-0.745105	8.73638e-13	0.596624
ENSG00000143319	-0.745064	5.64942e-09	0.596641
ENSG00000079432	-0.744552	0.00646592	0.596853
ENSG00000100897	-0.74417	1.50863e-05	0.597011
ENSG00000123364	-0.743375	0.00540637	0.59734
ENSG00000262919	-0.74321	3.08391e-05	0.597409
ENSG00000278540	-0.742815	7.62588e-07	0.597572
ENSG00000173660	-0.740234	1.69932e-07	0.598642
ENSG00000100591	-0.740169	2.05589e-09	0.598669
ENSG00000146109	-0.738833	3.30483e-07	0.599224
ENSG00000171302	-0.738537	0.000249215	0.599347
ENSG00000178209	-0.738476	0.000116978	0.599372
ENSG00000165097	-0.737828	0.00248611	0.599641
ENSG00000123179	-0.737258	0.00101128	0.599878
ENSG00000133265	-0.736772	0.00448152	0.600081
ENSG00000179163	-0.734953	0.00173819	0.600837
ENSG00000151366	-0.734282	3.98485e-06	0.601117
ENSG00000073060	-0.734163	6.45142e-06	0.601167
ENSG00000073578	-0.73369	8.43447e-06	0.601364
ENSG00000029363	-0.732853	1.00316e-09	0.601713
ENSG00000169738	-0.73268	8.99553e-05	0.601785
ENSG00000023041	-0.732104	7.6361e-06	0.602025
ENSG00000129562	-0.731313	1.70855e-06	0.602355
[truncated: 1,100 more rows]

## Sheet: 5.All_DEGs_Control vs NT
Gene ID	baseMean	log2FoldChange	lfcSE	stat	pvalue	padj
[truncated: 60,199 more rows]

[truncated: 7 more sheets: 6.Filtered_DEGs_Control vs NT, 7. 743 DEGs in KDs, 8. PANTHER_Up, 9. PANTHER_Down, 10. DEGs of metabolism, 11. Key metabolic genes, Primers for qPCR]
