# Supplementary material for: A multi-omics analysis reveals that the lysine deacetylase ABHD14B influences glucose metabolism in mammals
Source: J Biol Chem. 2022 Jun 11;298(7):102128. doi: 10.1016/j.jbc.2022.102128 (PMC9270251; doi:10.1016/j.jbc.2022.102128)
Supplement: Table S2 [file mmc3.xlsx]

## Sheet: 1. LC parameters
	Polar metabolites								Non-polar metabolites
	Non-derivatized polar metabolites		Derivatized polar metabolites		CoA and esters of CoA		Amino acids		Positive mode								Negative mode
									TAG		Cholesterol		PL		Lyso-PL		FFA		PL		Lyso-PL
Resuspension solvent	25% ACN + 5% ammonium acetate		1:1 (v/v) MeOH/H2O		2% ACN in H2O with 100 mM ammonium formate		-		1:1 (v/v) CHCl3/MeOH
Resuspension volume	75 uL		75 uL		75 uL		-		200 µL
Loading volume	50 uL		50 uL		50 uL		50 uL		40 µL		40 µL		20 µL		30 µL		10 µL		20 µL		30 µL
Column	Fusion		C18		C18		C18		C5		C18		C18		C18		C18		C18		C18
Solvent A	5 mM ammonium acetate in H2O		99.9% H2O + 0.1% FA		2% ACN in H2O with 100 mM ammonium formate		1 mM TDFHA in H2O		95:5 (v/v) H2O/MeOH + 0.1% FA + 10 mM ammonium formate								95:5 (v/v) H2O/MeOH + 0.1% (v/v) ammonium hydroxide
Solvent B	100% ACN		99.9% MeOH + 0.1% FA		98% ACN in H2O with 5mM ammonium formate		100% ACN		60:35:5 (v/v) IPA/MeOH/H2O + 0.1% (v/v) FA + 10 mM ammonium formate								60:35:5 (v/v) IPA/MeOH/H2O + 0.1% (v/v) ammonium hydroxide
Autosampler temperature	8 oC		8 oC		10		10		10				10				10		10
Column oven temperature	25 oC		40 oC		42		30		40				30				30		30
Flow rate	0.4 mL/min				0.2 mL/min		0.2 mL/min		0.5 mL/min				0.3 mL/min				0.3 mL/min		0.3 mL/min
Gradient	%B		Time (min)		%B	Time (min)	%B	Time (min)	%B		Time (min)		%B		Time (min)		%B	Time (min)	%B		Time (min)
	0		0		0	0	0.1	0	0		0		0		0		0	0	0		0
	5		3		0	2	0.1	2	0		4		0		5		0	4	0		5
	60		10		60	8	15	3	100		9		100		20		100	9	100		20
	95		11		90	9	15	8	100		12		100		25		100	12	100		25
	95		14		90	19	25	11	0		12.1		0		25.1		0	12.1	0		25.1
	5		15		0	20	25	18	0		20		0		30		0	20	0		30
	0		16		0	30	0	30
	0		21

## Sheet: 2. ESI source parameters
	Polar metabolites				Non-polar metabolites
	Amino acids	CoA and esters of CoA	Derivatized polar metabolites	Non-derivatized polar metabolites	Positive mode				Negative mode
					TAG	Cholesterol	PL	LysoPL	FFA	PL	LysoPL
Ionization mode	Positive	Positive		Negative	Positive	Positive			Negative
Ion source gas 1 (psi)	40	40		40	40	40			40
Ion source gas 2 (psi)	50	50		45	50	50			50
Curtain gas (psi)	30	30		35	30	30			30
CAD gas (psi)	7	7		7	7	7			7
Temperature (oC)	350	500		500	500	500			500
Spray voltage (V)	3000	5500		-4500	5500	5500			-4500
Declustering potential (DP) (V)	80	90		110	90	80			-80
DP spread (V)	0	20		20	20	30			0
Collision energy (V)	15	20		20	10	10			-10

## Sheet: 3. IDA 
Metabolite class	Metabolite	Precursor ion mass	Adduct (if any)
Non-derivatized polar metabolites	13C-Glucose (IS)	185.076	[M-H]-
	Glucose	179.056	[M-H]-
	3-phosphoglycerate	184.986	[M-H]-
Derivatized polar metabolites	D4-Succinate (IS)	333.181	[M+H]+
	Pyruvate	299.14	[M+H]+
	Lactate	196.097	[M+H]+
	Citrate	508.208	[M+H]+
	2-Ketoglutarate	462.202	[M+H]+
	Succinate	329.15	[M+H]+
	Fumarate	327.134	[M+H]+
	Malate	345.144	[M+H]+
	Oxaloacetate	448.187	[M+H]+
	Glyoxalate	285.123	[M+H]+
	2-Hydroxyglutarate	359.16	[M+H]+
	Glycine	181.097	[M+H]+
CoA and esters of CoA	CoA	768.122	[M+H]+
	Acetyl-CoA	810.133	[M+H]+
	Malonyl-CoA	854.123	[M+H]+
	Succinyl-CoA	868.139	[M+H]+

## Sheet: 4. MRM transitions
Metabolite class	Metabolite	Precursor ion mass	Fragment ion mass	Declustering Potential (V)	Collision Energy (V)	Adduct (if any)
Amino acids	13C-Alanine (IS)	91.05	44.0498	80	15	[M+H]+
	Alanine	90.05	44.0498	80	15	[M+H]+
	Isoleucine/Leucine	132.1	86.0598	80	15	[M+H]+
	Lysine/Glutamine	147.08	84.0444	80	15	[M+H]+
	Arginine	175.11	70.0655	80	20	[M+H]+
	Threonine	120.07	56.0495	80	25	[M+H]+
	Proline	116.07	70.0287	80	15	[M+H]+
	Phenylalanine	166.09	120.081	80	15	[M+H]+
	Methionine	150.06	56.0495	80	15	[M+H]+
	Asparagine	133.06	74.024	80	20	[M+H]+
	Glutamic acid	148.06	84.0444	80	15	[M+H]+
	Aspartic acid	134.05	74.024	80	15	[M+H]+
	Cystine	241.03	120.012	80	15	[M+H]+
Free fatty acids	FA17:1 (IS)	267.233	267.233	-100	-15	[M-H]-
	FA16:0	255.233	255.233	-100	-15	[M-H]-
	FA18:1	281.249	281.249	-100	-15	[M-H]-
	FA20:1	309.28	309.28	-100	-15	[M-H]-
	FA20:4	303.233	303.233	-100	-15	[M-H]-
	FA22:6	327.233	327.233	-100	-15	[M-H]-
	FA12:0	199.17	199.17	-100	-15	[M-H]-
	FA14:0	227.202	227.202	-100	-15	[M-H]-
	FA18:2	279.233	279.233	-100	-15	[M-H]-
	FA20:0	311.296	311.296	-100	-15	[M-H]-
	FA22:0	339.327	339.327	-100	-15	[M-H]-
	FA22:1	337.311	337.311	-100	-15	[M-H]-
	FA24:0	367.358	367.358	-100	-15	[M-H]-
	FA24:1	365.342	365.342	-100	-15	[M-H]-
	FA18:3	277.22	277.217	-100	-15	[M-H]-
	FA20:2	307.26	307.264	-100	-15	[M-H]-
	FA20:3	305.25	305.249	-100	-15	[M-H]-
	FA20:5	301.22	301.217	-100	-15	[M-H]-
	FA22:2	335.3	335.296	-100	-15	[M-H]-
	FA24:4	358.29	358.288	-100	-15	[M-H]-
	FA24:5	356.27	356.272	-100	-15	[M-H]-
	FA24:6	355.26	355.264	-100	-15	[M-H]-
Triglycerides	TAG18:0/34:1	878.817	577.519	150	35	[M+NH4]+
	TAG18:0/36:4	900.802	599.503	150	35	[M+NH4]+
	TAG18:0/38:4	928.832	627.534	150	35	[M+NH4]+
	TAG18:1/32:0	850.788	551.505	150	35	[M+NH4]+
	TAG18:1/34:1	876.802	577.519	150	35	[M+NH4]+
	TAG18:1/34:0	878.817	579.535	150	35	[M+NH4]+
	TAG18:1/36:2	902.817	603.535	150	35	[M+NH4]+
	TAG18:1/36:1	904.833	605.55	150	35	[M+NH4]+
	TAG18:1/36:0	906.848	607.566	150	35	[M+NH4]+
	TAG18:1/36:4	898.786	599.503	150	35	[M+NH4]+
	TAG18:1/38:4	926.817	627.535	150	35	[M+NH4]+
	TAG18:2/34:2	872.77	575.504	150	35	[M+NH4]+
Cholesterol	Cholesterol	404.39	369.352	50	15	[M+H]+
Phospholipids (Negative ions)	32:0PA	647.466	255.233	-65	-45	[M-H]-
	32:1PA	645.45	255.233	-65	-45	[M-H]-
	34:2PA	671.466	255.233	-65	-45	[M-H]-
	36:1PA	701.513	283.264	-65	-45	[M-H]-
	40:6PA	747.497	283.264	-65	-45	[M-H]-
	32:0PG	721.503	255.233	-120	-50	[M-H]-
	32:1PG	719.487	255.233	-120	-50	[M-H]-
	34:0PG	749.534	255.233	-120	-50	[M-H]-
	34:1PG	747.518	255.233	-120	-50	[M-H]-
	34:2PG	745.503	255.233	-120	-50	[M-H]-
	36:1PG	775.549	283.264	-120	-50	[M-H]-
	32:0PS	734.499	255.233	-120	-52	[M-H]-
	32:1PS	732.462	255.233	-120	-52	[M-H]-
	34:1PS	760.513	255.233	-120	-52	[M-H]-
	34:2PS	758.498	255.233	-120	-52	[M-H]-
	36:0PS	790.56	283.264	-120	-52	[M-H]-
	36:1PS	788.545	283.264	-120	-52	[M-H]-
	36:2PS	786.529	281.249	-120	-52	[M-H]-
	38:4PS	810.529	283.264	-120	-52	[M-H]-
	40:6PS	834.529	283.264	-120	-52	[M-H]-
	32:0PI	809.519	255.233	-40	-70	[M-H]-
	34:0PI	837.55	255.233	-40	-70	[M-H]-
	34:1PI	835.534	255.233	-40	-70	[M-H]-
	34:2PI	833.519	255.233	-40	-70	[M-H]-
	36:1PI	863.566	283.264	-40	-70	[M-H]-
	36:2PI	861.55	281.249	-40	-70	[M-H]-
	36:4PI	857.519	255.233	-40	-70	[M-H]-
	38:4PI	885.55	283.264	-40	-70	[M-H]-
	40:6PI	909.55	283.264	-40	-70	[M-H]-
Phospholipids (Positive ions)	37:4PC (IS)	796.585	184.073	170	45	[M+H]+
	32:0PC	734.569	184.073	170	45	[M+H]+
	32:1PC	732.554	184.073	170	45	[M+H]+
	34:0PC	762.601	184.073	170	45	[M+H]+
	34:1PC	760.585	184.073	170	45	[M+H]+
	34:2PC	758.569	184.073	170	45	[M+H]+
	36:0PC	790.632	184.073	170	45	[M+H]+
	36:1PC	788.616	184.073	170	45	[M+H]+
	36:2PC	786.601	184.073	170	45	[M+H]+
	36:4PC	782.568	184.073	170	45	[M+H]+
	38:4PC	810.601	184.073	170	45	[M+H]+
	40:6PC	834.601	184.073	170	45	[M+H]+
	32:0PE	692.523	551.503	150	50	[M+H]+
	32:1PE	690.507	549.488	150	50	[M+H]+
	34:0PE	720.554	579.535	150	50	[M+H]+
	34:1PE	718.538	577.519	150	50	[M+H]+
	34:2PE	716.523	575.503	150	50	[M+H]+
	36:0PE	748.585	607.566	150	50	[M+H]+
	36:1PE	746.569	605.55	150	50	[M+H]+
	36:2PE	744.554	603.535	150	50	[M+H]+
	36:4PE	740.523	599.503	150	50	[M+H]+
	38:4PE	768.554	627.535	150	50	[M+H]+
	40:6PE	792.554	651.535	150	50	[M+H]+
Lysophospholipids (Negative ions)	LysoPA16:0	409.236	78.9591	-80	-115	[M-H]-
	LysoPA18:1	435.252	78.9591	-80	-115	[M-H]-
	LysoPA18:0	437.267	78.9591	-80	-115	[M-H]-
	LysoPA14:0	381.205	78.9591	-80	-115	[M-H]-
	LysoPA22:4	485.267	78.9591	-80	-115	[M-H]-
	LysoPG16:0	483.273	152.996	-100	-45	[M-H]-
	LysoPG18:1	509.288	152.996	-100	-45	[M-H]-
	LysoPG18:0	511.304	152.996	-100	-45	[M-H]-
	LysoPG20:4	531.273	152.996	-100	-45	[M-H]-
	LysoPG22:6	555.273	152.996	-100	-45	[M-H]-
	LysoPS16:0	496.268	152.996	-70	-30	[M-H]-
	LysoPS18:1	522.284	152.996	-70	-30	[M-H]-
	LysoPS18:0	524.299	152.996	-70	-30	[M-H]-
	LysoPS22:6	568.268	152.996	-70	-30	[M-H]-
	LysoPS20:0	552.331	152.996	-70	-30	[M-H]-
	LysoPS22:0	580.362	152.996	-70	-30	[M-H]-
	LysoPS24:0	608.393	152.996	-70	-30	[M-H]-
	LysoPS24:1	606.378	152.996	-70	-30	[M-H]-
	LysoPI18:0	599.32	259.022	-50	-60	[M-H]-
Lysophospholipids (Positive ions)	LysoPC16:0	496.34	184.073	130	40	[M+H]+
	LysoPC18:1	522.355	184.073	130	40	[M+H]+
	LysoPC18:0	524.371	184.073	130	40	[M+H]+
	LysoPC20:1	550.387	184.073	130	40	[M+H]+
	LysoPC20:4	544.34	184.073	130	40	[M+H]+
	LysoPC22:6	568.34	184.073	130	40	[M+H]+
	LysoPC12:0	440.277	184.073	130	40	[M+H]+
	LysoPC14:0	468.308	184.073	130	40	[M+H]+
	LysoPC18:2	520.34	184.073	130	40	[M+H]+
	LysoPC20:0	552.402	184.073	130	40	[M+H]+
	LysoPC22:1	578.418	184.073	130	40	[M+H]+
	LysoPC22:4	572.371	184.073	130	40	[M+H]+
	LysoPE16:0	454.293	313.274	125	45	[M+H]+
	LysoPE18:1	480.308	339.289	125	45	[M+H]+
	LysoPE18:0	482.324	341.305	125	45	[M+H]+
	LysoPE20:1	508.34	367.321	125	45	[M+H]+
	LysoPE20:4	502.293	361.274	125	45	[M+H]+
	LysoPE22:6	526.293	385.274	125	45	[M+H]+
	LysoPE18:2	478.293	337.274	125	45	[M+H]+
	LysoPE22:0	538.387	397.368	125	45	[M+H]+
	LysoPE22:1	536.371	395.352	125	45	[M+H]+
	LysoPE22:4	530.324	389.305	125	45	[M+H]+
	LysoPE24:0	566.418	425.399	125	45	[M+H]+
	LysoPE24:1	564.402	423.383	125	45	[M+H]+

## Sheet: 5. Data
Metabolite class	Species targeted	Control						NT						KD_2						KD_3						Control average	NT/Control						KD_2/Control						KD_3/Control						KD_2 Fold change (KD_2/Control)/(NT/Control)
		Rep1	Rep2	Rep3	Rep4	Rep5	Rep6	Rep1	Rep2	Rep3	Rep4	Rep5	Rep6	Rep1	Rep2	Rep3	Rep4	Rep5	Rep6	Rep1	Rep2	Rep3	Rep4	Rep5	Rep6		Rep1	Rep2	Rep3	Rep4	Rep5	Rep6	Rep1	Rep2	Rep3	Rep4	Rep5	Rep6	Rep1	Rep2	Rep3	Rep4	Rep5	Rep6	Rep1	Rep2	Rep3	Rep4	Rep5
Non-derivatized polar metabolites (nmol/mg protein)	Glucose	2.30408	1.64503	2.44799	1.76229	2.18167	1.81673	1.99841	2.07785	2.05584	2.55552	2.76493	2.72025	1.42416	1.31381	1.27789	1.70263	1.74799	1.49272	1.94278	2.27772	1.78254	1.88725	1.91213	2.23045	2.0263	0.986237	1.02544	1.01458	1.26118	1.36452	1.34247	0.702837	0.648376	0.630653	0.840266	0.862651	0.736675	0.958783	1.12408	0.879701	0.931375	0.943656	1.10075	0.712645	0.632291	0.621592	0.666256	0.6322
	3-phosphoglycerate	62.3758	36.0233	44.4073	35.0797	34.0071	38.3481	37.2544	35.3471	27.5107	37.7544	50.7717	54.0305	24.1659	19.0012	14.7407	21.776	18.2542	19.5968	20.9839	21.5522	17.9793	17.8715	17.0372	20.845	41.7069	0.893244	0.847513	0.659621	0.905231	1.21735	1.29548	0.579423	0.45559	0.353435	0.52212	0.437678	0.469871	0.503127	0.516754	0.431088	0.428503	0.408498	0.499799	0.648672	0.53756	0.535815	0.576782	0.359535
Derivatized polar metabolites (nmol/mg protein)	Pyruvate	0.0351864	0.030669	0.0290502	0.0230021	0.0230347	0.0271054	0.0265758	0.0237255	0.0217473	0.0145612	0.0149016	0.0139748	0.00470377	0.00579728	0.00378702	0.00493987	0.00403612	0.00311235	0	0.00295283	0	0.001663	0	0	0.028008	0.948866	0.847098	0.776468	0.519896	0.532048	0.498957	0.167944	0.206987	0.135212	0.176374	0.144106	0.111124	0	0.105428	0	0.0593759	0	0	0.176995	0.244348	0.174138	0.339248	0.270852
	Lactate	0.085218	0.0786378	0.0994767	0.0265056	0.0305686	0.0364443	0.0385165	0.0334607	0.0325266	0.0313011	0.0263872	0.0336274	0.0205085	0.0230653	0.0230383	0.0214481	0.0234899	0.0255685	0.0222053	0.0210464	0.0272181	0.0148636	0.0192338	0.0379597	0.0594752	0.647607	0.562599	0.546893	0.526288	0.443668	0.565402	0.344824	0.387814	0.387361	0.360624	0.394953	0.429903	0.373354	0.353869	0.457639	0.249914	0.323392	0.638244	0.532459	0.689326	0.708293	0.685221	0.890199
	Citrate	0.783181	0.807208	0.652771	0.055807	0.0779164	0.0763656	0.0134809	0.0120846	0.0192355	0.0326997	0.0175117	0.0247601	0.0131916	0.0105928	0.00993303	0.00908348	0.0091525	0.0136691	0.0136528	0.043728	0.0179045	0.00901366	0.0272868	0.0504207	0.408875	0.0329708	0.0295558	0.0470451	0.0799747	0.0428291	0.0605567	0.0322631	0.0259072	0.0242936	0.0222158	0.0223846	0.033431	0.0333912	0.106947	0.0437897	0.022045	0.0667363	0.123316	0.978537	0.876552	0.516389	0.277785	0.522649
	2-Ketoglutarate	0.0494753	0.0396661	0.0503214	0.0719321	0.0835155	0.183891	0.204208	0.210454	0.157892	0.105012	0.108393	0.0894486	0.0830179	0.0800325	0.0701852	0.0691878	0.0625218	0.0771586	0.0512018	0.0579395	0.0506257	0.0487788	0.00640947	0.0284574	0.0798003	2.55899	2.63726	1.97859	1.31594	1.3583	1.12091	1.04032	1.00291	0.87951	0.867012	0.783478	0.966896	0.641624	0.726057	0.634405	0.611261	0.0803189	0.356608	0.406536	0.380285	0.444514	0.658854	0.576807
	Succinate	0.287631	0.26254	0.269435	0.0998512	0.101247	0.138503	0.0264646	0.0273508	0.0344885	0.0347974	0.0203151	0.0236904	0.0212185	0.0195828	0.0182047	0.0229407	0.0196563	0.0226579	0.020012	0.0220664	0.0278296	0.0167617	0.0202284	0.0370627	0.193201	0.13698	0.141567	0.178511	0.18011	0.10515	0.12262	0.109826	0.101359	0.0942267	0.11874	0.10174	0.117276	0.103581	0.114215	0.144045	0.0867577	0.104701	0.191835	0.801767	0.715983	0.527848	0.659264	0.967571
	Fumarate	0.211099	0.16848	0.170961	0.0738176	0.0940481	0.0941703	0.0817728	0.0891579	0.0805031	0.0751443	0.0673642	0.0477124	0.0558466	0.0561339	0.0438107	0.0357075	0.0424542	0.0485125	0.0425946	0.0376915	0.0276611	0.0327168	0.0279953	0.0495544	0.135429	0.603804	0.658334	0.594428	0.554859	0.497411	0.352304	0.412367	0.414488	0.323494	0.263661	0.313478	0.358212	0.314515	0.278311	0.204247	0.241578	0.206715	0.365906	0.682948	0.629602	0.544212	0.475186	0.630219
	Malate	0.719535	0.686842	0.715901	0.361814	0.432449	0.421627	0.130415	0.12808	0.123437	0.147261	0.100067	0.109397	0.0760448	0.0823829	0.0836941	0.0782094	0.0741114	0.0804966	0.0707327	0.083583	0.100651	0.0559251	0.0525497	0.0882716	0.556361	0.234407	0.23021	0.221865	0.264686	0.17986	0.196629	0.136682	0.148074	0.150431	0.140573	0.133207	0.144684	0.127134	0.150231	0.180909	0.100519	0.0944525	0.158659	0.5831	0.643215	0.678031	0.531093	0.740617
	Oxaloacetate	0.411938	0.327833	0.457088	0.196188	0.241351	0.20321	0.0659757	0.0761916	0.0499995	0.0641635	0.0452742	0.0394685	0.0447627	0.0441526	0.0363841	0.0355261	0.0408397	0.0351133	0.0330052	0.0331592	0.0384122	0.0322359	0.0198993	0.042958	0.306268	0.215418	0.248774	0.163254	0.209501	0.147826	0.128869	0.146155	0.144163	0.118798	0.115997	0.133346	0.114649	0.107766	0.108269	0.12542	0.105254	0.0649734	0.140263	0.678472	0.579494	0.72769	0.553681	0.902052
	Glyoxalate	0.155041	0.140418	0.146698	0.00953972	0.0122521	0.0115072	0.0068799	0.00617832	0.00268548	0.00329361	0.00276449	0.00301393	0.0032673	0.00375036	0.00229266	0.00150066	0.00262009	0.00273044	0.0018489	0.00180555	0.0027996	0.00217924	0	0	0.0792426	0.0868207	0.0779672	0.0338893	0.0415636	0.0348864	0.0380342	0.0412316	0.0473275	0.0289321	0.0189376	0.0330642	0.0344566	0.0233322	0.0227851	0.0353295	0.0275009	0	0	0.474905	0.607019	0.853725	0.45563	0.947767
	2-Hydroxyglutarate	0.0263453	0.0274659	0.0321821	0.00922116	0.0100438	0.0109929	0.00971939	0.00994183	0.0112347	0.00890043	0.0052258	0.00639031	0.00562791	0.00672791	0.00648312	0.00597821	0.00568996	0.00554168	0.00576676	0.00647027	0.00731792	0.00510443	0.00249161	0.00676132	0.0193752	0.501641	0.513121	0.579848	0.459372	0.269716	0.329819	0.29047	0.347243	0.334609	0.308549	0.293672	0.286019	0.297636	0.333946	0.377695	0.263452	0.128598	0.348968	0.579039	0.676728	0.577064	0.671676	1.08882
	Glycine	0.771714	0.50524	0.689511	0.0240244	0.0208156	0.0287565	0.163813	0.135886	0.116586	0.137993	0.107768	0.107316	0.0810299	0.0902929	0.0709746	0.0783785	0.0846067	0.0835695	0.0654981	0.0907273	0.0837322	0.0600336	0.0407636	0.0867717	0.34001	0.481789	0.399653	0.342889	0.405849	0.316954	0.315625	0.238316	0.265559	0.208742	0.230518	0.248836	0.245785	0.192636	0.266837	0.246264	0.176564	0.119889	0.255203	0.494648	0.664475	0.608775	0.56799	0.785086
CoA and esters of CoA (area/mg protein)	CoA	293881	227232	291233	306138	214104	291223	95056.7	66642.7	72796.9	81649.8	90375.5	94530.8	61503.9	46811.3	59523.8	71833.4	74265.9	61491.9	57368.7	41984.9	47114.7	47690.3	55798.2	49169.1	270635	0.351236	0.246246	0.268986	0.301697	0.333939	0.349292	0.227258	0.172968	0.219941	0.265425	0.274413	0.227213	0.211978	0.155135	0.17409	0.176216	0.206175	0.181681	0.647024	0.702422	0.817669	0.879775	0.821748
	Acetyl-CoA	655118	858879	592109	525989	629819	514436	129331	104905	103970	112373	136977	135160	81570.3	88247.9	75268.2	77978	81152.4	88789.4	85753.3	85354.5	89113.6	75930	80157.6	78665.7	629392	0.205486	0.166677	0.165191	0.178543	0.217634	0.214747	0.129602	0.140211	0.119589	0.123894	0.128938	0.141072	0.136248	0.135614	0.141587	0.12064	0.127357	0.124987	0.63071	0.841215	0.723943	0.693919	0.592452
	Malonyl-CoA	11294.5	13066.4	11663.5	11937.9	15867	13962	3463.32	2643.97	3707.66	3651.05	4276.75	4307.63	2395.55	2032.41	2503.7	3521.33	3493.88	2438.72	1973.26	1723.9	2434.4	2341.92	2384.89	1671.51	12965.2	0.267124	0.203928	0.285969	0.281603	0.329863	0.332245	0.184767	0.156758	0.193109	0.271598	0.269481	0.188097	0.152197	0.132964	0.187764	0.180631	0.183945	0.128923	0.691692	0.768696	0.675279	0.964471	0.816948
	Succinyl-CoA	48540.9	55056.5	57058.5	53226.2	43307.7	44446.4	6165.42	4430.45	5003.44	4933.36	4507.28	4026.62	3365.53	2988.36	2984	3222.52	2944.38	2141.4	2350.09	2258.26	2535.19	2453.26	2373.02	2098.65	50272.7	0.12264	0.0881283	0.0995259	0.0981319	0.0896566	0.0800956	0.0669455	0.0594431	0.0593562	0.0641008	0.0585681	0.0425956	0.0467469	0.0449202	0.0504289	0.0487991	0.047203	0.0417452	0.545872	0.674506	0.596389	0.653211	0.653249
Amino acids (nmol/mg protein)	Alanine	8.37641	5.94413	14.8732	8.29368	5.27694	5.37733	28.4223	26.1314	27.8486	30.7323	33.2617	27.8442	28.3146	27.7573	29.232	28.0716	25.8751	28.3191	36.1276	36.501	37.6042	35.1611	34.4049	38.5109	8.02362	3.54234	3.25681	3.47083	3.83023	4.14547	3.47028	3.52891	3.45945	3.64325	3.49863	3.22487	3.52946	4.50266	4.5492	4.68669	4.38221	4.28796	4.79969	0.99621	1.06222	1.04967	0.913424	0.777925
	Isoleucine/Leucine	3.66206	2.95001	7.53133	4.18268	2.88024	3.06807	9.19744	6.77942	8.50001	8.78299	8.30357	7.15611	7.24632	7.73767	7.43437	8.02562	7.22022	7.93445	8.10844	8.4037	9.03713	7.88243	7.72482	8.77077	4.04573	2.27337	1.6757	2.10098	2.17093	2.05243	1.76881	1.7911	1.91255	1.83758	1.98373	1.78465	1.96119	2.0042	2.07718	2.23374	1.94833	1.90937	2.16791	0.787863	1.14135	0.874631	0.913769	0.869532
	Lysine/Glutamine	5.0856	2.6985	6.55007	2.83607	2.63986	3.51492	10.8536	7.94223	9.65469	8.75384	9.79559	7.26334	10.4483	11.5044	10.8307	11.0167	10.2506	11.6112	10.9225	12.2805	13.8818	11.4776	11.9543	13.0336	3.8875	2.79192	2.04302	2.48352	2.25179	2.51976	1.86838	2.68766	2.95932	2.78603	2.83387	2.63681	2.98679	2.80965	3.15896	3.57088	2.95243	3.07505	3.3527	0.962654	1.4485	1.12181	1.2585	1.04645
	Arginine	0.49451	0.317462	0.535562	0.247078	0.431038	0.295074	0.421346	0.146421	0.346251	0.310253	0.127985	0.145684	0.184858	0.203721	0.206114	0.173403	0.173251	0.189516	0.238857	0.265789	0.280628	0.235303	0.250034	0.202765	0.386787	1.08935	0.378558	0.895198	0.802128	0.330892	0.376652	0.477932	0.5267	0.532886	0.448317	0.447922	0.489975	0.617542	0.687171	0.725535	0.608352	0.646438	0.524229	0.438732	1.39133	0.595271	0.558909	1.35368
	Threonine	0.351096	0.288563	0.694657	0.358536	0.313686	0.311652	0.632317	0.539981	0.573911	0.592421	0.612674	0.571557	0.523981	0.552653	0.500608	0.624538	0.567577	0.612003	0.46898	0.531701	0.550262	0.437305	0.457006	0.519539	0.386365	1.63658	1.39759	1.48541	1.53332	1.58574	1.47932	1.35618	1.43039	1.29569	1.61645	1.46902	1.584	1.21383	1.37616	1.4242	1.13184	1.18284	1.34469	0.828668	1.02347	0.872275	1.05421	0.926393
	Proline	0.050026	0.0391708	0.0906625	0.0530933	0.0402412	0.0431039	0.104897	0.0829895	0.101569	0.102375	0.0985993	0.0951217	0.0941393	0.10185	0.0980334	0.106454	0.0930175	0.107522	0.104962	0.109462	0.106232	0.103138	0.108695	0.120878	0.0527163	1.98984	1.57427	1.92671	1.942	1.87038	1.80441	1.78577	1.93204	1.85964	2.01938	1.76449	2.03964	1.99108	2.07643	2.01517	1.95647	2.06188	2.29299	0.897443	1.22726	0.965188	1.03984	0.943389
	Phenylalanine	8.05949	5.96588	10.1018	6.70461	6.5114	6.20523	18.7186	14.351	15.2993	16.1877	14.0654	12.6765	11.132	10.7313	11.3117	13.5707	12.2825	12.7057	11.4935	12.2311	11.6753	9.36694	8.75748	9.72882	7.25806	2.579	1.97725	2.1079	2.23031	1.9379	1.74654	1.53374	1.47853	1.5585	1.86974	1.69225	1.75056	1.58354	1.68518	1.60859	1.29056	1.20659	1.34042	0.594702	0.747771	0.739358	0.838334	0.873241
	Methionine	0.385875	0.170405	0.312818	0.201563	0.239851	0.235443	0.88366	0.469477	0.564214	0.545693	0.365278	0.497954	0.458383	0.32122	0.400579	0.567119	0.491364	0.479643	0.359597	0.372028	0.383923	0.229477	0.350956	0.345831	0.257659	3.42957	1.82209	2.18977	2.11789	1.41768	1.93261	1.77903	1.24669	1.55469	2.20104	1.90703	1.86154	1.39563	1.44388	1.49004	0.890623	1.36209	1.3422	0.518732	0.684208	0.709977	1.03926	1.34518
	Asparagine	0.443425	0.351631	0.99587	0.502768	0.390998	0.397506	1.56464	1.01121	1.43737	1.41935	1.19212	1.07284	1.35826	1.46784	1.36163	1.30361	1.21203	1.28658	1.23246	1.35106	1.45584	1.23622	1.29308	1.50996	0.5137	3.04582	1.96848	2.79808	2.76299	2.32065	2.08846	2.64406	2.8574	2.65064	2.53769	2.35942	2.50453	2.39919	2.63006	2.83404	2.4065	2.51719	2.93939	0.868096	1.45158	0.947308	0.918458	1.0167
	Glutamic acid	32.5943	27.0381	64.6411	34.7171	28.5302	28.0987	38.3266	30.1742	39.3996	38.6153	40.1527	38.7396	35.0495	37.3667	36.0784	40.4748	40.8546	42.1353	28.0586	32.9006	34.9113	31.0296	34.8421	41.4167	35.9366	1.06651	0.839651	1.09636	1.07454	1.11732	1.078	0.975315	1.0398	1.00395	1.12628	1.13685	1.17249	0.78078	0.915519	0.97147	0.863454	0.969543	1.15249	0.914496	1.23837	0.915705	1.04815	1.01748
	Aspartic acid	0.748718	1.0416	2.81786	1.39343	1.21864	1.40567	1.01249	1.06538	0.788464	0.781527	1.26943	1.16206	0.905342	0.992438	0.937787	1.00626	0.89226	1.05932	0.883019	0.837188	0.846976	0.86807	0.853804	0.956348	1.43765	0.704268	0.741054	0.548438	0.543612	0.882986	0.808302	0.629736	0.690317	0.652304	0.699932	0.620636	0.736837	0.614208	0.582329	0.589138	0.60381	0.593887	0.665215	0.894171	0.931534	1.18938	1.28756	0.702883
	Cystine	0.0038813	0.00711917	0.00963713	0.0052503	0.0128836	0.0100964	0.0185926	0.0120653	0.0109132	0.012333	0.00974539	0.0117166	0.0179632	0.0191052	0.0195715	0.0152653	0.0136861	0.0104961	0.0164672	0.0132423	0.0107709	0.0116743	0.011443	0.0120054	0.00814466	2.2828	1.48137	1.33992	1.51425	1.19654	1.43856	2.20552	2.34573	2.40298	1.87427	1.68038	1.28871	2.02184	1.62589	1.32245	1.43337	1.40497	1.47403	0.966148	1.58349	1.79338	1.23776	1.40436
Fatty acids (nmol/mg protein)	FA12:0	0.559803	0.470195	0.534707	0.584057	0.573934	0.567114	0.389815	0.159768	0.611046	0.283557	0.361994	0.301995	0.223215	0.0805559	0.539646	0.165286	0.305862	0.208179	0.552179	0.141245	0.362233	0.295652	0.141072	0.179433	0.548302	0.71095	0.291388	1.11443	0.517156	0.66021	0.550782	0.407103	0.146919	0.984214	0.30145	0.557835	0.379679	1.00707	0.257605	0.660646	0.539213	0.25729	0.327252	0.572618	0.504205	0.883151	0.582901	0.844936
	FA14:0	1.28404	0.816011	1.2017	1.22595	1.16043	0.902202	0.648503	0.645325	0.971669	0.76507	0.857859	0.808689	0.970083	0.598052	0.859139	0.697472	0.629422	0.655812	0.510887	0.554706	0.616192	0.539095	0.439126	0.783169	1.09839	0.590414	0.587519	0.884631	0.696538	0.781016	0.736251	0.883187	0.544481	0.782181	0.634995	0.573041	0.597067	0.465124	0.505018	0.560996	0.490805	0.399791	0.713016	1.49588	0.926746	0.884189	0.911644	0.733713
	FA16:0	2.76614	2.18679	2.18373	2.29836	2.43202	2.12873	0.389051	0.490652	0.0650488	0.412588	0.468894	0.79017	0.346822	0.219595		0.356291	0.570481	0.287749	0.908169	0.664863		0.253458	0.562203	0.704292	2.33263	0.166787	0.210343	0.0278865	0.176877	0.201015	0.338747	0.148683	0.0941407	0	0.152743	0.244566	0.123358	0.389333	0.285028	0	0.108658	0.241017	0.301931	0.891458	0.447557	0	0.863552	1.21665
	FA20:0	0.516156	0.356598	0.330809	0.417947	0.37726	0.334671	0.444009	0.361043	0.3802	0.349196	0.371092	0.370475	0.474917	0.316735	0.352717	0.285442	0.339526	0.365554	0.363595	0.254394	0.285312	0.298545	0.22674	0.337533	0.388907	1.14168	0.928354	0.977611	0.897891	0.954194	0.952605	1.22116	0.814424	0.906944	0.733959	0.873026	0.939952	0.934916	0.654125	0.733625	0.767652	0.583018	0.867903	1.06961	0.877277	0.927715	0.817426	0.914936
	FA22:0	0.179052	0.115118	0.1144	0.164189	0.151607	0.127874	0.242665	0.173474	0.119554	0.194309	0.230079	0.213486	0.234966	0.169883	0.139344	0.232492	0.18812	0.193794	0.200327	0.180502	0.0784809	0.167049	0.138472	0.194882	0.14204	1.70842	1.2213	0.841689	1.36799	1.61982	1.503	1.65422	1.19602	0.981016	1.63681	1.32441	1.36436	1.41036	1.27078	0.552526	1.17607	0.97488	1.37202	0.968273	0.9793	1.16553	1.19651	0.81763
	FA24:0	0.220285	0.116654	0.105369	0.173773	0.168779	0.128266	0.422642	0.344107	0.0133369	0.340116	0.377879	0.406101	0.360579	0.285418	0.0328104	0.356246	0.285481	0.308216	0.29156	0.313343		0.264274	0.216172	0.291329	0.152188	2.77712	2.26107	0.0876344	2.23485	2.48299	2.66843	2.36931	1.87543	0.215592	2.34084	1.87585	2.02524	1.91579	2.05892	0	1.7365	1.42043	1.91427	0.853154	0.829445	2.46013	1.04743	0.755482
	FA18:1	2.31395	2.31023	2.40954	2.09108	2.62008	2.11647	1.17174	0.835935	1.07156	0.91097	0.802818	1.039	1.32702	0.813855	0.891128	0.83598	0.897822	0.967734	0.898216	0.660889	0.756837	0.790442	0.729475	0.878498	2.31023	0.507196	0.361841	0.463833	0.394321	0.347507	0.449738	0.574413	0.352284	0.385732	0.361861	0.38863	0.418891	0.3888	0.286071	0.327603	0.342149	0.315759	0.380265	1.13253	0.973587	0.831618	0.917682	1.11834
	FA20:1	0.98855	0.709699	0.804009	0.720325	0.769529	0.640729	1.33926	1.06986	1.3177	1.27918	1.19856	1.19808	1.5144	1.05436	1.07335	1.04248	1.24699	1.17269	0.933884	0.763158	0.783227	0.878239	0.860793	1.07731	0.77214	1.73448	1.38558	1.70655	1.65667	1.55226	1.55164	1.96131	1.3655	1.3901	1.35012	1.61498	1.51876	1.20947	0.988367	1.01436	1.13741	1.11481	1.39523	1.13077	0.985513	0.814567	0.814964	1.04041
	FA22:1	0.354305	0.217496	0.243104	0.271072	0.236733	0.202666	0.6155	0.426636	0.538959	0.528258	0.548531	0.49609	0.620249	0.380416	0.437778	0.421508	0.42306	0.406301	0.413632	0.330421	0.329714	0.352564	0.316958	0.410763	0.254229	2.42104	1.67815	2.11997	2.07788	2.15762	1.95135	2.43972	1.49635	1.72198	1.65798	1.66409	1.59817	1.627	1.2997	1.29692	1.38679	1.24674	1.61572	1.00772	0.891664	0.812265	0.797921	0.771259
	FA24:1	0.205308	0.142443	0.146272	0.166855	0.162283	0.133149	0.52038	0.387078	0.456114	0.460807	0.457805	0.476896	0.489539	0.325697	0.37278	0.3582	0.361685	0.358744	0.31254	0.293382	0.272889	0.330023	0.260209	0.397559	0.159385	3.26492	2.42857	2.86171	2.89116	2.87232	2.9921	3.07143	2.04346	2.33886	2.24739	2.26925	2.2508	1.96091	1.84071	1.71214	2.0706	1.63258	2.49433	0.940734	0.841424	0.817296	0.777332	0.79004
	FA18:2	0.651038	0.681157	0.608544	0.746794	0.865548	0.553847	0.624992	0.459159	0.617961	0.50767	0.605148	0.592301	0.5378	0.447813	0.660302	0.560476	0.526644	0.477345	0.734749	0.524124	0.408118	0.38404	0.432829	0.490276	0.684488	0.913079	0.670807	0.902808	0.741678	0.884089	0.86532	0.785697	0.65423	0.964665	0.818825	0.769399	0.697375	1.07343	0.765717	0.596239	0.561062	0.63234	0.716266	0.860491	0.975288	1.06852	1.10402	0.870273
	FA20:2	1.00786	1.20561	1.0048	2.22927	1.45425	1.07877	0.13756	0.109172	0.128131	0.106878	0.127097	0.128843	0.123621	0.101172	0.141618	0.123446	0.105687	0.107793	0.144501	0.104912	0.08719	0.0850087	0.0998032	0.0947616	1.33009	0.103422	0.0820784	0.0963326	0.0803534	0.095555	0.0968673	0.0929411	0.0760634	0.106472	0.0928099	0.0794583	0.0810415	0.10864	0.0788755	0.0655517	0.0639118	0.0750347	0.0712442	0.898663	0.926717	1.10525	1.15502	0.831545
	FA22:2	0.351281	0.339699	0.28173	0.663927	0.37642	0.274821	0.0789982	0.0608325	0.0671401	0.0685828	0.067871	0.0593074	0.0678606	0.0549615	0.0581054	0.0541483	0.060391	0.0580195	0.0646401	0.0480204	0.0488498	0.0487954	0.0529092	0.0466287	0.381313	0.207174	0.159534	0.176076	0.17986	0.177993	0.155535	0.177966	0.144137	0.152382	0.142005	0.158376	0.152157	0.16952	0.125934	0.128109	0.127967	0.138755	0.122285	0.859014	0.903489	0.865435	0.789533	0.889792
	FA18:3	0.103929	0.0960594	0.0586804	0.134074	0.133537	0.0835669	0.0305619	0.0219984	0.0261846	0.0267212	0.0180468	0.022421	0.0239546	0.0201404	0.0267818	0.0334964	0.0149973	0.0200381	0.0388034	0.0240743	0.020933	0.0190388	0.0143777	0.0167537	0.101641	0.300684	0.216432	0.257618	0.262898	0.177554	0.220589	0.235678	0.198152	0.263494	0.329555	0.147552	0.197146	0.381768	0.236856	0.20595	0.187313	0.141455	0.164832	0.783805	0.915539	1.02281	1.25355	0.831026
	FA20:3	0.395585	0.450399	0.338987	0.902765	0.523578	0.43766	0.0833242	0.0510744	0.0551112	0.0426132	0.0761728	0.10766	0.0601372	0.0466309	0.135918	0.114231	0.0425023	0.0476377	0.111001	0.110869	0.0397068	0.0408013	0.0563097	0.0542925	0.508162	0.163972	0.100508	0.108452	0.0838575	0.149899	0.211861	0.118343	0.0917638	0.26747	0.224792	0.0836392	0.093745	0.218436	0.218177	0.078138	0.0802919	0.11081	0.106841	0.721726	0.912999	2.46625	2.68065	0.557972
	FA20:4	0.0807913	0.0619986	0.0749099	0.0762874	0.0794711	0.0792231	0.0701948	0.0395825	0.0412081	0.0312374	0.079233	0.150149	0.0509954	0.0389315	0.171635	0.138894	0.0446373	0.050908	0.107339	0.123975	0.0286567	0.037001	0.0527657	0.0692334	0.0754469	0.930387	0.524641	0.546187	0.414032	1.05018	1.99013	0.675911	0.516012	2.2749	1.84096	0.591639	0.674753	1.42271	1.64321	0.379826	0.490425	0.699375	0.917645	0.726484	0.983552	4.16507	4.44641	0.563367
	FA24:4	0.0825259	0.105147	0.0810922	0.168767	0.113064	0.0842728	0.00717577	0.00550537	0.00675411	0.00556116	0.00642724	0.00774156	0.00799193	0.00652529	0.0086633	0.00753733	0.00768859	0.00668792	0.00709692	0.00618675	0.00495982	0.00467506	0.00599143	0.00455276	0.105811	0.0678166	0.05203	0.0638316	0.0525573	0.0607423	0.0731637	0.0755299	0.061669	0.0818748	0.0712336	0.0726631	0.063206	0.0670713	0.0584695	0.0468741	0.0441829	0.0566236	0.0430271	1.11374	1.18526	1.28267	1.35535	1.19625
	FA20:5	0.338188	0.262612	0.303414	0.530576	0.326989	0.374356	0.0232784	0.0191882	0.0185101	0.0164273	0.011982	0.0269901	0.0193251	0.0147461	0.0389875	0.0284684	0.0153544	0.0157943	0.0255606	0.0304536	0.0189613	0.00766817	0.00980207	0.0213405	0.356022	0.0653847	0.0538961	0.0519915	0.0461411	0.0336552	0.0758101	0.0542805	0.0414191	0.109508	0.0799624	0.0431277	0.0443633	0.0717949	0.0855385	0.0532587	0.0215384	0.0275322	0.0599414	0.830172	0.768498	2.10628	1.733	1.28146
	FA24:5	0.0513046	0.0550058	0.0492177	0.0977153	0.0633005	0.0422794	0.00541416	0.00366762	0.004626	0.00417829	0.00383466	0.00521029	0.00478101	0.00382308	0.00547847	0.0049065	0.00434225	0.00439391	0.0059101	0.00436916	0.00468157	0.00367494	0.00429009	0.00360879	0.0598039	0.0905319	0.0613274	0.0773529	0.0698665	0.0641206	0.087123	0.0799449	0.0639269	0.0916073	0.0820431	0.0726081	0.073472	0.0988247	0.0730582	0.078282	0.0614498	0.0717359	0.0603437	0.883057	1.04239	1.18428	1.17428	1.13237
	FA22:6	0.0359258	0.0246716	0.0296914	0.0316206	0.0357646	0.0388566	0.0197407	0.0108718	0.0220031	0.0124871	0.0212914	0.039419	0.0171321	0.0154323	0.0434839	0.0327792	0.0146455	0.0171074	0.0340904	0.0243828	0.0161035	0.0133155	0.014062	0.0211926	0.0327551	0.602675	0.331911	0.671746	0.381227	0.650019	1.20345	0.523036	0.471141	1.32755	1.00074	0.447121	0.522281	1.04076	0.744397	0.491632	0.406518	0.429306	0.647002	0.867858	1.41948	1.97626	2.62503	0.687859
	FA24:6	0.175367	0.193536	0.146162	0.285724	0.183733	0.129241	0.0157134	0.0129206	0.0122374	0.0133571	0.0153769	0.0164296	0.0135989	0.0113235	0.0143548	0.0139652	0.0137703	0.0116682	0.015135	0.013294	0.0112744	0.0129985	0.0156877	0.0119986	0.185627	0.0846502	0.0696049	0.0659248	0.0719563	0.0828374	0.0885084	0.0732591	0.0610015	0.0773315	0.0752327	0.0741825	0.0628584	0.0815342	0.0716165	0.0607367	0.0700245	0.084512	0.0646382	0.865433	0.876397	1.17303	1.04553	0.895519
Triglycerides (pmol/mg protein)	TAG16:0/32:0	626.213	349.607	903.954	699.736	469.483	212.767	157.3	155.588	130.464	149.899	139.707	125.295	257.951	238.529	194.096	201.136	210.638	250.91	298.026	208.44	189.827	185.092	234.051	217.822	543.627	0.289353	0.286203	0.239989	0.275739	0.256991	0.230479	0.4745	0.438773	0.35704	0.369989	0.387469	0.461549	0.548219	0.383425	0.349187	0.340477	0.430535	0.400683	1.63986	1.53309	1.48773	1.34181	1.50771
	TAG16:0/34:1	281.351	751.922	437.133	497.589	1015.88	190.447	176.323	220.124	164.095	186.825	178.118	163.313	252.756	309.845	238.196	265.923	263.006	304.122	306.812	264.895	214.881	226.552	286.614	263.142	529.054	0.333279	0.41607	0.310166	0.35313	0.336672	0.30869	0.47775	0.585659	0.45023	0.502639	0.497125	0.574841	0.579925	0.500695	0.406161	0.428221	0.541748	0.497382	1.43348	1.4076	1.45158	1.42338	1.47658
	TAG16:0/36:2	12.334	594.353	99.0635	209.376	797.878	103.366	142.109	119.958	91.5461	90.574	97.3063	84.3335	207.981	165.964	134.591	127.82	139.151	152.783	249.925	153.801	125.202	112.686	153.983	139.835	302.728	0.469426	0.396257	0.302403	0.299192	0.321431	0.278578	0.687023	0.548226	0.444592	0.422227	0.459656	0.504687	0.825574	0.50805	0.413579	0.372235	0.508652	0.461916	1.46354	1.38351	1.47019	1.41122	1.43003
	TAG16:0/36:1	91.0208	144.183	148.795	189.295	691.556	150.522	114.083	69.7602	66.0514	63.6261	75.8951	58.3508	175.674	119.132	89.6917	85.7028	116.356	122.419	203.005	102.703	90.2251	81.3184	113.217	94.5891	235.895	0.483616	0.295726	0.280003	0.269722	0.321732	0.247359	0.744711	0.50502	0.380218	0.363309	0.493253	0.518953	0.860574	0.435375	0.382479	0.344722	0.479948	0.400979	1.53988	1.70773	1.35791	1.34698	1.53312
	TAG16:0/38:4	2.07525	2.08104	2.62928	2.80936	2.95896	0.493067	2.04745	2.46912	1.84681	2.03572	1.85844	1.74887	2.92597	3.0236	2.4016	2.44254	2.38291	2.86825	3.7776	3.29804	2.56747	2.35881	3.06525	2.90829	2.17449	0.941575	1.13549	0.849307	0.936183	0.854654	0.804265	1.34559	1.39049	1.10444	1.12327	1.09585	1.31905	1.73723	1.51669	1.18072	1.08476	1.40964	1.33746	1.42908	1.22456	1.3004	1.19984	1.28221
	TAG18:0/34:1	94.5967	125.61	146.878	187.062	699.863	150.118	125.699	97.0468	77.3379	78.8247	79.8554	70.0254	186.526	138.63	108.081	107.105	110.333	129.905	211.634	127.493	102.557	85.6396	131.887	103.361	234.021	0.537129	0.414693	0.330474	0.336827	0.341231	0.299227	0.797046	0.592383	0.461841	0.457672	0.471466	0.555097	0.904338	0.544792	0.438238	0.365948	0.56357	0.441672	1.4839	1.42849	1.39751	1.35877	1.38166
	TAG18:0/36:4	0.476296	0.817215	0.698416	0.680734	1.0248	0.223217	0.479422	0.696088	0.485323	0.533185	0.458612	0.463578	0.735298	0.963017	0.705895	0.734454	0.659399	1.24079	0.890201	0.90473	0.648588	0.614473	0.792446	0.78497	0.653446	0.733682	1.06526	0.742714	0.815959	0.701836	0.709436	1.12526	1.47375	1.08027	1.12397	1.00911	1.89885	1.36232	1.38455	0.992566	0.940357	1.21272	1.20128	1.53372	1.38347	1.45448	1.37748	1.43782
	TAG18:0/38:4	0.350958	0.159141	0.596366	0.494338	0.70455	0.259527	0.926718	1.12722	0.948763	0.879089	0.773987	0.740341	1.2242	1.30758	1.15846	1.02916	1.00562	1.10098	1.57469	1.41538	1.06869	0.869197	1.31617	1.10101	0.42748	2.16786	2.6369	2.21943	2.05645	1.81058	1.73187	2.86375	3.0588	2.70997	2.40751	2.35245	2.57552	3.68365	3.31098	2.49997	2.0333	3.0789	2.57557	1.321	1.16	1.22102	1.17072	1.29928
	TAG18:1/32:0	276.241	664.79	406.092	337.041	823.99	107.826	145.281	117.741	126.726	137.485	61.147	118.942	221.855	183.379	182.733	190.976	91.8622	112.936	259.201	159.121	175.359	171.753	103.664	205.272	435.997	0.333216	0.27005	0.290657	0.315335	0.140247	0.272805	0.508845	0.420598	0.419114	0.438021	0.210695	0.259031	0.594503	0.364959	0.402203	0.393931	0.237764	0.470811	1.52707	1.55748	1.44195	1.38907	1.50232
	TAG18:1/34:1	90.2827	1005.5	226.993	417.175	1268.49	214.005	212.921	122.271	220.725	209.815	204.343	61.9733	306.769	180.774	309.241	294.733	291.848	124.02	368.896	158.101	278.098	250.273	314.29	111.401	537.074	0.396446	0.227662	0.410978	0.390663	0.380474	0.115391	0.571185	0.33659	0.575788	0.548775	0.543404	0.230918	0.686862	0.294375	0.517802	0.465994	0.585189	0.207421	1.44076	1.47847	1.40102	1.40473	1.42823
	TAG18:1/34:0	98.3756	210.769	139.295	179.099	654.68	138.628	115.791	78.6901	66.164	67.2656	70.4175	60.2159	169.767	135.02	99.1271	81	108.258	114.132	196.06	99.5826	87.419	76.7699	106.674	102.923	236.808	0.488965	0.332295	0.2794	0.284051	0.297361	0.254282	0.716896	0.570168	0.418597	0.34205	0.457155	0.481961	0.827929	0.420521	0.369156	0.324187	0.450469	0.434627	1.46615	1.71585	1.4982	1.20418	1.53737
	TAG18:1/36:2	23.2437	372.537	172.351	242.754	366.052	211.77	125.734	109.076	83.6294	88.9268	88.7994	72.5874	183.522	152.779	120.792	116.416	113.065	130.792	209.53	133.614	111.509	101.646	137.003	114.736	231.451	0.543244	0.471269	0.361326	0.384214	0.383664	0.313619	0.792919	0.660092	0.521891	0.502981	0.488505	0.565096	0.905289	0.577289	0.481782	0.439167	0.591932	0.495723	1.4596	1.40067	1.44438	1.30912	1.27326
	TAG18:1/36:1	195.477	51.8	36.6435	273.746	303.884	203.539	105.772	80.7818	64.367	62.6146	70.33	54.9709	156.783	112.08	83.6495	77.7307	91.929	97.9292	178.871	98.3866	80.5567	72.0372	104.04	87.8595	177.515	0.595851	0.45507	0.3626	0.352728	0.396192	0.309669	0.883208	0.631384	0.471225	0.437882	0.517866	0.551667	1.00764	0.554244	0.453802	0.405809	0.586092	0.494941	1.48226	1.38744	1.29957	1.24142	1.30711
	TAG18:1/36:0	63.3345	-65.756	1.61746	25.4086	31.6674	82.3258	53.0458	51.4092	41.4643	38.1537	46.5191	36.836	79.8858	76.0124	54.6629	48.7079	61.6951	65.0267	87.6757	64.4797	53.8792	45.4223	68.3604	57.4718	23.0996	2.29639	2.22554	1.79502	1.6517	2.01384	1.59466	3.45831	3.29063	2.3664	2.1086	2.67083	2.81505	3.79555	2.79137	2.33247	1.96636	2.95937	2.488	1.50598	1.47858	1.31831	1.27663	1.32623
	TAG18:1/36:4	0.793846	2.84321	0.93405	1.16676	0.418784	2.41863	0.844947	1.65807	0.965804	1.05881	0.989613	0.895203	1.17546	1.67887	1.27188	1.56659	1.18536	3.27524	1.77621	2.00254	1.45936	1.26668	1.80921	1.76611	1.42921	0.591197	1.16013	0.675759	0.740832	0.692417	0.62636	0.822448	1.17468	0.889915	1.09612	0.829379	2.29164	1.24279	1.40115	1.02109	0.886274	1.26588	1.23572	1.39116	1.01254	1.31691	1.47958	1.1978
	TAG18:1/38:4	1.0071	1.77829	1.53613	1.7362	2.27291	0.478727	1.59189	1.76421	1.52378	1.60069	1.56232	1.38175	1.9997	2.04848	1.77855	1.75851	1.83559	2.13194	2.6355	2.2078	1.80514	1.78145	2.41668	2.08999	1.46823	1.08423	1.2016	1.03783	1.09022	1.06409	0.941105	1.36198	1.39521	1.21136	1.19771	1.25021	1.45205	1.79502	1.50372	1.22947	1.21333	1.64599	1.42348	1.25618	1.16113	1.1672	1.0986	1.17492
	TAG18:2/34:2	0.468522	0.395116	0.653247		0.967144	3.9291	3.24538	4.20834	2.64904	3.64757	3.4259	2.66732	4.94854	5.85284	3.94311	4.81502	4.52645	6.45051	7.12235	6.36284	4.26829	4.9086	6.36145	5.72243	1.28263	2.53026	3.28104	2.06532	2.84383	2.67101	2.07958	3.85814	4.56317	3.07425	3.75404	3.52905	5.02915	5.55295	4.96079	3.32778	3.82699	4.95971	4.4615	1.5248	1.39077	1.48851	1.32006	1.32124
Cholesterol (area/mg protein)	Cholesterol	739630	926863	811772	737220	774720	758170	39555.2	42981	67458	35813.9	35202.6	30643.4	27662.7	29975.2	28463.4	30323.6	20216.5	30578.9	27698.9	30719.3	16113.1	19879.7	24268.7	20930.4	791396	0.0499815	0.0543104	0.0852393	0.0452542	0.0444816	0.0387208	0.0349543	0.0378763	0.0359661	0.0383165	0.0255453	0.0386392	0.035	0.0388166	0.0203603	0.0251198	0.0306657	0.0264475	0.699344	0.697405	0.421943	0.846697	0.57429
Phospholipids (negative ions) (nmol/mg protein)	32:0PA	0.764132	0.873592	1.04437	1.10934	1.12518	0.978479	0.416239	0.56546	0.731528	1.04627	1.31298	1.804	0.628498	0.617373	0.851797	1.04093	1.03355	2.27391	0.544033	0.685738	0.948161	1.13508	1.1649	1.91658	0.982516	0.423646	0.575523	0.744546	1.06489	1.33635	1.83611	0.639683	0.628359	0.866955	1.05945	1.05194	2.31437	0.553714	0.697941	0.965033	1.15528	1.18563	1.95068	1.50995	1.09181	1.16441	0.994892	0.787176
	32:1PA	0.205756	0.244566	0.218483	0.346606	0.319675	0.286576	1.2546	1.12085	1.44951	1.18908	1.00353	1.67608	0.98814	1.07801	1.17167	1.09907	1.76179	1.39134	1.15652	1.06785	1.1213	1.34323	1.41172	1.29829	0.270277	4.64189	4.14704	5.36305	4.39948	3.71295	6.20134	3.65602	3.98855	4.33507	4.06647	6.51845	5.14781	4.27901	3.95094	4.14869	4.96983	5.22324	4.80354	0.787616	0.961782	0.808322	0.924308	1.7556
	34:2PA	0.0586594	0.0724656	0.0814038	0.0837551	0.0689381	0.0609774	0.235311	0.19269	0.151025	0.144786	0.0964043	0.124161	0.119257	0.196519	0.141685	0.110698	0.216461	0.174536	0.205609	0.0914976	0.156628	0.187807	0.109226	0.128779	0.0710332	3.31268	2.71267	2.12612	2.03828	1.35717	1.74793	1.67889	2.76658	1.99464	1.55839	3.04731	2.4571	2.89455	1.2881	2.205	2.64393	1.53767	1.81293	0.506806	1.01987	0.938158	0.764562	2.24534
	36:1PA	0.0625021	0.0619654	0.0522311	0.0954128	0.0734371	0.0617516	0.72258	0.635629	0.45789	0.471501	0.770466	0.919671	0.67903	0.690909	0.64807	0.623246	0.736749	0.825758	0.59252	0.600246	0.719887	0.805157	0.642497	0.847601	0.0678834	10.6444	9.36355	6.74525	6.94575	11.3498	13.5478	10.0029	10.1779	9.54682	9.18112	10.8532	12.1644	8.7285	8.84231	10.6048	11.8609	9.46472	12.4861	0.93973	1.08697	1.41534	1.32183	0.956239
	40:6PA	0.0558079	0.071381	0.050091	0.10021	0.0697201	0.0722363	0.0637438	0.0596981	0.0791453	0.072479	0.0769956	0.0804344	0.0672677	0.0781504	0.0710923	0.077204	0.102153	0.125542	0.0689452	0.0634094	0.0763923	0.084246	0.0922592	0.103818	0.0699077	0.911828	0.853956	1.13214	1.03678	1.10139	1.15058	0.962236	1.11791	1.01695	1.10437	1.46125	1.79582	0.986232	0.907045	1.09276	1.2051	1.31973	1.48507	1.05528	1.30909	0.898251	1.06519	1.32673
	32:0PG	0.923591	0.952108	0.780864	1.89483	1.37686	1.01309	0.60668	0.565642	0.681902	0.746456	0.796159	0.948905	0.447032	0.450888	0.583006	0.550062	0.655003	0.802955	0.761163	0.731158	0.976226	1.15932	1.13232	1.17744	1.15689	0.524406	0.488933	0.589427	0.645226	0.688188	0.82022	0.386408	0.389741	0.503942	0.475466	0.566175	0.694063	0.657938	0.632003	0.843836	1.0021	0.978764	1.01776	0.736849	0.797126	0.854971	0.736899	0.822704
	32:1PG	0.566315	0.675758	0.641247	1.01767	0.882783	0.795258	0.133562	0.133247	0.161718	0.194254	0.210185	0.231386	0.137384	0.15399	0.189839	0.193322	0.262555	0.297579	0.151635	0.164476	0.219096	0.259526	0.290031	0.348495	0.763171	0.175009	0.174597	0.211903	0.254535	0.275409	0.30319	0.180017	0.201776	0.248751	0.253315	0.344032	0.389924	0.198691	0.215516	0.287086	0.340062	0.380035	0.45664	1.02861	1.15567	1.17389	0.995206	1.24916
	34:0PG	0.201957	0.251993	0.179906	0.335524	0.26324	0.234995	0.190976	0.196805	0.228389	0.222286	0.241501	0.2855	0.200275	0.199286	0.222051	0.205177	0.247045	0.287594	0.175321	0.200981	0.214005	0.272809	0.262225	0.301726	0.244603	0.780761	0.80459	0.933714	0.908763	0.987318	1.1672	0.818779	0.814733	0.907803	0.838817	1.00999	1.17576	0.71676	0.821665	0.87491	1.11531	1.07205	1.23354	1.04869	1.01261	0.97225	0.923031	1.02296
	34:1PG	2.09338	1.90214	1.77166	3.25837	1.99138	1.9071	1.2455	1.22883	1.49462	1.56736	1.50088	1.72763	1.27371	1.29026	1.3143	1.32685	1.62205	1.87367	1.30738	1.18062	1.49158	1.57411	1.70067	2.00131	2.154	0.578227	0.570485	0.69388	0.727649	0.696787	0.802057	0.59132	0.599004	0.610165	0.61599	0.753039	0.869853	0.606953	0.548104	0.692467	0.730782	0.789538	0.929113	1.02264	1.04999	0.879353	0.846549	1.08073
	34:2PG	0.0965675	0.146326	0.0924123	0.198974	0.141733	0.142163	0.0298524	0.0265497	0.03461	0.0429951	0.0470569	0.0484462	0.0280978	0.0346682	0.0374967	0.0414793	0.047868	0.0637218	0.0304553	0.0321555	0.0375606	0.0461623	0.0569818	0.0576567	0.136363	0.218919	0.194699	0.253808	0.3153	0.345086	0.355274	0.206052	0.254235	0.274977	0.304183	0.351035	0.467296	0.22334	0.235808	0.275446	0.338526	0.417869	0.422818	0.941223	1.30579	1.08341	0.964744	1.01724
	36:1PG	0.244384	0.296769	0.191139	0.252454	0.287177	0.274806	0.76415	0.706412	0.830586	0.763324	0.749402	0.868937	0.678626	0.688162	0.651275	0.645522	0.855127	0.824599	0.708154	0.60234	0.707519	0.744921	0.763679	0.820574	0.257788	2.96426	2.74028	3.22197	2.96105	2.90705	3.37074	2.63249	2.66949	2.5264	2.50408	3.31717	3.19875	2.74704	2.33657	2.74458	2.88967	2.96243	3.18314	0.888079	0.974165	0.784115	0.845673	1.14108
	32:0PS	0.0707607	0.0758194	0.0716339	0.113589	0.0894569	0.0803028	0.0273702	0.0366213	0.0547156	0.0559067	0.0676988	0.0902976	0.0376023	0.0451471	0.0598677	0.0812903	0.0739176	0.0952784	0.0435298	0.0443696	0.06279	0.0701912	0.0883505	0.110943	0.0835937	0.327419	0.438087	0.654542	0.66879	0.809856	1.0802	0.449822	0.540077	0.716174	0.972444	0.884248	1.13978	0.52073	0.530777	0.751133	0.83967	1.0569	1.32717	1.37384	1.23281	1.09416	1.45403	1.09186
	32:1PS	1.17473	1.28791	1.12298	1.81987	1.61689	1.45504	0.542782	0.578231	0.932944	0.995188	1.08309	1.54723	0.621114	0.777796	1.04918	1.20659	1.43543	1.76057	0.678274	0.842663	1.15577	1.29773	1.59624	1.82036	1.4129	0.384161	0.40925	0.660303	0.704357	0.766572	1.09507	0.439602	0.550495	0.74257	0.853976	1.01594	1.24606	0.480057	0.596406	0.818009	0.918483	1.12976	1.28838	1.14432	1.34513	1.12459	1.21242	1.32531
	34:1PS	2.49255	2.79692	2.21337	4.0048	3.14204	2.93198	1.38699	1.43113	2.14863	2.09706	1.85415	2.3681	1.52991	1.65997	1.79939	1.76188	2.59233	2.64012	1.47201	1.62145	2.20746	2.27722	2.20274	2.35128	2.93028	0.473332	0.488395	0.733252	0.715652	0.632758	0.808149	0.522106	0.566488	0.614068	0.601267	0.884671	0.90098	0.502346	0.553343	0.753328	0.777136	0.751716	0.802409	1.10304	1.1599	0.837459	0.840167	1.39812
	34:2PS	0.143612	0.165566	0.131717	0.265784	0.166577	0.180029	0.079621	0.0855299	0.131618	0.147002	0.177744	0.22841	0.0941044	0.112829	0.159259	0.174687	0.192057	0.243948	0.095292	0.120202	0.168022	0.18312	0.230475	0.291137	0.175548	0.453558	0.487218	0.749755	0.837389	1.01251	1.30113	0.536062	0.642728	0.907211	0.9951	1.09405	1.38964	0.542827	0.684725	0.957131	1.04314	1.31289	1.65845	1.1819	1.31918	1.21001	1.18834	1.08053
	36:0PS	0.300616	0.334443	0.288346	0.469008	0.389416	0.36065	0.286723	0.243579	0.322202	0.274704	0.288446	0.36597	0.238253	0.242709	0.297237	0.264139	0.254261	0.32989	0.290816	0.268525	0.314453	0.309951	0.294726	0.356042	0.35708	0.802966	0.682143	0.902324	0.769308	0.807792	1.0249	0.667227	0.679704	0.832411	0.739719	0.712057	0.923855	0.81443	0.752003	0.880625	0.868017	0.825379	0.997094	0.830954	0.996425	0.922518	0.961538	0.881485
	36:1PS	4.37168	4.85266	3.51916	6.33586	5.22824	4.9121	3.05434	2.85307	3.33487	2.99785	2.19197	2.81325	3.051	2.58129	2.43561	2.03308	3.50927	3.01105	2.74494	2.28531	2.94752	2.42779	2.51945	2.34425	4.86995	0.627181	0.585852	0.684786	0.615582	0.450101	0.577675	0.626495	0.530045	0.500131	0.417474	0.720596	0.618292	0.563649	0.469267	0.605246	0.498525	0.517346	0.48137	0.998906	0.904741	0.730347	0.678178	1.60096
	36:2PS	2.60576	2.79991	2.28706	3.753	3.15836	2.9002	1.3454	1.47717	1.98732	1.91532	1.76067	2.19616	1.3347	1.59469	1.62102	1.52942	2.33006	2.21049	1.42776	1.45608	1.91726	1.95668	1.77296	2.08677	2.91738	0.461168	0.506334	0.6812	0.656519	0.603509	0.752786	0.457499	0.546615	0.555644	0.524244	0.798682	0.757698	0.489399	0.499105	0.657183	0.670696	0.607723	0.71529	0.992043	1.07956	0.815683	0.798521	1.3234
	38:4PS	0.317963	0.360825	0.286516	0.4854	0.402652	0.341292	0.257902	0.259765	0.339023	0.396493	0.432962	0.552855	0.215944	0.267432	0.356015	0.332892	0.441937	0.537652	0.283966	0.272834	0.427124	0.437985	0.489768	0.548195	0.365775	0.705085	0.710176	0.926864	1.08398	1.18368	1.51146	0.590373	0.731137	0.973316	0.910102	1.20822	1.4699	0.776341	0.745907	1.16772	1.19742	1.33899	1.49872	0.837307	1.02952	1.05012	0.839593	1.02073
	40:6PS	2.05998	2.22072	1.82865	3.41025	2.63811	2.32865	0.738758	0.853392	1.12655	1.1611	1.17981	1.5986	0.693009	0.89746	0.986421	0.997972	1.42529	1.38645	0.783878	0.806478	1.12785	1.29319	1.36028	1.44139	2.41439	0.305981	0.35346	0.4666	0.48091	0.488656	0.662114	0.287032	0.371713	0.408559	0.413343	0.590331	0.574245	0.324669	0.334029	0.467134	0.535619	0.563403	0.597001	0.938074	1.05164	0.875608	0.859503	1.20807
	32:0PI	0.159648	0.173944	0.139689	0.247363	0.201261	0.195647	0.10794	0.120577	0.182399	0.183105	0.181208	0.266875	0.115296	0.150664	0.194431	0.181238	0.21429	0.266502	0.124374	0.138476	0.23263	0.239144	0.221781	0.269885	0.186259	0.579516	0.647361	0.979277	0.983068	0.972884	1.43282	0.619008	0.808894	1.04387	0.973045	1.1505	1.43082	0.667747	0.743461	1.24896	1.28393	1.19071	1.44898	1.06815	1.24953	1.06596	0.989804	1.18256
	34:0PI	0.123682	0.126808	0.123414	0.182103	0.167265	0.124381	0.0358656	0.0373193	0.0411805	0.0443243	0.0498567	0.0569572	0.0372032	0.0430018	0.0382226	0.0394406	0.0457571	0.0661759	0.0342806	0.0339641	0.0508345	0.056306	0.0529385	0.0642904	0.141276	0.25387	0.264159	0.291491	0.313743	0.352904	0.403164	0.263338	0.304382	0.270554	0.279175	0.323886	0.468417	0.242651	0.24041	0.359825	0.398554	0.374718	0.455071	1.0373	1.15227	0.928172	0.88982	0.917773
	34:1PI	1.58702	1.8273	1.41538	2.39149	2.00658	1.81096	1.14729	1.30033	1.73103	1.5171	1.39722	1.77269	1.24551	1.47312	1.39742	1.39362	1.98565	1.87741	1.31557	1.28327	1.69966	1.81264	1.84671	1.88872	1.83979	0.623599	0.70678	0.940885	0.824607	0.759446	0.96353	0.676983	0.8007	0.759552	0.757488	1.07928	1.02045	0.715064	0.697508	0.923832	0.985241	1.00376	1.0266	1.08561	1.13288	0.807274	0.918605	1.42115
	34:2PI	0.163089	0.204559	0.141311	0.259648	0.220013	0.190776	0.074208	0.0817419	0.125641	0.135682	0.156502	0.198946	0.0895309	0.12056	0.138171	0.168167	0.188019	0.231236	0.0878156	0.100505	0.158465	0.190421	0.20144	0.239907	0.196566	0.377522	0.41585	0.639181	0.690262	0.796182	1.01211	0.455475	0.61333	0.702926	0.855525	0.956518	1.17638	0.446749	0.511303	0.806166	0.968736	1.0248	1.22049	1.20649	1.47488	1.09973	1.23942	1.20138
	36:1PI	2.70856	2.87224	2.37784	3.85346	3.14989	2.98382	2.50754	2.25579	2.563	2.24046	1.98156	2.64495	2.42342	2.428	2.01557	1.96791	2.83498	2.51158	2.35563	1.87134	2.49039	2.49459	2.38904	2.3197	2.99097	0.838371	0.7542	0.856913	0.749075	0.662513	0.884311	0.810244	0.811776	0.673886	0.65795	0.947847	0.83972	0.78758	0.625665	0.832638	0.834039	0.798752	0.775568	0.96645	1.07634	0.786412	0.878349	1.43068
	36:2PI	0.979438	1.03886	0.967257	1.53786	1.29707	1.11034	1.64124	1.74174	2.11545	1.93494	1.65941	2.10354	1.60518	1.63952	1.59932	1.43356	2.02704	2.02343	1.52889	1.40063	1.92656	2.04878	1.87613	2.08474	1.15514	1.42082	1.50782	1.83134	1.67507	1.43655	1.82103	1.3896	1.41933	1.38452	1.24103	1.7548	1.75168	1.32355	1.21252	1.66782	1.77363	1.62416	1.80475	0.978027	0.94131	0.756016	0.740882	1.22154
	36:4PI	0.422052	0.50055	0.386971	0.66784	0.564729	0.478592	0.180679	0.21118	0.293612	0.349017	0.367692	0.48101	0.190931	0.245322	0.294077	0.324024	0.398077	0.496072	0.199039	0.214324	0.347944	0.391042	0.430295	0.502168	0.503456	0.358878	0.419462	0.583193	0.693243	0.730336	0.955417	0.379241	0.487276	0.584118	0.6436	0.79069	0.985334	0.395345	0.425707	0.691112	0.776716	0.854683	0.997442	1.05674	1.16167	1.00159	0.928391	1.08264
	38:4PI	2.00198	2.37263	1.88187	3.21302	2.59894	2.46652	1.49881	1.53919	1.8347	1.68002	1.41807	1.9557	1.43409	1.67103	1.42246	1.37398	2.07307	1.88454	1.40965	1.25337	1.72239	1.72105	1.74465	1.71828	2.42249	0.618704	0.635374	0.757362	0.69351	0.585377	0.80731	0.591991	0.689798	0.58719	0.567176	0.855758	0.777933	0.581898	0.51739	0.710999	0.710447	0.720188	0.709303	0.956824	1.08566	0.775309	0.817833	1.46189
	40:6PI	0.208213	0.236751	0.182295	0.30335	0.260775	0.241658	0.173341	0.193988	0.239538	0.271801	0.272238	0.351497	0.174131	0.201831	0.198125	0.223975	0.317308	0.345083	0.175144	0.18543	0.284067	0.290764	0.323133	0.379965	0.23884	0.72576	0.812207	1.00292	1.138	1.13983	1.47168	0.729068	0.845048	0.829528	0.937763	1.32854	1.44483	0.73331	0.776378	1.18936	1.2174	1.35293	1.59088	1.00456	1.04043	0.827111	0.824041	1.16555
Phospholipids (positive ions) (pmol/mg protein)	32:0PC	200.91	256.158	280.106	225.404	215.718	189.144	190.047	267.609	191.047	187.102	211.447	205.665	258.067	364.455	289.248	317.993	281.52	334.504	326.24	298.831	235.499	247.09	322.44	343.183	227.906	0.833884	1.17421	0.83827	0.820959	0.927779	0.902408	1.13234	1.59914	1.26915	1.39528	1.23524	1.46773	1.43147	1.3112	1.03331	1.08418	1.41479	1.50581	1.35791	1.36189	1.51401	1.69957	1.3314
	32:1PC	240.091	298.537	338.703	248.54	257.957	223.88	193.941	269.098	183.02	183.666	216.627	204.422	253.362	366.778	301.736	338.711	297.011	339.999	338.324	311.614	243.092	249.933	330.498	360.054	267.951	0.723792	1.00428	0.683035	0.685445	0.808455	0.762909	0.945551	1.36882	1.12608	1.26408	1.10845	1.26888	1.26263	1.16295	0.907224	0.932755	1.23343	1.34373	1.30639	1.36299	1.64865	1.84417	1.37107
	34:0PC	200.348	245.62	264.469	223.394	238.514	203.187	176.12	239.911	182.683	168.953	190.196	182.725	247.424	323.496	255.133	275.909	254.039	304.496	290.546	274.122	217.353	222.188	282.531	286.445	229.255	0.768225	1.04648	0.796852	0.736966	0.829625	0.797035	1.07925	1.41107	1.11288	1.2035	1.1081	1.32819	1.26734	1.19571	0.948084	0.969174	1.23238	1.24946	1.40486	1.3484	1.39659	1.63305	1.33567
	34:1PC	558.294	673.667	694.302	549.639	581.274	539.034	299.518	410.736	294.112	277.788	320.138	306.67	419.065	555.638	438.098	486.448	437.511	508.649	509.901	472.848	373.98	395.797	491.291	509.56	599.368	0.499722	0.685281	0.490703	0.463469	0.534125	0.511655	0.699178	0.92704	0.730932	0.811601	0.729954	0.848641	0.85073	0.788911	0.623957	0.660356	0.819681	0.850161	1.39913	1.35279	1.48956	1.75115	1.36664
	34:2PC	191.965	236.915	255.601	190.077	195.954	172.225	141.938	189.179	139.038	132.499	155.637	139.313	191.245	283.67	204.182	234.208	212.184	228.68	245.385	217.43	179.108	169.17	227.767	246.72	207.123	0.685282	0.913368	0.671282	0.639714	0.751421	0.672612	0.92334	1.36957	0.985803	1.13077	1.02444	1.10408	1.18473	1.04976	0.864742	0.816761	1.09967	1.19118	1.34739	1.49948	1.46854	1.76762	1.36333
	36:0PC	126.635	140.022	149.152	129.351	130.153	118.862	78.3059	107.971	86.8753	78.0017	87.5605	78.1721	113.721	133.416	106.551	107.206	110.32	135.461	124.913	116.11	99.4989	92.1532	117.84	108.103	132.362	0.591602	0.81572	0.656344	0.589304	0.661521	0.590591	0.859164	1.00796	0.804998	0.809942	0.833467	1.02341	0.943717	0.877216	0.751715	0.696219	0.89028	0.816721	1.45227	1.23567	1.22649	1.3744	1.25993
	36:1PC	408.673	480.576	495.293	454.346	436.837	401.709	221.15	300.236	221.863	211.521	224.635	213.363	305.367	405.574	314.832	333.066	311.238	369.42	366.408	340.573	267.907	275.753	339.775	360.615	446.239	0.495587	0.672815	0.497185	0.474009	0.503397	0.478136	0.684312	0.908872	0.705523	0.746384	0.697469	0.827852	0.821103	0.763208	0.600368	0.61795	0.76142	0.808121	1.38081	1.35085	1.41904	1.57462	1.38552
	36:2PC	247.34	309.323	326.455	273.37	274.171	242.849	169.791	235.851	169.791	163.645	186.504	172.215	235.711	333.23	253.888	271.11	233.273	277.739	296.523	268.523	208.463	218.172	269.423	292.488	278.918	0.608748	0.845594	0.608749	0.586715	0.668669	0.617441	0.845092	1.19472	0.910262	0.972007	0.83635	0.995772	1.06312	0.962731	0.747399	0.782209	0.965958	1.04865	1.38825	1.41288	1.4953	1.65669	1.25077
	36:4PC	50.1985	61.0839	69.4963	52.043	55.3515	48.3582	20.8155	32.7265	24.9467	25.5222	26.6304	25.6561	30.7175	41.2389	36.7944	40.705	36.5896	41.6333	39.9904	38.7888	31.0717	33.5779	36.1948	39.7677	56.0886	0.371119	0.583479	0.444774	0.455033	0.474792	0.457421	0.54766	0.735247	0.656006	0.725727	0.652354	0.742278	0.712986	0.691563	0.553975	0.598658	0.645315	0.709016	1.4757	1.26011	1.47492	1.59489	1.37398
	38:4PC	24.5998	31.5418	34.4115	27.261	27.6243	25.8894	16.0131	23.3583	18.6645	18.6647	19.3982	18.4377	21.7808	28.9898	24.929	27.045	25.4608	29.1836	26.3422	26.4579	21.1885	23.7112	29.4381	29.7501	28.5546	0.560788	0.818023	0.653641	0.653648	0.679338	0.6457	0.762776	1.01524	0.873028	0.94713	0.891654	1.02203	0.92252	0.926571	0.742033	0.83038	1.03094	1.04187	1.36019	1.24109	1.33564	1.44899	1.31253
	40:6PC	22.3074	25.7581	29.0462	21.1071	23.1269	20.7144	9.96596	15.3743	12.2039	12.9635	13.6435	12.6562	13.981	19.0239	17.9399	19.5614	17.2755	20.6251	19.5956	19.8042	15.4465	16.5532	21.2516	21.1787	23.6767	0.420919	0.649342	0.515438	0.547521	0.57624	0.534543	0.590498	0.803485	0.757702	0.826186	0.72964	0.871113	0.827633	0.836442	0.652393	0.699133	0.897576	0.894497	1.40288	1.23738	1.47002	1.50896	1.26621
	32:0PE	0.344806	0.42395	0.540135	0.426284	0.449882	0.354269	0.529331	0.824839	0.577061	0.593203	0.67527	0.635707	0.667298	0.919921	0.93358	0.908302	0.870086	1.0752	0.939586	0.941395	0.725678	0.945236	1.06963	1.05645	0.423221	1.25072	1.94896	1.3635	1.40164	1.59555	1.50207	1.57671	2.17362	2.20589	2.14617	2.05587	2.54052	2.22008	2.22436	1.71466	2.23343	2.52736	2.49622	1.26064	1.11527	1.61782	1.53118	1.2885
	32:1PE	3.22608	4.06442	4.30442	3.44453	3.70233	3.18085	5.79067	8.00804	6.42199	6.77217	7.61972	6.62989	7.96065	11.1337	10.9791	11.2631	10.0844	11.5876	10.913	10.46	8.11758	8.67438	11.8934	11.4914	3.65377	1.58485	2.19172	1.75763	1.85347	2.08544	1.81453	2.17875	3.04719	3.00486	3.08259	2.76	3.1714	2.98678	2.8628	2.2217	2.37409	3.25512	3.14508	1.37474	1.39032	1.70961	1.66314	1.32346
	34:0PE	0.825554	0.974709	1.0581	0.827127	0.827693	0.70435	0.825482	1.36089	0.828197	0.956264	1.0364	1.09521	1.21129	1.65178	1.51816	1.62145	1.42197	1.68068	1.5846	1.55068	1.08151	1.56007	1.83953	1.79319	0.869588	0.949279	1.56498	0.952401	1.09967	1.19182	1.25946	1.39295	1.89949	1.74584	1.86461	1.63522	1.93274	1.82224	1.78323	1.24371	1.79403	2.1154	2.06212	1.46738	1.21375	1.8331	1.6956	1.37203
	34:1PE	7.09319	8.77927	9.85404	7.28366	7.78405	6.35264	11.5921	18.1531	11.9367	13.0699	13.6242	13.2516	16.9458	24.4045	21.3582	22.4167	19.4489	22.225	22.466	21.624	14.8748	17.9987	22.9632	22.6264	7.85781	1.47524	2.3102	1.51909	1.6633	1.73384	1.68643	2.15656	3.10576	2.71809	2.85279	2.47511	2.8284	2.85907	2.75192	1.89299	2.29055	2.92235	2.87948	1.46184	1.34437	1.78929	1.71514	1.42753
	34:2PE	8.71493	11.1245	11.0503	8.9305	9.71432	8.67033	10.4004	15.4991	11.684	12.9845	13.843	12.7091	15.7499	20.835	18.4691	19.019	18.7295	20.5018	20.0613	20.3793	15.8106	17.8994	21.5751	20.4342	9.70083	1.07212	1.59771	1.20443	1.3385	1.42699	1.31011	1.62357	2.14775	1.90387	1.96056	1.93071	2.11341	2.068	2.10078	1.62982	1.84514	2.22405	2.10644	1.51436	1.34427	1.58072	1.46475	1.353
	36:0PE	1.59972	1.87582	2.05957	1.51626	1.49385	1.37823	0.71393	1.05901	0.696669	0.826751	0.856433	0.821396	1.01545	1.34611	1.11563	1.1588	1.12817	1.37877	1.24999	1.15575	0.87526	1.10633	1.40392	1.20258	1.65391	0.431662	0.640309	0.421226	0.499877	0.517824	0.496639	0.613968	0.813895	0.674541	0.700645	0.682125	0.833644	0.75578	0.698796	0.529207	0.668916	0.848848	0.727116	1.42233	1.2711	1.60138	1.40163	1.31729
	36:1PE	28.7255	32.5039	32.743	26.6688	26.8687	23.4509	10.8625	16.4864	11.5479	12.8351	12.968	12.661	15.889	21.0243	18.3532	19.8521	18.2027	21.1092	19.8685	18.0606	13.8508	16.4622	20.9722	18.3973	28.4935	0.381229	0.578603	0.405284	0.450458	0.455123	0.444348	0.557638	0.737866	0.64412	0.696724	0.638837	0.740842	0.6973	0.633851	0.486103	0.577754	0.736034	0.645666	1.46274	1.27526	1.58931	1.5467	1.40366
	36:2PE	15.7844	19.947	20.3527	15.4512	16.6992	14.5711	12.7833	19.9936	13.6994	14.9946	16.1268	14.8343	19.394	27.0738	23.0276	23.8405	21.6179	25.0112	25.9654	23.7987	16.973	21.2674	25.2206	25.2466	17.1343	0.746064	1.16688	0.799533	0.875123	0.941199	0.865768	1.13189	1.5801	1.34395	1.39139	1.26167	1.45972	1.51541	1.38895	0.990589	1.24122	1.47194	1.47346	1.51714	1.35412	1.68092	1.58994	1.3405
	36:4PE	0.761105	0.967937	0.990486	0.759943	0.868787	0.775847	0.92369	1.4445	1.01486	1.07355	1.09859	1.13837	1.22937	1.72916	1.57137	1.68639	1.53695	1.75746	1.61298	1.60008	1.18148	1.45342	1.73757	1.62633	0.854017	1.08158	1.69141	1.18833	1.25706	1.28638	1.33296	1.43951	2.02474	1.83997	1.97465	1.79967	2.05788	1.88869	1.87359	1.38344	1.70186	2.03458	1.90433	1.33093	1.19707	1.54836	1.57085	1.39902
	38:4PE	3.61409	4.12493	4.41801	3.51326	3.55424	2.96383	1.97026	3.28975	2.2123	2.38429	2.43733	2.45686	2.72129	3.82559	3.29466	3.55322	3.22987	3.70601	3.67037	3.45364	2.44585	3.45806	3.89073	3.77846	3.69806	0.532781	0.889587	0.598233	0.644739	0.659083	0.664366	0.73587	1.03449	0.890916	0.960833	0.873395	1.00215	0.992513	0.933905	0.661387	0.935102	1.0521	1.02174	1.38119	1.16288	1.48925	1.49027	1.32517
	40:6PE	4.41571	5.02656	5.72985	4.28982	4.59079	3.98534	2.47403	4.09633	2.89817	3.23072	3.3035	3.38906	3.37599	4.74598	4.4938	4.8395	4.26614	5.26068	5.00247	4.77823	3.53574	4.88339	5.62558	5.32717	4.67301	0.529428	0.876592	0.620193	0.691357	0.706931	0.72524	0.722445	1.01561	0.96165	1.03563	0.912931	1.12576	1.0705	1.02252	0.756629	1.04502	1.20384	1.13999	1.36458	1.15859	1.55057	1.49796	1.2914
Lysophospholipids (negative ions) (nmol/mg protein)	LysoPA16:0	0.0874007	0.101127	0.114015	0.133217	0.160494	0.171485	0.24606	0.259291	0.22415	0.247862	0.37857	0.458106	0.334879	0.251356	0.430747	0.39931	0.230075	0.554638	0.292536	0.333286	0.251686	0.261636	0.304071	0.42447	0.127957	1.923	2.0264	1.75177	1.93708	2.95859	3.58017	2.61713	1.96439	3.36635	3.12067	1.79807	4.33458	2.28621	2.60468	1.96697	2.04473	2.37636	3.3173	1.36097	0.969395	1.92169	1.61102	0.607746
	LysoPA18:1	0.0667035	0.0615921	0.0538385	0.109779	0.095336	0.113427	0.0848096	0.0622438	0.0702974	0.0679158	0.11749	0.162803	0.0950106	0.0610444	0.130304	0.142159	0.077376	0.110189	0.06716	0.117542	0.0756399	0.0743984	0.0865195	0.140051	0.083446	1.01634	0.745917	0.842429	0.813889	1.40797	1.951	1.13859	0.731543	1.56154	1.7036	0.927258	1.32049	0.804832	1.4086	0.906454	0.891576	1.03683	1.67834	1.12028	0.980731	1.85361	2.09316	0.658577
	LysoPA18:0	0.222082	0.29461	0.291353	0.325786	0.439912	0.432	0.0722706	0.091203	0.0751126	0.0914557	0.10501	0.0943551	0.113225	0.0885099	0.106522	0.0854516	0.0626786	0.151943	0.0894529	0.0681823	0.0785316	0.0851282	0.0770442	0.0912584	0.334291	0.216191	0.272826	0.224693	0.273582	0.314127	0.282255	0.338703	0.264769	0.318651	0.255621	0.187497	0.454523	0.26759	0.203961	0.23492	0.254653	0.230471	0.272991	1.56669	0.970471	1.41816	0.934349	0.596883
	LysoPA14:0	0.0162468	0.0158636	0.0146848	0.0264836	0.0232576	0.0240962	0.0385725	0.0213646	0.0192763	0.0138057	0.0288094	0.100579	0.0221632	0.016654	0.101276	0.100105	0.0115311	0.0116907	0.0613586	0.0792481	0.0143359	0.0166544	0.015118	0.020493	0.0201054	1.91851	1.06263	0.958759	0.686664	1.43291	5.00259	1.10235	0.828334	5.03725	4.97902	0.573531	0.581471	3.05184	3.94163	0.713037	0.828353	0.751936	1.01928	0.574584	0.779514	5.25392	7.25102	0.400255
	LysoPA22:4	0.0569201	0.0620346	0.0489623	0.0949287	0.0977159	0.0843091	0.0131051	0.0092182	0.0141405	0.00749136	0.00506948	0.0182644	0.0188975	0.00920878	0.021173	0.0166776	0.00518664	0.00632444	0.0166791	0.0164983	0.0116489	0.00868826	0.00561035	0.00789485	0.0741451	0.17675	0.124326	0.190714	0.101036	0.0683723	0.246333	0.254871	0.124199	0.285562	0.224932	0.0699525	0.0852981	0.224951	0.222514	0.157109	0.117179	0.0756672	0.106478	1.44199	0.998979	1.49733	2.22624	1.02311
	LysoPG16:0	0.0480541	0.0470326	0.0394017	0.0719087	0.0621367	0.0585511	0.127515	0.0807429	0.12893	0.058738	0.0620127	0.165353	0.145456	0.0695805	0.243779	0.193189	0.0821737	0.0801308	0.108189	0.141165	0.111788	0.0792524	0.0880471	0.0995701	0.0545141	2.33911	1.48114	2.36507	1.07748	1.13755	3.03322	2.66823	1.27638	4.47185	3.54384	1.50738	1.46991	1.9846	2.58951	2.05063	1.45379	1.61512	1.8265	1.1407	0.861754	1.89078	3.289	1.32511
	LysoPG18:1	0.133065	0.159598	0.144504	0.204039	0.211699	0.210334	0.180905	0.150532	0.18128	0.13266	0.105825	0.155084	0.205654	0.146028	0.163498	0.123391	0.149247	0.146537	0.106657	0.107174	0.168778	0.145143	0.137756	0.143085	0.177206	1.02088	0.849476	1.02299	0.748621	0.597185	0.875162	1.16054	0.824058	0.922644	0.696313	0.842221	0.826932	0.601879	0.604799	0.952439	0.819065	0.777378	0.807448	1.13681	0.970079	0.901911	0.930128	1.41032
	LysoPG18:0	0.0103721	0.00952493	0.00628586	0.0115473	0.0109157	0.012312	0.0250875	0.0225143	0.0302702	0.018627	0.0157009	0.0227509	0.0319034	0.0210163	0.0242149	0.0185109	0.0184172	0.0172271	0.0140487	0.0159949	0.0242289	0.0196683	0.016519	0.0179276	0.0101596	2.46932	2.21606	2.97945	1.83343	1.54542	2.23934	3.1402	2.06861	2.38345	1.822	1.81278	1.69564	1.3828	1.57436	2.38482	1.93593	1.62594	1.76459	1.27169	0.933465	0.799961	0.993764	1.173
	LysoPG20:4	0.0170008	0.0239118	0.020794	0.0275771	0.0319993	0.0308184	0.0164051	0.0152281	0.0174833	0.0149292	0.0427327	0.0310289	0.0212971	0.0162427	0.00808569	0.00758036	0.0385937	0.0526763	0.011065	0.00713615	0.0151906	0.0144083	0.0454184	0.0518801	0.0253502	0.647137	0.600707	0.689672	0.588917	1.68569	1.22401	0.840116	0.640732	0.318959	0.299025	1.52242	2.07794	0.436484	0.281502	0.59923	0.56837	1.79163	2.04653	1.2982	1.06663	0.46248	0.507754	0.903142
	LysoPG22:6	0.0483099	0.0497047	0.0339228	0.0660376	0.0694922	0.0635264	0.0173764	0.0144965	0.0189482	0.0150007	0.0149885	0.0199913	0.0166333	0.0130892	0.0165508	0.0158668	0.0146974	0.0167018	0.0149246	0.0135308	0.0153753	0.0167885	0.0153952	0.0156036	0.0551656	0.314987	0.262782	0.343479	0.271922	0.271701	0.362387	0.301516	0.23727	0.300021	0.287621	0.266423	0.302757	0.270542	0.245275	0.278711	0.304328	0.279073	0.282849	0.957235	0.902915	0.873476	1.05773	0.980576
	LysoPS16:0	0.0525375	0.0461976	0.049682	0.0677879	0.0724345	0.081142	0.0670025	0.0517486	0.0734112	0.0610781	0.0814045	0.0838511	0.0885646	0.0717655	0.106417	0.106989	0.0884944	0.112574	0.043398	0.0877096	0.0860173	0.0826707	0.0962359	0.134731	0.0616303	1.08717	0.839662	1.19115	0.99104	1.32085	1.36055	1.43703	1.16445	1.7267	1.73598	1.43589	1.82661	0.704168	1.42316	1.3957	1.3414	1.5615	2.18612	1.32181	1.38681	1.4496	1.75167	1.08709
	LysoPS18:1	0.247935	0.213666	0.204957	0.316534	0.310527	0.34629	0.345342	0.23022	0.379786	0.252352	0.362961	0.568423	0.377225	0.285585	0.735583	0.688763	0.336415	0.388478	0.274412	0.472431	0.30386	0.287659	0.349299	0.413374	0.273318	1.26352	0.842316	1.38954	0.92329	1.32798	2.07971	1.38017	1.04488	2.69131	2.52001	1.23086	1.42134	1.004	1.7285	1.11175	1.05247	1.27799	1.51243	1.09232	1.24049	1.93684	2.72938	0.926863
	LysoPS18:0	0.663203	0.663006	0.662085	0.929663	1.03568	1.10393	0.472432	0.396879	0.410824	0.437221	0.432759	0.536348	0.472061	0.493738	0.567866	0.507207	0.568244	0.669307	0.493338	0.473888	0.51868	0.539527	0.540469	0.641705	0.842929	0.560465	0.470833	0.487377	0.518693	0.513399	0.636291	0.560025	0.585741	0.673682	0.60172	0.67413	0.794026	0.585266	0.562192	0.615331	0.640062	0.64118	0.76128	0.999215	1.24405	1.38226	1.16007	1.31307
	LysoPS22:6	0.0408013	0.0366244	0.0312466	0.0597065	0.0580017	0.0603532	0.050887	0.0349626	0.0420227	0.0291457	0.0767287	0.200652	0.0412415	0.0312159	0.186692	0.200735	0.0435122	0.0539885	0.0790999	0.132856	0.038591	0.0381348	0.0607332	0.0777513	0.047789	1.06483	0.731604	0.879339	0.609884	1.60557	4.1987	0.862991	0.653202	3.90659	4.20044	0.910506	1.12973	1.65519	2.78006	0.807529	0.797983	1.27086	1.62697	0.810452	0.892836	4.44264	6.88728	0.567091
	LysoPS20:0	0.0451719	0.0489355	0.0482692	0.0624204	0.0798235	0.0807312	0.0273832	0.0245953	0.0251518	0.0259321	0.026439	0.0407831	0.0380557	0.0344596	0.0243156	0.0228221	0.0391174	0.0440813	0.0231949	0.0190624	0.0409528	0.0292401	0.0304443	0.0356028	0.0608919	0.449701	0.403917	0.413057	0.42587	0.434196	0.669762	0.624972	0.565914	0.399323	0.374797	0.642408	0.723926	0.380919	0.313053	0.672548	0.480196	0.499973	0.584689	1.38975	1.40106	0.966751	0.880073	1.47953
	LysoPS22:0	0.0865573	0.0869489	0.0963096	0.11347	0.1408	0.149656	0.075781	0.0766588	0.0739259	0.080573	0.0521618	0.053446	0.0916869	0.0951047	0.0552527	0.0449657	0.0661816	0.0724921	0.057058	0.0425105	0.082213	0.0777661	0.0510664	0.0629029	0.112291	0.674865	0.682683	0.658345	0.717541	0.464525	0.475962	0.816515	0.846952	0.492051	0.40044	0.589378	0.645576	0.508128	0.378576	0.732145	0.692544	0.454771	0.56018	1.20989	1.24062	0.747406	0.558074	1.26878
	LysoPS24:0	0.0562471	0.0554316	0.0624168	0.0779415	0.0997521	0.0987979	0.115569	0.105432	0.104172	0.103714	0.0703021	0.0905913	0.117158	0.108641	0.0887338	0.0785637	0.0628823	0.0870209	0.0805228	0.0691495	0.0958329	0.0962018	0.0649482	0.081529	0.0750978	1.53891	1.40392	1.38715	1.38106	0.93614	1.20631	1.56007	1.44666	1.18158	1.04615	0.837338	1.15877	1.07224	0.920792	1.27611	1.28102	0.864848	1.08564	1.01375	1.03044	0.8518	0.757501	0.894458
	LysoPS24:1	0.0265098	0.0265902	0.0269175	0.03508	0.0450383	0.0439218	0.0353682	0.0351305	0.0363187	0.0369928	0.0214418	0.0264579	0.0419503	0.0370503	0.0229053	0.0163711	0.0298861	0.0336841	0.0271495	0.0193328	0.0502795	0.036942	0.0268393	0.0340898	0.0340096	1.03995	1.03296	1.0679	1.08772	0.630464	0.777953	1.23348	1.08941	0.673494	0.481366	0.878755	0.990431	0.79829	0.568453	1.47839	1.08622	0.78917	1.00236	1.1861	1.05465	0.630674	0.442547	1.39382
	LysoPI18:0	0.00170448	0.00180211	0.00190646	0.00178655	0.0023577	0.00285526	0.00371559	0.00332902	0.00583398	0.00260589	0.00225928	0.00364654	0.0061954	0.00263973	0.00466503	0.00262152	0.0028774	0.00229403	0.00213381	0.00168707	0.00479028	0.00252048	0.00256558	0.00315817	0.00206876	1.79604	1.60919	2.82004	1.25964	1.09209	1.76267	2.99474	1.276	2.25499	1.26719	1.39088	1.10889	1.03144	0.815498	2.31553	1.21835	1.24015	1.5266	1.66741	0.792944	0.799631	1.006	1.27359
Lysophospholipids (positive ions) (pmol/mg protein)	LysoPC16:0	156.65	180.29	206.254	171.182	194.384	168.202	319.876	551.657	353.199	553.626	419.395	476.876	463.365	682.883	703.595	767.476	519.004	651.914	639.116	677.43	445.147	544.226	666.265	694.03	179.494	1.7821	3.07341	1.96775	3.08437	2.33654	2.65678	2.58151	3.8045	3.91988	4.27578	2.89149	3.63196	3.56066	3.77412	2.48001	3.032	3.71191	3.8666	1.44858	1.23788	1.99206	1.38627	1.23751
	LysoPC18:1	134.228	156.953	180.863	156.455	161.365	141.84	404.756	660.417	383.542	674.41	512.165	547.238	519.729	794.289	819.658	849.432	596.395	897.204	807.204	828.304	506.969	606.93	922.114	805.378	155.284	2.60655	4.25296	2.46993	4.34307	3.29824	3.52411	3.34696	5.11507	5.27844	5.47018	3.84067	5.77783	5.19824	5.33412	3.26479	3.90852	5.93824	5.18648	1.28406	1.20271	2.13708	1.25952	1.16446
	LysoPC18:0	91.8019	99.6053	112.254	95.6804	113.184	103.679	72.2684	89.6058	95.8353	94.192	92.7234	91.4233	126.831	127.564	136.262	135.123	113.665	142.218	111.49	107.511	97.9791	88.6716	105.804	101.989	102.701	0.70368	0.872495	0.933151	0.91715	0.90285	0.890191	1.23495	1.24209	1.32678	1.3157	1.10675	1.38478	1.08558	1.04684	0.954026	0.863398	1.03021	0.993073	1.75499	1.42361	1.42183	1.43455	1.22585
	LysoPC20:1	13.2625	14.1731	16.3088	13.9882	15.4458	15.7989	48.6408	149.743	55.4785	146.104	55.9523	105.064	52.0302	58.2002	152.919	130.789	49.3291	118.098	121.788	135.005	30.5455	147.172	135.017	144.838	14.8296	3.27999	10.0976	3.74108	9.85224	3.77303	7.08476	3.50855	3.9246	10.3117	8.81949	3.32641	7.96371	8.21248	9.10379	2.05977	9.92426	9.10459	9.76684	1.06968	0.388667	2.75636	0.895175	0.881628
	LysoPC20:4	4.52653	5.66737	7.58473	5.21757	6.97092	6.87317	58.479	175.636	66.5157	176.165	77.4436	122.687	62.3215	90.6098	206.943	186.248	71.7842	155.173	178.976	193.984	38.6843	194.953	172.055	200.454	6.14005	9.5242	28.605	10.8331	28.6912	12.6129	19.9815	10.15	14.7572	33.7039	30.3334	11.6911	25.2723	29.149	31.5933	6.30033	31.7511	28.0218	32.6469	1.06571	0.515896	3.1112	1.05724	0.926921
	LysoPC22:6	5.56368	7.21873	9.50252	6.62996	8.47713	8.41089	63.016	183.441	68.08	177.384	78.984	125.522	70.7328	99.2924	229.846	208.011	77.2315	180.761	189.778	209.191	42.3531	203.978	196.536	219.902	7.63382	8.25485	24.03	8.91821	23.2366	10.3466	16.4429	9.26572	13.0069	30.1089	27.2486	10.117	23.679	24.8602	27.4032	5.5481	26.7203	25.7454	28.8063	1.12246	0.541278	3.37612	1.17266	0.977812
	LysoPC12:0	0.0424553	0.0228085	0.101456	0.0433921	0.0509677	0.0902252	0.841049	3.06752	0.959334	2.56375	0.702606	2.12517	0.838078	1.23016	4.58493	3.21691	0.852814	2.70396	2.84008	3.31898	0.547716	4.26654	2.1561	3.75732	0.0585508	14.3644	52.3908	16.3847	43.7868	11.9999	36.2962	14.3137	21.0102	78.3069	54.9422	14.5654	46.1815	48.5064	56.6856	9.35455	72.8691	36.8245	64.1721	0.996468	0.401028	4.77928	1.25477	1.21379
	LysoPC14:0	19.322	22.0343	25.8554	21.5386	23.4441	23.914	137.248	338.678	149.304	305.319	163.567	276.339	170.503	220.334	472.031	422.758	173.515	391.276	394.949	438.042	108.727	414.593	384.688	440.039	22.6847	6.05023	14.9298	6.58168	13.4592	7.21044	12.1817	7.51622	9.71288	20.8083	18.6362	7.64897	17.2484	17.4103	19.31	4.79298	18.2763	16.958	19.398	1.2423	0.650572	3.16155	1.38464	1.06082
	LysoPC18:2	8.87619	11.249	14.6508	10.8174	13.257	13.1916	104.231	266.528	111.573	258.615	130.293	193.941	110.602	154.133	306.606	288.843	121.454	270.371	282.009	305.114	70.6728	292.478	269.981	318.108	12.007	8.68084	22.1977	9.29235	21.5387	10.8514	16.1523	9.21143	12.8369	25.5356	24.0563	10.1152	22.5178	23.4871	25.4114	5.88597	24.359	22.4853	26.4935	1.06112	0.578299	2.74802	1.11689	0.932158
	LysoPC20:0	2.65103	2.87365	3.08993	2.5454	3.10703	2.84635	2.6122	4.34599	3.61206	3.85722	2.65815	4.21879	4.01782	4.70485	5.56245	5.85553	4.15317	5.99711	4.93135	4.75802	3.27762		4.26438	4.67917	2.85223	0.915844	1.52372	1.2664	1.35235	0.931953	1.47912	1.40866	1.64953	1.95021	2.05296	1.45611	2.1026	1.72895	1.66818	1.14914		1.49511	1.64053	1.5381	1.08257	1.53997	1.51807	1.56243
	LysoPC22:1	0.897423	1.06965	1.2616	0.963622	1.10377	1.08946	3.31981	9.6362	3.4709	9.62042	3.93509	7.2537	2.98707	4.69572	12.9514	9.86848	3.05144	7.87638	10.1256	9.84797	2.46659	11.6463	9.50455	11.7791	1.06426	3.11937	9.0544	3.26134	9.03957	3.69751	6.81575	2.80673	4.41221	12.1695	9.27266	2.86721	7.40083	9.51425	9.25338	2.31767	10.9431	8.93071	11.0679	0.899772	0.4873	3.73143	1.02579	0.775444
	LysoPC22:4	0.701584	0.784536	1.09219	0.779264	0.994319	1.06607	9.61206	29.6771	10.0968	29.1442	10.6498	21.6123	9.81332	14.3309	36.0495	29.8679	10.9602	26.8447	28.6048	33.0602	5.98543	37.0497	31.5122	30.8951	0.902993	10.6447	32.8653	11.1815	32.2751	11.7939	23.9341	10.8675	15.8705	39.9222	33.0765	12.1376	29.7285	31.6778	36.6118	6.62844	41.0299	34.8975	34.2141	1.02094	0.482896	3.57039	1.02483	1.02914
	LysoPE16:0	0.568056	0.668313	0.760437	0.614691	0.866819	0.893653	0.815974	1.48455	1.02048	1.73092	1.19316	1.15034	1.36756	1.74353	2.13716	2.16174	1.71168	2.44415	2.10518	2.05941	1.47192	1.88866	2.18948	2.23051	0.728661	1.11983	2.03737	1.40049	2.37548	1.63747	1.5787	1.87681	2.39278	2.93299	2.96673	2.34907	3.3543	2.8891	2.82629	2.02004	2.59196	3.0048	3.06111	1.67599	1.17445	2.09427	1.2489	1.43457
	LysoPE18:1	2.84035	3.47157	4.0639	3.52253	3.89944	4.25244	16.2498	50.5427	17.9171	52.2496	21.9369	38.8021	23.4271	35.4238	75.7167	64.9715	25.0849	63.5083	69.6822	71.9311	16.5875	76.3939	71.8675	75.3394	3.67504	4.42167	13.753	4.87536	14.2174	5.96917	10.5583	6.37466	9.63903	20.603	17.6791	6.82574	17.281	18.9609	19.5729	4.51357	20.7872	19.5556	20.5003	1.44169	0.700869	4.22593	1.24348	1.1435
	LysoPE18:0	2.73195	3.55893	3.69053	3.00751	4.41748	4.00419	1.94191	2.56603	2.39898	2.77261	2.50196	2.21421	3.45199	4.00074	3.99035	4.00289	3.88901	4.5042	4.02192	3.93904	3.54259	2.80683	3.45733	3.51501	3.56843	0.544191	0.719091	0.672279	0.776981	0.701138	0.620498	0.967368	1.12115	1.11824	1.12175	1.08984	1.26223	1.12708	1.10386	0.992759	0.786571	0.968865	0.98503	1.77763	1.55912	1.66335	1.44373	1.55438
	LysoPE20:1	0.511859	0.683034	0.74215	0.640409	0.807263	0.78922	2.96174	10.7356	3.03577	12.2139	3.80327	7.30183	3.76252	5.3166	15.8216	11.3675	4.05511	11.2937	12.5984	14.417	2.10997	15.4057	13.1574	13.5811	0.695656	4.25748	15.4323	4.3639	17.5574	5.46717	10.4963	5.40859	7.64256	22.7434	16.3407	5.82918	16.2346	18.1101	20.7244	3.03306	22.1455	18.9136	19.5227	1.27037	0.49523	5.21171	0.930703	1.06622
	LysoPE20:4	0.0519536	0.0810745	0.086068	0.0635008	0.0742873	0.0929611	0.643508	2.189	0.662597	2.1353	0.7449	1.50949	0.81998	1.08159	3.24006	2.60697	0.848206	2.38006	2.72937	3.17109	0.530402	3.09075	2.90761	3.10205	0.0749742	8.58307	29.1967	8.83767	28.4804	9.93542	20.1335	10.9368	14.4261	43.2156	34.7716	11.3133	31.7451	36.4042	42.2957	7.07446	41.2243	38.7814	41.375	1.27423	0.494102	4.88993	1.22089	1.13868
	LysoPE22:6	0.25277	0.257237	0.325399	0.263231	0.314841	0.348148	2.29876	8.13591	2.52671	7.61833	2.83313	4.94481	2.9675	4.57016	11.5563	9.87998	2.67363	8.77489	9.07785	10.4787	1.86232	10.9819	10.1347	11.1416	0.293604	7.82945	27.7105	8.60583	25.9476	9.64949	16.8418	10.1071	15.5657	39.36	33.6507	9.10626	29.8868	30.9187	35.69	6.34298	37.4038	34.5184	37.9478	1.29091	0.561727	4.57364	1.29687	0.943703
	LysoPE18:2	0.15959	0.20994	0.207228	0.198186	0.237049	0.239682	1.75916	6.21807	2.06221	6.33753	2.35645	4.55234	2.50954	3.73247	9.93358	7.84581	2.49574	7.97885	8.75207	9.93392	1.65317	10.0146	9.25024	10.0716	0.208612	8.43266	29.8068	9.88535	30.3794	11.2958	21.822	12.0297	17.8919	47.6174	37.6095	11.9635	38.2472	41.9537	47.619	7.9246	48.0058	44.3417	48.2791	1.42656	0.600262	4.81697	1.23799	1.05911
	LysoPE22:0	0.205788	0.223957	0.305258	0.216174	0.277507	0.24188	0.210301	0.379597	0.299514	0.357439	0.318925	0.310623	0.326696	0.517001	0.559454	0.528284	0.432424	0.550467	0.520391	0.481695	0.421243	0.401066	0.453467	0.365503	0.245094	0.85804	1.54878	1.22204	1.45837	1.30123	1.26736	1.33294	2.1094	2.28261	2.15543	1.76432	2.24594	2.12323	1.96535	1.7187	1.63637	1.85018	1.49128	1.55347	1.36197	1.86787	1.47797	1.35588
	LysoPE22:1	0.232203	0.308622	0.378446	0.28919	0.286909	0.323324	1.31944	4.9815	1.26614	6.03111	1.53388	3.14136	1.44255	2.36659	7.09265	4.74054	1.64578	3.43291	5.54365	6.90444	0.958026	7.43014	5.92903	5.89339	0.303116	4.35293	16.4343	4.17709	19.897	5.06039	10.3636	4.75908	7.80754	23.3991	15.6394	5.42954	11.3254	18.2889	22.7782	3.16059	24.5125	19.5603	19.4427	1.0933	0.475075	5.60177	0.786015	1.07295
	LysoPE22:4	0.096748	0.10869	0.147292	0.112378	0.128203	0.124562	0.710717	2.48464	0.764067	2.27851	0.846352	1.35749	0.869408	1.37768	2.99718	2.68112	0.873954	2.15388	2.78459	3.01525	0.600845	3.13424	2.63194	2.94196	0.119646	5.94019	20.7667	6.38609	19.0439	7.07383	11.3459	7.26653	11.5147	25.0505	22.4089	7.30453	18.0022	23.2737	25.2016	5.02188	26.1961	21.9978	24.589	1.22328	0.554479	3.92267	1.1767	1.03261
	LysoPE24:0	0.460924	0.508723	0.60564	0.391744	0.464135	0.455114	0.706924	1.04099	0.731219	0.927536	0.889163	0.89142	0.757063	1.07463	1.19189	1.15099	0.809642	1.11951	1.20851	1.26425	0.884769	0.804127	0.964906	1.04374	0.481047	1.46955	2.16401	1.52006	1.92816	1.84839	1.85309	1.57378	2.23394	2.47771	2.39268	1.68308	2.32725	2.51224	2.62813	1.83926	1.67162	2.00585	2.16972	1.07093	1.03231	1.63001	1.24091	0.910566
	LysoPE24:1	0.0802063	0.0886991	0.0848523	0.0766965	0.0705952	0.0611716	0.146742	0.382074	0.170113	0.354036	0.216578	0.29933	0.181937	0.248892	0.39941	0.350926	0.210412	0.419217	0.491959	0.443884	0.201071	0.533675	0.444255	0.39354	0.0770368	1.90482	4.95963	2.2082	4.59567	2.81135	3.88554	2.36169	3.23082	5.18467	4.55531	2.73131	5.44177	6.38602	5.76197	2.61006	6.92752	5.76679	5.10847	1.23985	0.651424	2.34791	0.991216	0.971528
[truncated: 11 more columns]
